# Supplementary material for: Effects of altered gravity on growth and morphology in Wolffia globosa implications for bioregenerative life support systems and space-based agriculture
Source: Sci Rep. 2024 Jan 3;14:410. doi: 10.1038/s41598-023-49680-3 (PMC10764921; doi:10.1038/s41598-023-49680-3)
Supplement: Supplementary file 3 — Supplementary Information 3. [file 41598_2023_49680_MOESM3_ESM.gcode]

;FLAVOR:Marlin
;TIME:166339
;Filament used: 108.126m
;Layer height: 0.2
;MINX:3.412
;MINY:8.944
;MINZ:0.24
;MAXX:219.562
;MAXY:219.13
;MAXZ:145.29
;Generated with Cura_SteamEngine 5.2.1
M140 S60
M105
M190 S60
M104 S200
M105
M109 S200
M82 ;absolute extrusion mode
G28 ;Home
G1 Z15.0 F1200 ;Move the platform down 15mm
;Prime the extruder
G92 E0
G1 F200 E3
G92 E0
G92 E0
G92 E0
G1 F2400 E-6
;LAYER_COUNT:713
;LAYER:-14
M107
M204 S5000
M205 X10 Y10
G0 F4800 X11.402 Y41.517 Z0.24
M204 S1000
M205 X8 Y8
;TYPE:SUPPORT-INTERFACE
G1 F2400 E0
G1 F787.5 X10.404 Y42.07 E0.09108
G1 X9.512 Y42.66 E0.17645
G1 X8.67 Y43.31 E0.26136
G1 X7.815 Y44.087 E0.35358
G1 X7.188 Y44.738 E0.42573
G1 X6.457 Y45.608 E0.51643
G1 X5.828 Y46.486 E0.60265
G1 X5.319 Y47.322 E0.68078
G1 X4.797 Y48.325 E0.77104
G1 X4.375 Y49.316 E0.85702
G1 X4.033 Y50.318 E0.94153
G1 X3.747 Y51.434 E1.03349
G1 X3.569 Y52.398 E1.11174
G1 X3.448 Y53.538 E1.20326
G1 X3.412 Y54.539 E1.28321
G1 X3.412 Y204.879 E13.284
G1 X3.5 Y206.134 E13.38443
G1 X3.644 Y207.109 E13.4631
G1 X3.89 Y208.234 E13.55502
G1 X4.192 Y209.242 E13.63902
G1 X4.604 Y210.303 E13.72987
G1 X4.997 Y211.14 E13.80369
G1 X5.512 Y212.07 E13.88854
G1 X6.134 Y213.018 E13.97905
G1 X6.799 Y213.882 E14.06608
G1 X7.567 Y214.727 E14.15723
G1 X8.216 Y215.354 E14.22927
G1 X9.087 Y216.086 E14.32009
G1 X9.964 Y216.713 E14.40614
G1 X10.941 Y217.301 E14.49717
G1 X11.821 Y217.753 E14.57614
G1 X12.806 Y218.171 E14.66155
G1 X13.81 Y218.511 E14.74616
G1 X14.914 Y218.795 E14.83716
G1 X15.796 Y218.958 E14.90876
G1 X16.87 Y219.083 E14.99507
G1 X18.003 Y219.13 E15.08559
G1 X20.357 Y219.13 E15.27349
G1 X21.616 Y219.042 E15.37424
G1 X22.588 Y218.898 E15.45267
G1 X23.708 Y218.653 E15.54419
G1 X24.812 Y218.315 E15.63635
G1 X25.799 Y217.931 E15.72089
G1 X26.687 Y217.514 E15.7992
G1 X27.685 Y216.947 E15.89083
G1 X28.504 Y216.405 E15.96922
G1 X29.365 Y215.742 E16.05597
G1 X30.207 Y214.977 E16.14678
G1 X30.834 Y214.326 E16.21893
G1 X31.566 Y213.455 E16.30974
G1 X32.193 Y212.578 E16.3958
G1 X32.781 Y211.6 E16.48689
G1 X33.228 Y210.733 E16.56476
G1 X33.614 Y209.825 E16.64352
G1 X33.989 Y208.74 E16.73515
G1 X34.275 Y207.628 E16.82681
G1 X34.454 Y206.663 E16.90515
G1 X34.563 Y205.671 E16.98481
G1 X34.611 Y204.52 E17.07677
G1 X34.612 Y194.995 E17.8371
G1 X34.696 Y194.068 E17.9114
G1 X34.854 Y193.424 E17.96433
G1 X35.099 Y192.79 E18.01858
G1 X35.426 Y192.177 E18.07404
G1 X35.824 Y191.619 E18.12876
G1 X36.286 Y191.12 E18.18304
G1 X36.809 Y190.681 E18.23754
G1 X37.395 Y190.306 E18.29308
G1 X38.009 Y190.016 E18.34728
G1 X38.652 Y189.803 E18.40135
G1 X39.327 Y189.674 E18.45621
G1 X39.984 Y189.631 E18.50877
G1 X66.357 Y189.63 E20.61397
G1 X67.617 Y189.542 E20.7148
G1 X68.586 Y189.398 E20.793
G1 X69.631 Y189.17 E20.87838
G1 X70.726 Y188.849 E20.96946
G1 X71.799 Y188.431 E21.06138
G1 X72.62 Y188.045 E21.1338
G1 X73.619 Y187.491 E21.22499
G1 X74.503 Y186.904 E21.30969
G1 X75.291 Y186.297 E21.38909
G1 X75.92 Y185.775 E21.45434
G1 X76.532 Y185.383 E21.51235
G1 X77.148 Y185.094 E21.56667
G1 X77.773 Y184.888 E21.6192
G1 X78.477 Y184.756 E21.67637
G1 X79.107 Y184.716 E21.72676
G1 X205.308 Y184.715 E31.80067
G1 X206.565 Y184.627 E31.90126
G1 X207.54 Y184.483 E31.97993
G1 X208.665 Y184.237 E32.07186
G1 X209.673 Y183.934 E32.15587
G1 X210.75 Y183.516 E32.24809
G1 X211.571 Y183.13 E32.32051
G1 X212.501 Y182.615 E32.40537
G1 X213.449 Y181.992 E32.49592
G1 X214.318 Y181.324 E32.58342
G1 X215.158 Y180.56 E32.67405
G1 X215.785 Y179.911 E32.74609
G1 X216.515 Y179.042 E32.83668
G1 X217.153 Y178.15 E32.92422
G1 X217.732 Y177.186 E33.01399
G1 X218.184 Y176.306 E33.09296
G1 X218.602 Y175.321 E33.17837
G1 X218.942 Y174.317 E33.26299
G1 X219.226 Y173.213 E33.35398
G1 X219.389 Y172.331 E33.42558
G1 X219.514 Y171.257 E33.51189
G1 X219.562 Y170.107 E33.60377
G1 X219.562 Y79.288 E40.85333
G1 X219.554 Y78.67 E40.90267
G1 X219.473 Y77.513 E40.99525
G1 X219.329 Y76.538 E41.07392
G1 X219.084 Y75.419 E41.16536
G1 X218.746 Y74.315 E41.25753
G1 X218.362 Y73.326 E41.34221
G1 X217.945 Y72.44 E41.42038
G1 X217.378 Y71.442 E41.512
G1 X216.836 Y70.623 E41.5904
G1 X216.173 Y69.762 E41.67714
G1 X215.408 Y68.92 E41.76795
G1 X214.757 Y68.293 E41.8401
G1 X213.885 Y67.56 E41.93104
G1 X213.003 Y66.931 E42.01751
G1 X212.031 Y66.346 E42.10807
G1 X211.164 Y65.899 E42.18593
G1 X210.256 Y65.513 E42.26469
G1 X209.171 Y65.138 E42.35633
G1 X208.059 Y64.852 E42.44798
G1 X207.094 Y64.673 E42.52632
G1 X206.102 Y64.564 E42.60599
G1 X204.968 Y64.517 E42.69659
G1 X169.685 Y64.515 E45.51303
G1 X168.763 Y64.431 E45.58693
G1 X168.088 Y64.266 E45.6424
G1 X167.452 Y64.014 E45.69701
G1 X166.839 Y63.682 E45.75265
G1 X166.293 Y63.29 E45.80631
G1 X165.786 Y62.814 E45.86182
G1 X165.376 Y62.325 E45.91276
G1 X164.99 Y61.721 E45.96998
G1 X164.699 Y61.101 E46.02465
G1 X164.486 Y60.446 E46.07963
G1 X164.363 Y59.794 E46.13259
G1 X164.321 Y59.142 E46.18475
G1 X164.32 Y24.195 E48.97437
G1 X164.232 Y22.935 E49.07519
G1 X164.088 Y21.966 E49.15339
G1 X163.842 Y20.84 E49.24539
G1 X163.537 Y19.822 E49.33022
G1 X163.121 Y18.755 E49.42164
G1 X162.735 Y17.934 E49.49406
G1 X162.22 Y17.004 E49.57892
G1 X161.599 Y16.058 E49.66925
G1 X160.929 Y15.187 E49.75696
G1 X160.165 Y14.347 E49.8476
G1 X159.516 Y13.72 E49.91964
G1 X158.647 Y12.99 E50.01023
G1 X157.769 Y12.361 E50.09644
G1 X156.791 Y11.773 E50.18754
G1 X155.992 Y11.363 E50.25922
G1 X155.553 Y11.168 E50.29757
G1 X153.91 Y10.321 E50.44512
G1 X152.926 Y9.903 E50.53046
G1 X151.922 Y9.563 E50.61508
G1 X150.818 Y9.279 E50.70607
G1 X149.936 Y9.116 E50.77767
G1 X148.862 Y8.991 E50.86398
G1 X147.73 Y8.945 E50.95441
G1 X60.375 Y8.944 E57.92747
G1 X59.116 Y9.032 E58.02821
G1 X58.144 Y9.176 E58.10665
G1 X57.024 Y9.421 E58.19816
G1 X55.92 Y9.759 E58.29033
G1 X54.934 Y10.143 E58.37479
G1 X53.974 Y10.6 E58.45966
G1 X53.473 Y10.881 E58.50552
G1 X52.97 Y11.127 E58.55021
G1 X52.045 Y11.56 E58.63174
G1 X51.047 Y12.127 E58.72337
G1 X50.228 Y12.669 E58.80176
G1 X49.367 Y13.332 E58.8885
G1 X48.525 Y14.097 E58.97932
G1 X47.898 Y14.748 E59.05146
G1 X47.166 Y15.619 E59.14228
G1 X46.539 Y16.496 E59.22834
G1 X45.951 Y17.474 E59.31943
G1 X45.504 Y18.341 E59.3973
G1 X45.118 Y19.249 E59.47605
G1 X44.743 Y20.334 E59.56769
G1 X44.457 Y21.446 E59.65934
G1 X44.278 Y22.411 E59.73769
G1 X44.169 Y23.403 E59.81735
G1 X44.121 Y24.554 E59.90931
G1 X44.121 Y47.516 E61.74223
G1 X44.085 Y48.122 E61.79069
G1 X43.964 Y48.791 E61.84496
G1 X43.759 Y49.436 E61.89899
G1 X43.475 Y50.053 E61.95321
G1 X43.088 Y50.666 E62.01107
G1 X42.684 Y51.162 E62.06214
G1 X42.157 Y51.656 E62.1198
G1 X41.606 Y52.055 E62.1741
G1 X40.995 Y52.39 E62.22972
G1 X40.398 Y52.624 E62.28091
G1 X39.728 Y52.797 E62.33615
G1 X39.045 Y52.882 E62.39109
G1 X38.338 Y52.877 E62.44752
G1 X37.699 Y52.794 E62.49896
G1 X37.036 Y52.621 E62.55366
G1 X36.392 Y52.365 E62.60898
G1 X35.79 Y52.026 E62.66413
G1 X35.251 Y51.628 E62.71761
G1 X34.756 Y51.158 E62.7721
G1 X34.318 Y50.617 E62.82766
G1 X33.964 Y50.049 E62.88108
G1 X33.68 Y49.426 E62.93574
G1 X33.411 Y48.742 E62.99441
G1 X32.994 Y47.855 E63.07265
G1 X32.427 Y46.857 E63.16427
G1 X31.887 Y46.041 E63.24238
G1 X31.222 Y45.178 E63.32935
G1 X30.457 Y44.335 E63.42022
G1 X29.806 Y43.708 E63.49237
G1 X28.934 Y42.975 E63.5833
G1 X28.052 Y42.346 E63.66977
G1 X27.08 Y41.761 E63.76033
G1 X26.213 Y41.314 E63.83819
G1 X25.305 Y40.928 E63.91695
G1 X24.22 Y40.553 E64.00859
G1 X23.108 Y40.267 E64.10024
G1 X22.143 Y40.088 E64.17859
G1 X21.151 Y39.979 E64.25825
G1 X20.021 Y39.933 E64.34853
G1 X17.667 Y39.932 E64.53643
G1 X16.405 Y40.02 E64.63741
G1 X15.436 Y40.164 E64.71561
G1 X14.391 Y40.392 E64.80099
G1 X13.296 Y40.713 E64.89208
G1 X12.223 Y41.131 E64.984
G1 X11.402 Y41.517 E65.05642
M204 S5000
M205 X10 Y10
G0 F4800 X12.177 Y41.593
M204 S1000
M205 X8 Y8
G1 F787.5 X154.9 Y184.315 E81.16817
M204 S5000
M205 X10 Y10
G0 F4800 X157.162 Y184.315
M204 S1000
M205 X8 Y8
G1 F787.5 X13.822 Y40.975 E97.34962
M204 S5000
M205 X10 Y10
G0 F4800 X15.646 Y40.537
M204 S1000
M205 X8 Y8
G1 F787.5 X159.425 Y184.315 E113.58058
M204 S5000
M205 X10 Y10
G0 F4800 X161.688 Y184.315
M204 S1000
M205 X8 Y8
G1 F787.5 X17.704 Y40.331 E129.83474
M204 S5000
M205 X10 Y10
G0 F4800 X19.967 Y40.332
M204 S1000
M205 X8 Y8
G1 F787.5 X163.951 Y184.315 E146.08884
M204 S5000
M205 X10 Y10
G0 F4800 X166.213 Y184.315
M204 S1000
M205 X8 Y8
G1 F787.5 X22.449 Y40.551 E162.31817
M204 S5000
M205 X10 Y10
G0 F4800 X25.684 Y41.523
M204 S1000
M205 X8 Y8
G1 F787.5 X33.028 Y48.867 E163.14722
M204 S5000
M205 X10 Y10
G0 F4800 X37.251 Y53.09
M204 S1000
M205 X8 Y8
G1 F787.5 X168.476 Y184.315 E177.96103
M204 S5000
M205 X10 Y10
G0 F4800 X170.739 Y184.315
M204 S1000
M205 X8 Y8
G1 F787.5 X39.634 Y53.211 E192.76124
M204 S5000
M205 X10 Y10
G0 F4800 X41.34 Y52.653
M204 S1000
M205 X8 Y8
G1 F787.5 X173.002 Y184.315 E207.62439
M204 S5000
M205 X10 Y10
G0 F4800 X175.264 Y184.315
M204 S1000
M205 X8 Y8
G1 F787.5 X42.67 Y51.721 E222.59274
M204 S5000
M205 X10 Y10
G0 F4800 X43.684 Y50.472
M204 S1000
M205 X8 Y8
G1 F787.5 X177.527 Y184.315 E237.7021
M204 S5000
M205 X10 Y10
G0 F4800 X179.79 Y184.315
M204 S1000
M205 X8 Y8
G1 F787.5 X44.351 Y48.877 E252.99157
M204 S5000
M205 X10 Y10
G0 F4800 X44.52 Y46.783
M204 S1000
M205 X8 Y8
G1 F787.5 X182.053 Y184.315 E268.51742
M204 S5000
M205 X10 Y10
G0 F4800 X184.315 Y184.315
M204 S1000
M205 X8 Y8
G1 F787.5 X44.52 Y44.52 E284.29869
M204 S5000
M205 X10 Y10
G0 F4800 X44.52 Y42.258
M204 S1000
M205 X8 Y8
G1 F787.5 X186.578 Y184.315 E300.33537
M204 S5000
M205 X10 Y10
G0 F4800 X188.841 Y184.315
M204 S1000
M205 X8 Y8
G1 F787.5 X44.52 Y39.995 E316.62751
M204 S5000
M205 X10 Y10
G0 F4800 X44.52 Y37.732
M204 S1000
M205 X8 Y8
G1 F787.5 X191.104 Y184.315 E333.17513
M204 S5000
M205 X10 Y10
G0 F4800 X193.366 Y184.315
M204 S1000
M205 X8 Y8
G1 F787.5 X44.52 Y35.469 E349.97815
M204 S5000
M205 X10 Y10
G0 F4800 X44.52 Y33.207
M204 S1000
M205 X8 Y8
G1 F787.5 X195.629 Y184.315 E367.03658
M204 S5000
M205 X10 Y10
G0 F4800 X197.892 Y184.315
M204 S1000
M205 X8 Y8
G1 F787.5 X44.52 Y30.944 E384.35048
M204 S5000
M205 X10 Y10
G0 F4800 X44.52 Y28.681
M204 S1000
M205 X8 Y8
G1 F787.5 X200.155 Y184.315 E401.91985
M204 S5000
M205 X10 Y10
G0 F4800 X202.417 Y184.315
M204 S1000
M205 X8 Y8
G1 F787.5 X44.52 Y26.418 E419.74463
M204 S5000
M205 X10 Y10
G0 F4800 X44.536 Y24.171
M204 S1000
M205 X8 Y8
G1 F787.5 X204.68 Y184.315 E437.82307
M204 S5000
M205 X10 Y10
G0 F4800 X206.812 Y184.185
M204 S1000
M205 X8 Y8
G1 F787.5 X44.738 Y22.111 E456.11938
M204 S5000
M205 X10 Y10
G0 F4800 X45.179 Y20.289
M204 S1000
M205 X8 Y8
G1 F787.5 X208.698 Y183.808 E474.57882
M204 S5000
M205 X10 Y10
G0 F4800 X210.381 Y183.229
M204 S1000
M205 X8 Y8
G1 F787.5 X45.804 Y18.652 E493.15769
M204 S5000
M205 X10 Y10
G0 F4800 X46.594 Y17.178
M204 S1000
M205 X8 Y8
G1 F787.5 X211.903 Y182.487 E511.8192
M204 S5000
M205 X10 Y10
G0 F4800 X213.288 Y181.609
M204 S1000
M205 X8 Y8
G1 F787.5 X47.509 Y15.83 E530.53377
M204 S5000
M205 X10 Y10
G0 F4800 X48.568 Y14.627
M204 S1000
M205 X8 Y8
G1 F787.5 X214.529 Y180.588 E549.26888
M204 S5000
M205 X10 Y10
G0 F4800 X215.652 Y179.448
M204 S1000
M205 X8 Y8
G1 F787.5 X49.747 Y13.543 E567.99767
M204 S5000
M205 X10 Y10
G0 F4800 X51.063 Y12.596
M204 S1000
M205 X8 Y8
G1 F787.5 X216.641 Y178.175 E586.6896
M204 S5000
M205 X10 Y10
G0 F4800 X217.496 Y176.767
M204 S1000
M205 X8 Y8
G1 F787.5 X52.512 Y11.783 E605.31442
M204 S5000
M205 X10 Y10
G0 F4800 X54.022 Y11.03
M204 S1000
M205 X8 Y8
G1 F787.5 X218.211 Y175.218 E623.84944
M204 S5000
M205 X10 Y10
G0 F4800 X218.741 Y173.486
M204 S1000
M205 X8 Y8
G1 F787.5 X55.576 Y10.321 E642.26891
M204 S5000
M205 X10 Y10
G0 F4800 X57.289 Y9.772
M204 S1000
M205 X8 Y8
G1 F787.5 X219.075 Y171.558 E660.53271
M204 S5000
M205 X10 Y10
G0 F4800 X219.161 Y169.381
M204 S1000
M205 X8 Y8
G1 F787.5 X59.207 Y9.427 E678.5897
M204 S5000
M205 X10 Y10
G0 F4800 X61.387 Y9.344
M204 S1000
M205 X8 Y8
G1 F787.5 X219.161 Y167.118 E696.4006
M204 S5000
M205 X10 Y10
G0 F4800 X219.161 Y164.855
M204 S1000
M205 X8 Y8
G1 F787.5 X63.65 Y9.344 E713.95602
M204 S5000
M205 X10 Y10
G0 F4800 X65.912 Y9.344
M204 S1000
M205 X8 Y8
G1 F787.5 X219.161 Y162.592 E731.25604
M204 S5000
M205 X10 Y10
G0 F4800 X219.161 Y160.33
M204 S1000
M205 X8 Y8
G1 F787.5 X68.175 Y9.344 E748.30064
M204 S5000
M205 X10 Y10
G0 F4800 X70.438 Y9.344
M204 S1000
M205 X8 Y8
G1 F787.5 X219.161 Y158.067 E765.08978
M204 S5000
M205 X10 Y10
G0 F4800 X219.161 Y155.804
M204 S1000
M205 X8 Y8
G1 F787.5 X72.701 Y9.344 E781.62345
M204 S5000
M205 X10 Y10
G0 F4800 X74.963 Y9.344
M204 S1000
M205 X8 Y8
G1 F787.5 X219.161 Y153.541 E797.90171
M204 S5000
M205 X10 Y10
G0 F4800 X219.161 Y151.279
M204 S1000
M205 X8 Y8
G1 F787.5 X77.226 Y9.344 E813.92456
M204 S5000
M205 X10 Y10
G0 F4800 X79.489 Y9.344
M204 S1000
M205 X8 Y8
G1 F787.5 X219.161 Y149.016 E829.69194
M204 S5000
M205 X10 Y10
G0 F4800 X219.161 Y146.753
M204 S1000
M205 X8 Y8
G1 F787.5 X81.752 Y9.344 E845.20386
M204 S5000
M205 X10 Y10
G0 F4800 X84.014 Y9.344
M204 S1000
M205 X8 Y8
G1 F787.5 X219.161 Y144.49 E860.46036
M204 S5000
M205 X10 Y10
G0 F4800 X219.161 Y142.228
M204 S1000
M205 X8 Y8
G1 F787.5 X86.277 Y9.344 E875.46146
M204 S5000
M205 X10 Y10
G0 F4800 X88.54 Y9.344
M204 S1000
M205 X8 Y8
G1 F787.5 X219.161 Y139.965 E890.20708
M204 S5000
M205 X10 Y10
G0 F4800 X219.161 Y137.702
M204 S1000
M205 X8 Y8
G1 F787.5 X90.803 Y9.344 E904.69724
M204 S5000
M205 X10 Y10
G0 F4800 X93.065 Y9.344
M204 S1000
M205 X8 Y8
G1 F787.5 X219.161 Y135.439 E918.93199
M204 S5000
M205 X10 Y10
G0 F4800 X219.161 Y133.177
M204 S1000
M205 X8 Y8
G1 F787.5 X95.328 Y9.344 E932.91133
M204 S5000
M205 X10 Y10
G0 F4800 X97.591 Y9.344
M204 S1000
M205 X8 Y8
G1 F787.5 X219.161 Y130.914 E946.6352
M204 S5000
M205 X10 Y10
G0 F4800 X219.161 Y128.651
M204 S1000
M205 X8 Y8
G1 F787.5 X99.854 Y9.344 E960.10361
M204 S5000
M205 X10 Y10
G0 F4800 X102.116 Y9.344
M204 S1000
M205 X8 Y8
G1 F787.5 X219.161 Y126.388 E973.3166
M204 S5000
M205 X10 Y10
G0 F4800 X219.161 Y124.126
M204 S1000
M205 X8 Y8
G1 F787.5 X104.38 Y9.345 E986.27408
M204 S5000
M205 X10 Y10
G0 F4800 X106.643 Y9.345
M204 S1000
M205 X8 Y8
G1 F787.5 X219.161 Y121.863 E998.97608
M204 S5000
M205 X10 Y10
G0 F4800 X219.161 Y119.6
M204 S1000
M205 X8 Y8
G1 F787.5 X108.905 Y9.345 E1011.42267
M204 S5000
M205 X10 Y10
G0 F4800 X111.168 Y9.345
M204 S1000
M205 X8 Y8
G1 F787.5 X219.161 Y117.338 E1023.61386
M204 S5000
M205 X10 Y10
G0 F4800 X219.161 Y115.075
M204 S1000
M205 X8 Y8
G1 F787.5 X168.933 Y64.847 E1029.28403
M204 S5000
M205 X10 Y10
G0 F4800 X171.265 Y64.916
M204 S1000
M205 X8 Y8
G1 F787.5 X219.161 Y112.812 E1034.69094
M204 S5000
M205 X10 Y10
G0 F4800 X219.161 Y110.549
M204 S1000
M205 X8 Y8
G1 F787.5 X173.528 Y64.916 E1039.84239
M204 S5000
M205 X10 Y10
G0 F4800 X175.79 Y64.916
M204 S1000
M205 X8 Y8
G1 F787.5 X219.161 Y108.287 E1044.73848
M204 S5000
M205 X10 Y10
G0 F4800 X219.161 Y106.024
M204 S1000
M205 X8 Y8
G1 F787.5 X178.053 Y64.916 E1049.37911
M204 S5000
M205 X10 Y10
G0 F4800 X180.316 Y64.916
M204 S1000
M205 X8 Y8
G1 F787.5 X219.161 Y103.761 E1053.76427
M204 S5000
M205 X10 Y10
G0 F4800 X219.161 Y101.498
M204 S1000
M205 X8 Y8
G1 F787.5 X182.579 Y64.916 E1057.89396
M204 S5000
M205 X10 Y10
G0 F4800 X184.841 Y64.916
M204 S1000
M205 X8 Y8
G1 F787.5 X219.161 Y99.236 E1061.7683
M204 S5000
M205 X10 Y10
G0 F4800 X219.161 Y96.973
M204 S1000
M205 X8 Y8
G1 F787.5 X187.104 Y64.916 E1065.38717
M204 S5000
M205 X10 Y10
G0 F4800 X189.367 Y64.916
M204 S1000
M205 X8 Y8
G1 F787.5 X219.161 Y94.71 E1068.75057
M204 S5000
M205 X10 Y10
G0 F4800 X219.161 Y92.447
M204 S1000
M205 X8 Y8
G1 F787.5 X191.63 Y64.916 E1071.85851
M204 S5000
M205 X10 Y10
G0 F4800 X193.892 Y64.916
M204 S1000
M205 X8 Y8
G1 F787.5 X219.161 Y90.185 E1074.71109
M204 S5000
M205 X10 Y10
G0 F4800 X219.161 Y87.922
M204 S1000
M205 X8 Y8
G1 F787.5 X196.155 Y64.916 E1077.30821
M204 S5000
M205 X10 Y10
G0 F4800 X198.418 Y64.916
M204 S1000
M205 X8 Y8
G1 F787.5 X219.161 Y85.659 E1079.64986
M204 S5000
M205 X10 Y10
G0 F4800 X219.161 Y83.396
M204 S1000
M205 X8 Y8
G1 F787.5 X200.681 Y64.916 E1081.73604
M204 S5000
M205 X10 Y10
G0 F4800 X202.943 Y64.916
M204 S1000
M205 X8 Y8
G1 F787.5 X219.161 Y81.134 E1083.56687
M204 S5000
M205 X10 Y10
G0 F4800 X219.161 Y78.871
M204 S1000
M205 X8 Y8
G1 F787.5 X205.217 Y64.927 E1085.14099
M204 S5000
M205 X10 Y10
G0 F4800 X207.755 Y65.203
M204 S1000
M205 X8 Y8
G1 F787.5 X218.87 Y76.317 E1086.39569
M204 S5000
M205 X10 Y10
G0 F4800 X217.723 Y72.907
M204 S1000
M205 X8 Y8
G1 F787.5 X211.165 Y66.349 E1087.13601
M204 S5000
M205 X10 Y10
G0 F4800 X168.838 Y63.975
G0 X167.102 Y63.304
G0 X166.338 Y62.701
G0 X163.974 Y59.888
M204 S1000
M205 X8 Y8
G1 F787.5 X113.431 Y9.345 E1092.84174
M204 S5000
M205 X10 Y10
G0 F4800 X115.693 Y9.345
M204 S1000
M205 X8 Y8
G1 F787.5 X163.92 Y57.571 E1098.28597
M204 S5000
M205 X10 Y10
G0 F4800 X163.92 Y55.309
M204 S1000
M205 X8 Y8
G1 F787.5 X117.956 Y9.345 E1103.47478
M204 S5000
M205 X10 Y10
G0 F4800 X120.219 Y9.345
M204 S1000
M205 X8 Y8
G1 F787.5 X163.92 Y53.046 E1108.40813
M204 S5000
M205 X10 Y10
G0 F4800 X163.92 Y50.783
M204 S1000
M205 X8 Y8
G1 F787.5 X122.482 Y9.345 E1113.08601
M204 S5000
M205 X10 Y10
G0 F4800 X124.744 Y9.345
M204 S1000
M205 X8 Y8
G1 F787.5 X163.92 Y48.52 E1117.50848
M204 S5000
M205 X10 Y10
G0 F4800 X163.92 Y46.258
M204 S1000
M205 X8 Y8
G1 F787.5 X127.007 Y9.345 E1121.67553
M204 S5000
M205 X10 Y10
G0 F4800 X129.27 Y9.345
M204 S1000
M205 X8 Y8
G1 F787.5 X163.92 Y43.995 E1125.58713
M204 S5000
M205 X10 Y10
G0 F4800 X163.92 Y41.732
M204 S1000
M205 X8 Y8
G1 F787.5 X131.533 Y9.345 E1129.24325
M204 S5000
M205 X10 Y10
G0 F4800 X133.795 Y9.345
M204 S1000
M205 X8 Y8
G1 F787.5 X163.92 Y39.469 E1132.64396
M204 S5000
M205 X10 Y10
G0 F4800 X163.92 Y37.207
M204 S1000
M205 X8 Y8
G1 F787.5 X136.058 Y9.345 E1135.78927
M204 S5000
M205 X10 Y10
G0 F4800 X138.321 Y9.345
M204 S1000
M205 X8 Y8
G1 F787.5 X163.92 Y34.944 E1138.6791
M204 S5000
M205 X10 Y10
G0 F4800 X163.92 Y32.681
M204 S1000
M205 X8 Y8
G1 F787.5 X140.584 Y9.345 E1141.31347
M204 S5000
M205 X10 Y10
G0 F4800 X142.846 Y9.345
M204 S1000
M205 X8 Y8
G1 F787.5 X163.92 Y30.419 E1143.69249
M204 S5000
M205 X10 Y10
G0 F4800 X163.92 Y28.156
M204 S1000
M205 X8 Y8
G1 F787.5 X145.109 Y9.345 E1145.81604
M204 S5000
M205 X10 Y10
G0 F4800 X147.372 Y9.345
M204 S1000
M205 X8 Y8
G1 F787.5 X163.92 Y25.893 E1147.68412
M204 S5000
M205 X10 Y10
G0 F4800 X163.876 Y23.586
M204 S1000
M205 X8 Y8
G1 F787.5 X149.792 Y9.502 E1149.27404
M204 S5000
M205 X10 Y10
G0 F4800 X152.864 Y10.311
M204 S1000
M205 X8 Y8
G1 F787.5 X163.437 Y20.884 E1150.46761
M204 S5000
M205 X10 Y10
G0 F4800 X161.59 Y16.775
M204 S1000
M205 X8 Y8
G1 F787.5 X157.456 Y12.64 E1150.93435
M204 S5000
M205 X10 Y10
G0 F4800 X40.243 Y52.19
G0 X39.019 Y52.421
G0 X37.777 Y52.339
G0 X10.69 Y42.368
M204 S1000
M205 X8 Y8
G1 F787.5 X152.637 Y184.315 E1166.95856
M204 S5000
M205 X10 Y10
G0 F4800 X150.374 Y184.315
M204 S1000
M205 X8 Y8
G1 F787.5 X9.35 Y43.291 E1182.87856
M204 S5000
M205 X10 Y10
G0 F4800 X8.133 Y44.337
M204 S1000
M205 X8 Y8
G1 F787.5 X148.112 Y184.315 E1198.68055
M204 S5000
M205 X10 Y10
G0 F4800 X145.849 Y184.315
M204 S1000
M205 X8 Y8
G1 F787.5 X7.052 Y45.519 E1214.34909
M204 S5000
M205 X10 Y10
G0 F4800 X6.091 Y46.821
M204 S1000
M205 X8 Y8
G1 F787.5 X143.586 Y184.315 E1229.87066
M204 S5000
M205 X10 Y10
G0 F4800 X141.323 Y184.315
M204 S1000
M205 X8 Y8
G1 F787.5 X5.276 Y48.268 E1245.22882
M204 S5000
M205 X10 Y10
G0 F4800 X4.609 Y49.864
M204 S1000
M205 X8 Y8
G1 F787.5 X139.061 Y184.315 E1260.40687
M204 S5000
M205 X10 Y10
G0 F4800 X136.798 Y184.315
M204 S1000
M205 X8 Y8
G1 F787.5 X4.116 Y51.634 E1275.3851
M204 S5000
M205 X10 Y10
G0 F4800 X3.844 Y53.624
M204 S1000
M205 X8 Y8
G1 F787.5 X134.535 Y184.315 E1290.13863
M204 S5000
M205 X10 Y10
G0 F4800 X132.272 Y184.315
M204 S1000
M205 X8 Y8
G1 F787.5 X3.811 Y55.854 E1304.64042
M204 S5000
M205 X10 Y10
G0 F4800 X3.811 Y58.117
M204 S1000
M205 X8 Y8
G1 F787.5 X130.01 Y184.315 E1318.8868
M204 S5000
M205 X10 Y10
G0 F4800 X127.747 Y184.315
M204 S1000
M205 X8 Y8
G1 F787.5 X3.811 Y60.379 E1332.87777
M204 S5000
M205 X10 Y10
G0 F4800 X3.811 Y62.642
M204 S1000
M205 X8 Y8
G1 F787.5 X125.484 Y184.315 E1346.61327
M204 S5000
M205 X10 Y10
G0 F4800 X123.221 Y184.315
M204 S1000
M205 X8 Y8
G1 F787.5 X3.811 Y64.905 E1360.0933
M204 S5000
M205 X10 Y10
G0 F4800 X3.811 Y67.168
M204 S1000
M205 X8 Y8
G1 F787.5 X120.959 Y184.315 E1373.31792
M204 S5000
M205 X10 Y10
G0 F4800 X118.696 Y184.315
M204 S1000
M205 X8 Y8
G1 F787.5 X3.811 Y69.43 E1386.28713
M204 S5000
M205 X10 Y10
G0 F4800 X3.811 Y71.693
M204 S1000
M205 X8 Y8
G1 F787.5 X116.433 Y184.315 E1399.00088
M204 S5000
M205 X10 Y10
G0 F4800 X114.17 Y184.315
M204 S1000
M205 X8 Y8
G1 F787.5 X3.811 Y73.956 E1411.45915
M204 S5000
M205 X10 Y10
G0 F4800 X3.811 Y76.219
M204 S1000
M205 X8 Y8
G1 F787.5 X111.908 Y184.315 E1423.66202
M204 S5000
M205 X10 Y10
G0 F4800 X109.645 Y184.315
M204 S1000
M205 X8 Y8
G1 F787.5 X3.811 Y78.481 E1435.60948
M204 S5000
M205 X10 Y10
G0 F4800 X3.811 Y80.744
M204 S1000
M205 X8 Y8
G1 F787.5 X107.382 Y184.315 E1447.30147
M204 S5000
M205 X10 Y10
G0 F4800 X105.119 Y184.315
M204 S1000
M205 X8 Y8
G1 F787.5 X3.811 Y83.007 E1458.73799
M204 S5000
M205 X10 Y10
G0 F4800 X3.811 Y85.27
M204 S1000
M205 X8 Y8
G1 F787.5 X102.857 Y184.315 E1469.9191
M204 S5000
M205 X10 Y10
G0 F4800 X100.594 Y184.315
M204 S1000
M205 X8 Y8
G1 F787.5 X3.811 Y87.532 E1480.8448
M204 S5000
M205 X10 Y10
G0 F4800 X3.811 Y89.795
M204 S1000
M205 X8 Y8
G1 F787.5 X98.331 Y184.315 E1491.51504
M204 S5000
M205 X10 Y10
G0 F4800 X96.068 Y184.315
M204 S1000
M205 X8 Y8
G1 F787.5 X3.811 Y92.058 E1501.9298
M204 S5000
M205 X10 Y10
G0 F4800 X3.811 Y94.32
M204 S1000
M205 X8 Y8
G1 F787.5 X93.806 Y184.315 E1512.08922
M204 S5000
M205 X10 Y10
G0 F4800 X91.543 Y184.315
M204 S1000
M205 X8 Y8
G1 F787.5 X3.811 Y96.583 E1521.99316
M204 S5000
M205 X10 Y10
G0 F4800 X3.811 Y98.846
M204 S1000
M205 X8 Y8
G1 F787.5 X89.28 Y184.315 E1531.64164
M204 S5000
M205 X10 Y10
G0 F4800 X87.017 Y184.315
M204 S1000
M205 X8 Y8
G1 F787.5 X3.811 Y101.109 E1541.03466
M204 S5000
M205 X10 Y10
G0 F4800 X3.811 Y103.371
M204 S1000
M205 X8 Y8
G1 F787.5 X84.755 Y184.315 E1550.17231
M204 S5000
M205 X10 Y10
G0 F4800 X82.492 Y184.315
M204 S1000
M205 X8 Y8
G1 F787.5 X3.811 Y105.634 E1559.05451
M204 S5000
M205 X10 Y10
G0 F4800 X3.811 Y107.897
M204 S1000
M205 X8 Y8
G1 F787.5 X80.229 Y184.315 E1567.68123
M204 S5000
M205 X10 Y10
G0 F4800 X78.073 Y184.421
M204 S1000
M205 X8 Y8
G1 F787.5 X3.811 Y110.16 E1576.06451
M204 S5000
M205 X10 Y10
G0 F4800 X3.811 Y112.422
M204 S1000
M205 X8 Y8
G1 F787.5 X76.393 Y185.005 E1584.25825
M204 S5000
M205 X10 Y10
G0 F4800 X75.078 Y185.952
M204 S1000
M205 X8 Y8
G1 F787.5 X3.811 Y114.685 E1592.30348
M204 S5000
M205 X10 Y10
G0 F4800 X3.811 Y116.948
M204 S1000
M205 X8 Y8
G1 F787.5 X73.771 Y186.908 E1600.20117
M204 S5000
M205 X10 Y10
G0 F4800 X72.335 Y187.735
M204 S1000
M205 X8 Y8
G1 F787.5 X3.811 Y119.211 E1607.93675
M204 S5000
M205 X10 Y10
G0 F4800 X3.811 Y121.473
M204 S1000
M205 X8 Y8
G1 F787.5 X70.747 Y188.41 E1615.49313
M204 S5000
M205 X10 Y10
G0 F4800 X68.976 Y188.902
M204 S1000
M205 X8 Y8
G1 F787.5 X3.811 Y123.736 E1622.84957
M204 S5000
M205 X10 Y10
G0 F4800 X3.811 Y125.999
M204 S1000
M205 X8 Y8
G1 F787.5 X66.995 Y189.183 E1629.98233
M204 S5000
M205 X10 Y10
G0 F4800 X64.779 Y189.23
M204 S1000
M205 X8 Y8
G1 F787.5 X3.811 Y128.262 E1636.86492
M204 S5000
M205 X10 Y10
G0 F4800 X3.811 Y130.524
M204 S1000
M205 X8 Y8
G1 F787.5 X62.516 Y189.23 E1643.49211
M204 S5000
M205 X10 Y10
G0 F4800 X60.253 Y189.23
M204 S1000
M205 X8 Y8
G1 F787.5 X3.811 Y132.787 E1649.86382
M204 S5000
M205 X10 Y10
G0 F4800 X3.811 Y135.05
M204 S1000
M205 X8 Y8
G1 F787.5 X57.991 Y189.23 E1655.98013
M204 S5000
M205 X10 Y10
G0 F4800 X55.728 Y189.23
M204 S1000
M205 X8 Y8
G1 F787.5 X3.811 Y137.313 E1661.84097
M204 S5000
M205 X10 Y10
G0 F4800 X3.811 Y139.575
M204 S1000
M205 X8 Y8
G1 F787.5 X53.465 Y189.23 E1667.4464
M204 S5000
M205 X10 Y10
G0 F4800 X51.203 Y189.23
M204 S1000
M205 X8 Y8
G1 F787.5 X3.811 Y141.838 E1672.79642
M204 S5000
M205 X10 Y10
G0 F4800 X3.811 Y144.101
M204 S1000
M205 X8 Y8
G1 F787.5 X48.94 Y189.23 E1677.89097
M204 S5000
M205 X10 Y10
G0 F4800 X46.677 Y189.23
M204 S1000
M205 X8 Y8
G1 F787.5 X3.811 Y146.364 E1682.73005
M204 S5000
M205 X10 Y10
G0 F4800 X3.811 Y148.626
M204 S1000
M205 X8 Y8
G1 F787.5 X44.414 Y189.23 E1687.31373
M204 S5000
M205 X10 Y10
G0 F4800 X42.152 Y189.23
M204 S1000
M205 X8 Y8
G1 F787.5 X3.811 Y150.889 E1691.64199
M204 S5000
M205 X10 Y10
G0 F4800 X3.811 Y153.152
M204 S1000
M205 X8 Y8
G1 F787.5 X39.893 Y189.234 E1695.71524
M204 S5000
M205 X10 Y10
G0 F4800 X37.994 Y189.598
M204 S1000
M205 X8 Y8
G1 F787.5 X3.811 Y155.414 E1699.57417
M204 S5000
M205 X10 Y10
G0 F4800 X3.811 Y157.677
M204 S1000
M205 X8 Y8
G1 F787.5 X36.527 Y190.394 E1703.26749
M204 S5000
M205 X10 Y10
G0 F4800 X35.399 Y191.529
M204 S1000
M205 X8 Y8
G1 F787.5 X3.811 Y159.94 E1706.83347
M204 S5000
M205 X10 Y10
G0 F4800 X3.811 Y162.203
M204 S1000
M205 X8 Y8
G1 F787.5 X34.593 Y192.985 E1710.30841
M204 S5000
M205 X10 Y10
G0 F4800 X34.222 Y194.877
M204 S1000
M205 X8 Y8
G1 F787.5 X3.811 Y164.465 E1713.74152
M204 S5000
M205 X10 Y10
G0 F4800 X3.811 Y166.728
M204 S1000
M205 X8 Y8
G1 F787.5 X34.211 Y197.128 E1717.17334
M204 S5000
M205 X10 Y10
G0 F4800 X34.211 Y199.391
M204 S1000
M205 X8 Y8
G1 F787.5 X3.811 Y168.991 E1720.60515
M204 S5000
M205 X10 Y10
G0 F4800 X3.811 Y171.254
M204 S1000
M205 X8 Y8
G1 F787.5 X34.211 Y201.654 E1724.03697
M204 S5000
M205 X10 Y10
G0 F4800 X34.211 Y203.916
M204 S1000
M205 X8 Y8
G1 F787.5 X3.811 Y173.516 E1727.46878
M204 S5000
M205 X10 Y10
G0 F4800 X3.811 Y175.779
M204 S1000
M205 X8 Y8
G1 F787.5 X34.115 Y206.083 E1730.88976
M204 S5000
M205 X10 Y10
G0 F4800 X33.767 Y207.998
M204 S1000
M205 X8 Y8
G1 F787.5 X3.811 Y178.042 E1734.27145
M204 S5000
M205 X10 Y10
G0 F4800 X3.811 Y180.305
M204 S1000
M205 X8 Y8
G1 F787.5 X33.224 Y209.718 E1737.59184
M204 S5000
M205 X10 Y10
G0 F4800 X32.505 Y211.262
M204 S1000
M205 X8 Y8
G1 F787.5 X3.811 Y182.567 E1740.83113
M204 S5000
M205 X10 Y10
G0 F4800 X3.811 Y184.83
M204 S1000
M205 X8 Y8
G1 F787.5 X31.641 Y212.66 E1743.97282
M204 S5000
M205 X10 Y10
G0 F4800 X30.646 Y213.928
M204 S1000
M205 X8 Y8
G1 F787.5 X3.811 Y187.093 E1747.00218
M204 S5000
M205 X10 Y10
G0 F4800 X3.811 Y189.356
M204 S1000
M205 X8 Y8
G1 F787.5 X29.517 Y215.062 E1749.9041
M204 S5000
M205 X10 Y10
G0 F4800 X28.27 Y216.078
M204 S1000
M205 X8 Y8
G1 F787.5 X3.811 Y191.618 E1752.6653
M204 S5000
M205 X10 Y10
G0 F4800 X3.811 Y193.881
M204 S1000
M205 X8 Y8
G1 F787.5 X26.875 Y216.946 E1755.26902
M204 S5000
M205 X10 Y10
G0 F4800 X25.344 Y217.677
M204 S1000
M205 X8 Y8
G1 F787.5 X3.811 Y196.144 E1757.69985
M204 S5000
M205 X10 Y10
G0 F4800 X3.811 Y198.407
M204 S1000
M205 X8 Y8
G1 F787.5 X23.654 Y218.25 E1759.9399
M204 S5000
M205 X10 Y10
G0 F4800 X21.757 Y218.616
M204 S1000
M205 X8 Y8
G1 F787.5 X3.811 Y200.669 E1761.96586
M204 S5000
M205 X10 Y10
G0 F4800 X3.811 Y202.932
M204 S1000
M205 X8 Y8
G1 F787.5 X19.608 Y218.729 E1763.74916
M204 S5000
M205 X10 Y10
G0 F4800 X17.316 Y218.7
M204 S1000
M205 X8 Y8
G1 F787.5 X3.836 Y205.22 E1765.2709
M204 S5000
M205 X10 Y10
G0 F4800 X4.219 Y207.866
M204 S1000
M205 X8 Y8
G1 F787.5 X14.671 Y218.318 E1766.45081
M204 S5000
M205 X10 Y10
G0 F4800 X10.897 Y216.806
M204 S1000
M205 X8 Y8
G1 F787.5 X5.733 Y211.642 E1767.03377
M204 S5000
M205 X10 Y10
G0 F600 X5.733 Y211.642 Z0.54
G0 F4800 X26.511 Y217.153
;TIME_ELAPSED:1700.314866
;LAYER:-13
M204 S1000
M205 X8 Y8
;TYPE:SUPPORT
G1 F787.5 X27.48 Y216.603 E1767.14494
G1 X28.287 Y216.069 E1767.2415
G1 X29.152 Y215.393 E1767.35104
G1 X29.934 Y214.683 E1767.45643
G1 X30.53 Y214.065 E1767.5421
G1 X31.194 Y213.274 E1767.64515
G1 X31.857 Y212.36 E1767.75781
G1 X32.422 Y211.424 E1767.8669
G1 X32.871 Y210.551 E1767.96486
G1 X33.001 Y210.243 E1767.99821
G1 X25.715 Y217.529 E1769.02635
G1 X24.59 Y217.971 E1769.14695
G1 X23.553 Y218.276 E1769.25481
G1 X33.747 Y208.083 E1770.69322
G1 X33.885 Y207.545 E1770.74864
G1 X34.055 Y206.616 E1770.84288
G1 X34.086 Y206.33 E1770.87158
G1 X21.785 Y218.63 E1772.60731
G1 X20.271 Y218.73 E1772.75871
G1 X34.211 Y204.79 E1774.7258
G1 X34.211 Y203.376 E1774.86689
G1 X18.857 Y218.73 E1777.0335
G1 X18.024 Y218.729 E1777.11662
G1 X17.466 Y218.707 E1777.17234
G1 X34.211 Y201.962 E1779.53524
G1 X34.211 Y200.548 E1779.67633
G1 X16.141 Y218.617 E1782.22613
G1 X14.951 Y218.393 E1782.34695
G1 X34.211 Y199.133 E1785.06475
G1 X34.211 Y197.719 E1785.20584
G1 X13.833 Y218.097 E1788.08139
G1 X12.777 Y217.738 E1788.19268
G1 X34.211 Y196.305 E1791.21718
G1 X34.211 Y194.891 E1791.35827
G1 X11.806 Y217.296 E1794.51986
G1 X10.872 Y216.815 E1794.62469
G1 X34.524 Y193.163 E1797.96224
G1 X34.742 Y192.6 E1798.02248
G1 X35.09 Y191.956 E1798.09552
G1 X35.52 Y191.357 E1798.16909
G1 X36.018 Y190.821 E1798.2421
G1 X36.58 Y190.351 E1798.3152
G1 X37.198 Y189.955 E1798.38844
G1 X37.862 Y189.642 E1798.46168
G1 X38.135 Y189.552 E1798.49037
M204 S5000
M205 X10 Y10
G0 F4800 X44.124 Y49.6
M204 S1000
M205 X8 Y8
G1 F787.5 X43.816 Y50.265 E1798.56349
G1 X43.424 Y50.884 E1798.6366
G1 X42.959 Y51.453 E1798.70992
G1 X42.424 Y51.956 E1798.78319
G1 X41.831 Y52.386 E1798.85628
G1 X41.191 Y52.74 E1798.92926
G1 X40.507 Y53.008 E1799.00256
G1 X40.268 Y53.069 E1799.02717
G1 X3.811 Y89.526 E1804.17165
G1 X3.811 Y88.112 E1804.31274
G1 X38.644 Y53.279 E1809.22805
G1 X38.335 Y53.279 E1809.25888
G1 X37.608 Y53.182 E1809.33207
G1 X37.384 Y53.124 E1809.35515
G1 X3.811 Y86.698 E1814.09274
G1 X3.811 Y85.284 E1814.23383
G1 X36.316 Y52.778 E1818.8207
G1 X35.578 Y52.367 E1818.90499
G1 X35.426 Y52.255 E1818.92383
G1 X3.811 Y83.869 E1823.38498
G1 X3.811 Y82.455 E1823.52607
G1 X34.653 Y51.613 E1827.87821
G1 X34.455 Y51.425 E1827.90545
G1 X33.996 Y50.856 E1827.9784
G1 X3.811 Y81.041 E1832.23783
G1 X3.811 Y79.627 E1832.37891
G1 X33.464 Y49.974 E1836.56327
G1 X33.067 Y48.957 E1836.67221
G1 X3.811 Y78.213 E1840.80055
G1 X3.811 Y76.798 E1840.94173
G1 X32.613 Y47.996 E1845.00601
G1 X32.101 Y47.094 E1845.1095
G1 X3.811 Y75.384 E1849.10152
G1 X3.811 Y73.97 E1849.24261
G1 X31.539 Y46.242 E1853.15533
G1 X30.919 Y45.447 E1853.25593
G1 X3.811 Y72.556 E1857.08123
G1 X3.811 Y71.142 E1857.22232
G1 X30.256 Y44.697 E1860.954
G1 X29.535 Y44.003 E1861.05385
G1 X3.811 Y69.727 E1864.68378
G1 X3.811 Y68.313 E1864.82487
G1 X28.767 Y43.356 E1868.34651
G1 X27.948 Y42.762 E1868.44746
G1 X3.811 Y66.899 E1871.85345
G1 X3.811 Y65.485 E1871.99454
G1 X27.085 Y42.21 E1875.27882
G1 X26.15 Y41.731 E1875.38365
G1 X3.811 Y64.07 E1878.53592
G1 X3.811 Y62.656 E1878.67701
G1 X25.17 Y41.297 E1881.691
G1 X24.115 Y40.937 E1881.80222
G1 X3.811 Y61.242 E1884.66741
G1 X3.811 Y59.828 E1884.8085
G1 X22.989 Y40.65 E1887.51472
G1 X22.169 Y40.498 E1887.59793
G1 X21.773 Y40.452 E1887.63771
G1 X3.811 Y58.414 E1890.17234
G1 X3.811 Y56.999 E1890.31353
G1 X20.478 Y40.332 E1892.66543
G1 X19.066 Y40.33 E1892.80632
G1 X3.811 Y55.585 E1894.95896
G1 X3.81 Y54.172 E1895.09995
G1 X17.649 Y40.333 E1897.05279
G1 X16.45 Y40.417 E1897.17272
G1 X16.097 Y40.47 E1897.20833
G1 X3.947 Y52.621 E1898.9229
G1 X3.964 Y52.449 E1898.94015
G1 X4.136 Y51.518 E1899.03461
G1 X4.309 Y50.845 E1899.10395
G1 X14.33 Y40.824 E1900.51802
G1 X13.431 Y41.089 E1900.61154
G1 X12.155 Y41.584 E1900.7481
G1 X5.093 Y48.646 E1901.74463
G1 X5.149 Y48.512 E1901.75912
G1 X5.602 Y47.631 E1901.85796
G1 X6.164 Y46.7 E1901.96647
G1 X6.827 Y45.785 E1902.07922
G1 X7.493 Y44.993 E1902.18247
G1 X8.088 Y44.377 E1902.26793
G1 X8.869 Y43.666 E1902.37331
G1 X9.734 Y42.991 E1902.48279
G1 X10.54 Y42.456 E1902.57932
G1 X11.515 Y41.903 E1902.69117
M204 S5000
M205 X10 Y10
G0 F4800 X37.169 Y52.18
G0 X38.392 Y52.419
G0 X39.633 Y52.345
G0 X40.822 Y51.962
G0 X41.879 Y51.288
G0 X43.059 Y49.853
G0 X43.512 Y48.692
G0 X46.794 Y16.845
M204 S1000
M205 X8 Y8
G1 F787.5 X51.011 Y12.628 E1903.28623
G1 X50.444 Y13.004 E1903.35411
G1 X49.578 Y13.678 E1903.46361
G1 X48.797 Y14.389 E1903.569
G1 X48.203 Y15.006 E1903.65445
G1 X47.536 Y15.798 E1903.75777
G1 X46.874 Y16.713 E1903.87046
G1 X46.311 Y17.643 E1903.97893
G1 X45.859 Y18.525 E1904.07782
G1 X45.376 Y19.677 E1904.20247
G1 X54.049 Y11.004 E1905.42632
G1 X55.083 Y10.513 E1905.54053
G1 X56.141 Y10.101 E1905.65382
G1 X56.46 Y10.007 E1905.68701
G1 X44.826 Y21.641 E1907.32869
G1 X44.675 Y22.457 E1907.41149
G1 X44.586 Y23.295 E1907.49558
G1 X58.325 Y9.556 E1909.4343
G1 X59.16 Y9.429 E1909.51857
G1 X59.919 Y9.376 E1909.59449
G1 X44.52 Y24.775 E1911.76746
G1 X44.52 Y26.189 E1911.90855
G1 X61.367 Y9.343 E1914.28577
G1 X62.781 Y9.343 E1914.42686
G1 X44.52 Y27.604 E1917.00368
G1 X44.52 Y29.018 E1917.14477
G1 X64.196 Y9.343 E1919.9212
G1 X65.61 Y9.343 E1920.06229
G1 X44.52 Y30.432 E1923.03825
G1 X44.52 Y31.846 E1923.17933
G1 X67.024 Y9.343 E1926.35482
G1 X68.438 Y9.343 E1926.49591
G1 X44.52 Y33.26 E1929.87093
G1 X44.52 Y34.675 E1930.01212
G1 X69.852 Y9.343 E1933.58674
G1 X71.267 Y9.343 E1933.72793
G1 X44.52 Y36.089 E1937.50215
G1 X44.52 Y37.503 E1937.64324
G1 X72.681 Y9.343 E1941.61699
G1 X74.095 Y9.343 E1941.75808
G1 X44.52 Y38.917 E1945.93136
G1 X44.52 Y40.331 E1946.07245
G1 X75.509 Y9.343 E1950.44526
G1 X76.924 Y9.343 E1950.58645
G1 X44.52 Y41.746 E1955.15893
G1 X44.52 Y43.16 E1955.30002
G1 X78.338 Y9.343 E1960.07204
G1 X79.752 Y9.343 E1960.21313
G1 X44.52 Y44.574 E1965.18467
G1 X44.52 Y45.988 E1965.32576
G1 X81.166 Y9.343 E1970.49684
G1 X82.58 Y9.343 E1970.63793
G1 X44.527 Y47.396 E1976.00762
G1 X44.481 Y48.18 E1976.08598
G1 X44.33 Y49.007 E1976.16986
G1 X83.995 Y9.343 E1981.76695
G1 X85.409 Y9.343 E1981.90804
G1 X3.811 Y90.941 E1993.4224
G1 X3.811 Y92.355 E1993.56349
G1 X86.823 Y9.343 E2005.27738
G1 X88.237 Y9.343 E2005.41847
G1 X3.811 Y93.769 E2017.33189
G1 X3.811 Y95.183 E2017.47298
G1 X89.651 Y9.343 E2029.58593
G1 X91.066 Y9.343 E2029.72712
G1 X3.811 Y96.597 E2042.03967
G1 X3.811 Y98.012 E2042.18086
G1 X92.48 Y9.343 E2054.69301
G1 X93.894 Y9.343 E2054.8341
G1 X3.811 Y99.426 E2067.54579
G1 X3.811 Y100.84 E2067.68688
G1 X95.308 Y9.343 E2080.59809
G1 X96.723 Y9.343 E2080.73928
G1 X3.811 Y102.254 E2093.8501
G1 X3.811 Y103.668 E2093.99119
G1 X98.137 Y9.343 E2107.30153
G1 X99.551 Y9.343 E2107.44262
G1 X3.811 Y105.083 E2120.95257
G1 X3.811 Y106.497 E2121.09366
G1 X100.965 Y9.343 E2134.80314
G1 X102.379 Y9.343 E2134.94423
G1 X3.811 Y107.911 E2148.85324
G1 X3.811 Y109.325 E2148.99433
G1 X103.794 Y9.343 E2163.10294
G1 X105.208 Y9.343 E2163.24403
G1 X3.811 Y110.739 E2177.55217
G1 X3.811 Y112.154 E2177.69336
G1 X106.622 Y9.343 E2192.2011
G1 X108.036 Y9.343 E2192.34219
G1 X3.811 Y113.568 E2207.04946
G1 X3.811 Y114.982 E2207.19055
G1 X109.45 Y9.343 E2222.09736
G1 X110.865 Y9.343 E2222.23855
G1 X3.811 Y116.396 E2237.34495
G1 X3.811 Y117.811 E2237.48614
G1 X112.279 Y9.343 E2252.79215
G1 X113.693 Y9.343 E2252.93324
G1 X3.811 Y119.225 E2268.43878
G1 X3.811 Y120.639 E2268.57986
G1 X115.107 Y9.343 E2284.28493
G1 X116.522 Y9.343 E2284.42612
G1 X3.811 Y122.053 E2300.33079
G1 X3.811 Y123.467 E2300.47188
G1 X117.936 Y9.343 E2316.57608
G1 X119.35 Y9.343 E2316.71717
G1 X3.811 Y124.882 E2333.02097
G1 X3.811 Y126.296 E2333.16206
G1 X120.764 Y9.343 E2349.66539
G1 X122.178 Y9.343 E2349.80648
G1 X3.811 Y127.71 E2366.50934
G1 X3.811 Y129.124 E2366.65043
G1 X123.593 Y9.343 E2383.5529
G1 X125.007 Y9.343 E2383.69399
G1 X3.811 Y130.538 E2400.79598
G1 X3.811 Y131.953 E2400.93717
G1 X126.421 Y9.343 E2418.23877
G1 X127.835 Y9.343 E2418.37985
G1 X3.811 Y133.367 E2435.88098
G1 X3.811 Y134.781 E2436.02207
G1 X129.249 Y9.343 E2453.72273
G1 X130.664 Y9.343 E2453.86392
G1 X3.811 Y136.195 E2471.76417
G1 X3.811 Y137.61 E2471.90536
G1 X132.078 Y9.343 E2490.00522
G1 X133.492 Y9.343 E2490.14631
G1 X3.811 Y139.024 E2508.4457
G1 X3.811 Y140.438 E2508.58679
G1 X134.906 Y9.343 E2527.08571
G1 X136.32 Y9.343 E2527.2268
G1 X3.811 Y141.852 E2545.92525
G1 X3.811 Y143.266 E2546.06634
G1 X137.735 Y9.343 E2564.9644
G1 X139.149 Y9.343 E2565.10548
G1 X3.811 Y144.681 E2584.20314
G1 X3.811 Y146.095 E2584.34423
G1 X140.563 Y9.343 E2603.64141
G1 X141.977 Y9.343 E2603.7825
G1 X3.811 Y147.509 E2623.27922
G1 X3.811 Y148.923 E2623.42031
G1 X143.392 Y9.343 E2643.11662
G1 X144.806 Y9.343 E2643.25771
G1 X3.811 Y150.337 E2663.15356
G1 X3.811 Y151.752 E2663.29475
G1 X146.22 Y9.343 E2683.3902
G1 X147.634 Y9.343 E2683.53129
G1 X3.811 Y153.166 E2703.82627
G1 X3.811 Y154.58 E2703.96735
G1 X148.984 Y9.407 E2724.45283
G1 X149.879 Y9.511 E2724.54274
G1 X150.23 Y9.575 E2724.57834
G1 X3.811 Y155.994 E2745.23964
G1 X3.811 Y157.409 E2745.38083
G1 X151.384 Y9.835 E2766.20504
G1 X151.8 Y9.943 E2766.24793
G1 X152.465 Y10.168 E2766.31798
G1 X3.811 Y158.823 E2787.29473
G1 X3.811 Y160.237 E2787.43582
G1 X153.493 Y10.554 E2808.55764
G1 X154.427 Y11.035 E2808.66247
G1 X3.811 Y161.651 E2829.91601
G1 X3.811 Y163.065 E2830.0571
G1 X155.338 Y11.538 E2851.4392
G1 X155.498 Y11.629 E2851.45757
G1 X155.53 Y11.574 E2851.46391
G1 X156.314 Y11.976 E2851.55183
G1 X3.811 Y164.48 E2873.07172
G1 X3.811 Y165.894 E2873.21281
G1 X157.213 Y12.492 E2894.85949
G1 X157.55 Y12.696 E2894.89879
G1 X158.056 Y13.063 E2894.96116
G1 X3.811 Y167.308 E2916.7268
G1 X3.811 Y168.722 E2916.86789
G1 X158.85 Y13.683 E2938.74557
G1 X159.257 Y14.026 E2938.79868
G1 X159.596 Y14.352 E2938.8456
G1 X3.811 Y170.136 E2960.82848
G1 X3.811 Y171.551 E2960.96967
G1 X160.286 Y15.075 E2983.05005
G1 X160.583 Y15.402 E2983.09413
G1 X160.929 Y15.846 E2983.1503
G1 X3.811 Y172.965 E3005.32141
G1 X3.811 Y174.379 E3005.4625
G1 X161.523 Y16.667 E3027.71737
G1 X161.793 Y17.073 E3027.76602
G1 X162.06 Y17.544 E3027.82004
G1 X3.811 Y175.793 E3050.15069
G1 X3.811 Y177.208 E3050.29188
G1 X162.546 Y18.473 E3072.6911
G1 X162.75 Y18.905 E3072.73877
G1 X162.967 Y19.465 E3072.7987
G1 X3.811 Y178.622 E3095.2574
G1 X3.811 Y180.036 E3095.39849
G1 X163.325 Y20.522 E3117.90763
G1 X163.478 Y21.038 E3117.96134
G1 X163.613 Y21.648 E3118.02368
G1 X3.811 Y181.45 E3140.57346
G1 X3.811 Y182.864 E3140.71455
G1 X163.824 Y22.851 E3163.29412
G1 X163.915 Y24.174 E3163.42644
G1 X3.811 Y184.279 E3186.01891
G1 X3.811 Y185.693 E3186.16
G1 X163.92 Y25.584 E3208.75311
G1 X163.92 Y26.998 E3208.8942
G1 X3.811 Y187.107 E3231.48731
G1 X3.811 Y188.521 E3231.6284
G1 X163.92 Y28.412 E3254.22151
G1 X163.92 Y29.827 E3254.3627
G1 X3.811 Y189.935 E3276.95574
G1 X3.811 Y191.35 E3277.09693
G1 X163.92 Y31.241 E3299.69004
G1 X163.92 Y32.655 E3299.83113
G1 X3.811 Y192.764 E3322.42423
G1 X3.811 Y194.178 E3322.56532
G1 X163.92 Y34.069 E3345.15843
G1 X163.92 Y35.484 E3345.29962
G1 X3.811 Y195.592 E3367.89266
G1 X3.811 Y197.007 E3368.03385
G1 X163.92 Y36.898 E3390.62696
G1 X163.92 Y38.312 E3390.76805
G1 X3.811 Y198.421 E3413.36116
G1 X3.811 Y199.835 E3413.50225
G1 X163.92 Y39.726 E3436.09536
G1 X163.92 Y41.14 E3436.23645
G1 X3.811 Y201.249 E3458.82956
G1 X3.811 Y202.663 E3458.97065
G1 X163.92 Y42.555 E3481.56369
G1 X163.92 Y43.969 E3481.70478
G1 X3.811 Y204.078 E3504.29788
G1 X3.811 Y204.844 E3504.37432
G1 X3.853 Y205.449 E3504.43483
G1 X163.92 Y45.383 E3527.02194
G1 X163.92 Y46.797 E3527.16303
G1 X3.993 Y206.724 E3549.73046
G1 X4.06 Y207.171 E3549.77556
G1 X4.224 Y207.907 E3549.8508
G1 X163.92 Y48.211 E3572.38563
G1 X163.92 Y49.626 E3572.52682
G1 X4.533 Y209.012 E3595.01797
G1 X4.927 Y210.033 E3595.12717
G1 X163.92 Y51.04 E3617.5628
G1 X163.92 Y52.454 E3617.70389
G1 X5.373 Y211.001 E3640.07659
G1 X5.883 Y211.905 E3640.18015
G1 X163.92 Y53.868 E3662.48088
G1 X163.92 Y55.283 E3662.62207
G1 X6.439 Y212.763 E3684.84427
G1 X7.059 Y213.557 E3684.94479
G1 X163.92 Y56.697 E3707.0795
G1 X163.92 Y58.111 E3707.22059
G1 X7.715 Y214.316 E3729.2628
G1 X8.435 Y215.009 E3729.36251
G1 X163.942 Y59.503 E3751.30616
G1 X163.963 Y59.848 E3751.34065
G1 X164.134 Y60.725 E3751.4298
G1 X9.2 Y215.659 E3773.29266
G1 X10.016 Y216.257 E3773.39361
G1 X164.549 Y61.724 E3795.19988
G1 X164.645 Y61.928 E3795.22238
G1 X165.08 Y62.607 E3795.30284
G1 X38.135 Y189.552 E3813.21615
G1 X38.557 Y189.413 E3813.26049
G1 X39.279 Y189.274 E3813.33385
G1 X39.864 Y189.238 E3813.39233
G1 X165.762 Y63.34 E3831.1579
G1 X166.048 Y63.607 E3831.19694
G1 X166.549 Y63.967 E3831.2585
G1 X41.286 Y189.23 E3848.93446
G1 X42.7 Y189.23 E3849.07555
G1 X167.476 Y64.454 E3866.68279
G1 X167.973 Y64.647 E3866.73599
G1 X168.553 Y64.791 E3866.79562
G1 X44.114 Y189.23 E3884.35531
G1 X45.529 Y189.23 E3884.4965
G1 X169.843 Y64.915 E3902.03861
G1 X171.257 Y64.915 E3902.1797
G1 X46.943 Y189.23 E3919.72182
G1 X48.357 Y189.23 E3919.86291
G1 X172.671 Y64.915 E3937.40503
G1 X174.086 Y64.915 E3937.54622
G1 X49.771 Y189.23 E3955.08841
G1 X51.186 Y189.23 E3955.2296
G1 X175.5 Y64.915 E3972.77172
G1 X176.914 Y64.915 E3972.91281
G1 X52.6 Y189.23 E3990.45493
G1 X54.014 Y189.23 E3990.59602
G1 X178.328 Y64.915 E4008.13813
G1 X179.743 Y64.915 E4008.27932
G1 X55.428 Y189.23 E4025.82151
G1 X56.842 Y189.23 E4025.9626
G1 X181.157 Y64.915 E4043.50479
G1 X182.571 Y64.915 E4043.64588
G1 X58.257 Y189.23 E4061.188
G1 X59.671 Y189.23 E4061.32909
G1 X183.985 Y64.915 E4078.87121
G1 X185.399 Y64.915 E4079.0123
G1 X61.085 Y189.23 E4096.55442
G1 X62.499 Y189.23 E4096.69551
G1 X186.814 Y64.915 E4114.2377
G1 X188.227 Y64.916 E4114.37869
G1 X63.913 Y189.23 E4131.92073
G1 X65.328 Y189.23 E4132.06192
G1 X189.641 Y64.916 E4149.6039
G1 X191.056 Y64.916 E4149.74509
G1 X66.772 Y189.199 E4167.28283
G92 E0
G1 X67.583 Y189.143 E0.08111
G1 X68.361 Y189.025 E0.15963
G1 X192.47 Y64.916 E17.67275
G1 X193.884 Y64.916 E17.81384
G1 X70.22 Y188.58 E35.26417
G1 X70.589 Y188.471 E35.30256
G1 X71.649 Y188.059 E35.41604
G1 X72.606 Y187.609 E35.52155
G1 X195.298 Y64.916 E52.83479
G1 X196.712 Y64.916 E52.97588
G1 X76.863 Y184.766 E69.88794
G1 X77.678 Y184.498 E69.97355
G1 X78.399 Y184.359 E70.04681
G1 X78.703 Y184.34 E70.0772
G1 X198.127 Y64.916 E86.92922
G1 X199.541 Y64.916 E87.07031
G1 X80.142 Y184.315 E103.9188
G1 X81.556 Y184.315 E104.05989
G1 X200.955 Y64.916 E120.90838
G1 X202.369 Y64.916 E121.04947
G1 X82.97 Y184.315 E137.89796
G1 X84.384 Y184.315 E138.03904
G1 X203.783 Y64.916 E154.88753
G1 X205.197 Y64.917 E155.02862
G1 X85.798 Y184.315 E171.87704
G1 X87.213 Y184.315 E172.01823
G1 X206.515 Y65.013 E188.85303
G1 X207.12 Y65.084 E188.91381
G1 X207.743 Y65.199 E188.97703
G1 X88.627 Y184.315 E205.78558
G1 X90.041 Y184.315 E205.92667
G1 X208.892 Y65.464 E222.69783
G1 X209.948 Y65.823 E222.80912
G1 X91.455 Y184.315 E239.52969
G1 X92.869 Y184.315 E239.67078
G1 X210.945 Y66.24 E256.33251
G1 X211.881 Y66.719 E256.43742
G1 X94.284 Y184.315 E273.03156
G1 X95.698 Y184.315 E273.17265
G1 X212.762 Y67.252 E289.69157
G1 X213.584 Y67.844 E289.79265
G1 X97.112 Y184.315 E306.22804
G1 X98.526 Y184.315 E306.36913
G1 X214.368 Y68.474 E322.71561
G1 X215.089 Y69.167 E322.8154
G1 X99.941 Y184.315 E339.06403
G1 X101.355 Y184.315 E339.20512
G1 X215.769 Y69.901 E355.35017
G1 X216.388 Y70.697 E355.45078
G1 X102.769 Y184.315 E371.48358
G1 X104.183 Y184.315 E371.62467
G1 X216.97 Y71.529 E387.54006
G1 X217.48 Y72.433 E387.64363
G1 X105.597 Y184.315 E403.43146
G1 X107.012 Y184.315 E403.57265
G1 X217.951 Y73.376 E419.22734
G1 X218.346 Y74.395 E419.33638
G1 X108.426 Y184.315 E434.84728
G1 X109.84 Y184.315 E434.98837
G1 X218.687 Y75.469 E450.34779
G1 X218.945 Y76.625 E450.46597
G1 X111.254 Y184.315 E465.66227
G1 X112.668 Y184.315 E465.80336
G1 X219.097 Y77.887 E480.82157
G1 X219.161 Y78.8 E480.91289
G1 X219.161 Y79.237 E480.95649
G1 X114.083 Y184.315 E495.78414
G1 X115.497 Y184.315 E495.92523
G1 X219.161 Y80.651 E510.55334
G1 X219.161 Y82.066 E510.69452
G1 X116.911 Y184.315 E525.12303
G1 X118.325 Y184.315 E525.26412
G1 X219.161 Y83.48 E539.4931
G1 X219.161 Y84.894 E539.63419
G1 X119.74 Y184.315 E553.66357
G1 X121.154 Y184.315 E553.80466
G1 X219.161 Y86.308 E567.6345
G1 X219.161 Y87.722 E567.77559
G1 X122.568 Y184.315 E581.40591
G1 X123.982 Y184.315 E581.547
G1 X219.161 Y89.137 E594.97771
G1 X219.161 Y90.551 E595.1188
G1 X125.396 Y184.315 E608.34999
G1 X126.811 Y184.315 E608.49118
G1 X219.161 Y91.965 E621.52276
G1 X219.161 Y93.379 E621.66385
G1 X128.225 Y184.315 E634.4959
G1 X129.639 Y184.315 E634.63699
G1 X219.161 Y94.794 E647.26944
G1 X219.161 Y96.208 E647.41053
G1 X131.053 Y184.315 E659.84345
G1 X132.467 Y184.315 E659.98454
G1 X219.161 Y97.622 E672.21793
G1 X219.161 Y99.036 E672.35902
G1 X133.882 Y184.315 E684.39281
G1 X135.296 Y184.315 E684.5339
G1 X219.161 Y100.45 E696.36815
G1 X219.161 Y101.865 E696.50934
G1 X136.71 Y184.315 E708.144
G1 X138.124 Y184.315 E708.28509
G1 X219.161 Y103.279 E719.72021
G1 X219.161 Y104.693 E719.8613
G1 X139.539 Y184.315 E731.09683
G1 X140.953 Y184.315 E731.23792
G1 X219.161 Y106.107 E742.27391
G1 X219.161 Y107.521 E742.415
G1 X142.367 Y184.315 E753.25146
G1 X143.781 Y184.315 E753.39255
G1 X219.161 Y108.936 E764.02941
G1 X219.161 Y110.35 E764.1705
G1 X145.195 Y184.315 E774.60783
G1 X146.61 Y184.315 E774.74902
G1 X219.161 Y111.764 E784.98675
G1 X219.161 Y113.178 E785.12784
G1 X148.024 Y184.315 E795.16604
G1 X149.438 Y184.315 E795.30713
G1 X219.161 Y114.593 E805.14573
G1 X219.161 Y116.007 E805.28682
G1 X150.852 Y184.315 E814.92589
G1 X152.266 Y184.315 E815.06698
G1 X219.161 Y117.421 E824.50651
G1 X219.161 Y118.835 E824.6476
G1 X153.681 Y184.315 E833.88754
G1 X155.095 Y184.315 E834.02863
G1 X219.161 Y120.249 E843.06903
G1 X219.161 Y121.664 E843.21022
G1 X156.509 Y184.315 E852.05102
G1 X157.923 Y184.315 E852.19211
G1 X219.161 Y123.078 E860.83339
G1 X219.161 Y124.492 E860.97448
G1 X159.338 Y184.315 E869.41615
G1 X160.752 Y184.315 E869.55724
G1 X219.161 Y125.906 E877.79938
G1 X219.161 Y127.32 E877.94047
G1 X162.166 Y184.315 E885.98308
G1 X163.58 Y184.315 E886.12417
G1 X219.161 Y128.735 E893.96718
G1 X219.161 Y130.149 E894.10827
G1 X164.994 Y184.315 E901.75174
G1 X166.409 Y184.315 E901.89293
G1 X219.161 Y131.563 E909.33681
G1 X219.161 Y132.977 E909.4779
G1 X167.823 Y184.315 E916.72225
G1 X169.237 Y184.315 E916.86333
G1 X219.161 Y134.392 E923.90808
G1 X219.161 Y135.806 E924.04917
G1 X170.651 Y184.315 E930.89438
G1 X172.065 Y184.315 E931.03547
G1 X219.161 Y137.22 E937.68116
G1 X219.161 Y138.634 E937.82225
G1 X173.48 Y184.315 E944.26833
G1 X174.894 Y184.315 E944.40942
G1 X219.161 Y140.048 E950.65597
G1 X219.161 Y141.463 E950.79716
G1 X176.308 Y184.315 E956.84411
G1 X177.722 Y184.315 E956.9852
G1 X219.161 Y142.877 E962.83262
G1 X219.161 Y144.291 E962.97371
G1 X179.137 Y184.315 E968.62153
G1 X180.551 Y184.315 E968.76262
G1 X219.161 Y145.705 E974.21091
G1 X219.161 Y147.119 E974.352
G1 X181.965 Y184.315 E979.60075
G1 X183.379 Y184.315 E979.74184
G1 X219.161 Y148.534 E984.791
G1 X219.161 Y149.948 E984.93209
G1 X184.793 Y184.315 E989.78171
G1 X186.208 Y184.315 E989.9229
G1 X219.161 Y151.362 E994.57293
G1 X219.161 Y152.776 E994.71402
G1 X187.622 Y184.315 E999.16451
G1 X189.036 Y184.315 E999.3056
G1 X219.161 Y154.19 E1003.55656
G1 X219.161 Y155.605 E1003.69775
G1 X190.45 Y184.315 E1007.74911
G1 X191.864 Y184.315 E1007.8902
G1 X219.161 Y157.019 E1011.74203
G1 X219.161 Y158.433 E1011.88312
G1 X193.279 Y184.315 E1015.53535
G1 X194.693 Y184.315 E1015.67644
G1 X219.161 Y159.847 E1019.12914
G1 X219.161 Y161.262 E1019.27033
G1 X196.107 Y184.315 E1022.52343
G1 X197.521 Y184.315 E1022.66452
G1 X219.161 Y162.676 E1025.71809
G1 X219.161 Y164.09 E1025.85918
G1 X198.936 Y184.315 E1028.71314
G1 X200.35 Y184.315 E1028.85423
G1 X219.161 Y165.504 E1031.50867
G1 X219.161 Y166.918 E1031.64976
G1 X201.764 Y184.315 E1034.10466
G1 X203.178 Y184.315 E1034.24575
G1 X219.161 Y168.333 E1036.50105
G1 X219.161 Y169.747 E1036.64214
G1 X204.592 Y184.315 E1038.69792
G1 X205.274 Y184.315 E1038.76597
G1 X206.06 Y184.262 E1038.84457
G1 X219.111 Y171.211 E1040.68621
G1 X219.006 Y172.201 E1040.78554
G1 X218.887 Y172.85 E1040.85138
G1 X207.689 Y184.047 E1042.43147
G1 X208.467 Y183.873 E1042.51102
G1 X209.617 Y183.534 E1042.63065
G1 X218.357 Y174.793 E1043.86403
G1 X218.249 Y175.11 E1043.89744
G1 X217.822 Y176.133 E1044.00805
G1 X217.373 Y177.01 E1044.10636
G1 X216.807 Y177.946 E1044.2155
G1 X216.145 Y178.859 E1044.32803
G1 X215.48 Y179.651 E1044.43122
G1 X214.884 Y180.269 E1044.51689
G1 X214.102 Y180.979 E1044.62228
G1 X213.237 Y181.655 E1044.73182
G1 X212.431 Y182.188 E1044.82824
G1 X212.303 Y182.261 E1044.84294
G1 X217.094 Y177.471 E1045.51893
M204 S5000
M205 X10 Y10
G0 F600 X217.094 Y177.471 Z0.74
G0 F4800 X212.437 Y67.056
;TIME_ELAPSED:4337.437229
;LAYER:-12
M204 S1000
M205 X8 Y8
;TYPE:SUPPORT-INTERFACE
G1 F1050 X217.046 Y71.665 E1045.73572
G1 X216.499 Y70.84 E1045.76865
G1 X215.825 Y69.974 E1045.80515
G1 X215.114 Y69.193 E1045.84027
G1 X214.498 Y68.599 E1045.86874
G1 X213.705 Y67.932 E1045.9032
G1 X212.791 Y67.269 E1045.94076
G1 X211.854 Y66.704 E1045.97715
G1 X211.166 Y66.351 E1046.00287
G1 X217.722 Y72.906 E1046.31122
G1 X217.991 Y73.478 E1046.33224
G1 X218.157 Y73.908 E1046.34757
G1 X210.138 Y65.888 E1046.72478
G1 X209.281 Y65.597 E1046.75489
G1 X218.478 Y74.794 E1047.18749
G1 X218.715 Y75.596 E1047.2153
G1 X208.493 Y65.375 E1047.69609
G1 X207.983 Y65.244 E1047.7136
G1 X207.754 Y65.201 E1047.72135
G1 X218.89 Y76.337 E1048.24515
G1 X218.991 Y77.004 E1048.26759
G1 X207.064 Y65.077 E1048.8286
G1 X206.424 Y65.003 E1048.85003
G1 X219.081 Y77.66 E1049.44538
G1 X219.124 Y78.268 E1049.46565
G1 X205.807 Y64.952 E1050.09202
G1 X205.218 Y64.928 E1050.11162
G1 X219.161 Y78.871 E1050.76746
G1 X219.161 Y79.437 E1050.78628
G1 X204.641 Y64.917 E1051.46926
G1 X204.075 Y64.917 E1051.48809
G1 X219.161 Y80.002 E1052.19766
G1 X219.161 Y80.568 E1052.21649
G1 X203.51 Y64.917 E1052.95266
G1 X202.944 Y64.917 E1052.97149
G1 X219.161 Y81.134 E1053.73428
G1 X219.161 Y81.699 E1053.75308
G1 X202.378 Y64.917 E1054.54247
G1 X201.813 Y64.917 E1054.56127
G1 X219.161 Y82.265 E1055.37726
G1 X219.161 Y82.831 E1055.39609
G1 X201.247 Y64.917 E1056.23871
G1 X200.681 Y64.917 E1056.25753
G1 X219.161 Y83.396 E1057.12675
G1 X219.161 Y83.962 E1057.14558
G1 X200.116 Y64.917 E1058.0414
G1 X199.55 Y64.917 E1058.06022
G1 X219.161 Y84.528 E1058.98266
G1 X219.161 Y85.093 E1059.00145
G1 X198.984 Y64.917 E1059.95049
G1 X198.419 Y64.917 E1059.96929
G1 X219.161 Y85.659 E1060.94493
G1 X219.161 Y86.225 E1060.96375
G1 X197.853 Y64.917 E1061.96602
G1 X197.287 Y64.917 E1061.98484
G1 X219.161 Y86.79 E1063.0137
G1 X219.161 Y87.356 E1063.03253
G1 X196.722 Y64.917 E1064.08799
G1 X196.156 Y64.917 E1064.10682
G1 X219.161 Y87.922 E1065.1889
G1 X219.161 Y88.488 E1065.20772
G1 X195.59 Y64.917 E1066.31643
G1 X195.024 Y64.917 E1066.33526
G1 X219.161 Y89.053 E1067.47056
G1 X219.161 Y89.619 E1067.48939
G1 X194.459 Y64.917 E1068.6513
G1 X193.893 Y64.917 E1068.67012
G1 X219.161 Y90.185 E1069.85865
G1 X219.161 Y90.75 E1069.87744
G1 X193.327 Y64.917 E1071.09257
G1 X192.762 Y64.917 E1071.11136
G1 X219.161 Y91.316 E1072.35309
G1 X219.161 Y91.882 E1072.37192
G1 X192.196 Y64.917 E1073.64027
G1 X191.63 Y64.917 E1073.65909
G1 X219.161 Y92.447 E1074.95404
G1 X219.161 Y93.013 E1074.97287
G1 X191.065 Y64.917 E1076.29442
G1 X190.499 Y64.917 E1076.31324
G1 X219.161 Y93.579 E1077.66142
G1 X219.161 Y94.144 E1077.68021
G1 X189.933 Y64.917 E1079.05498
G1 X189.368 Y64.917 E1079.07377
G1 X219.161 Y94.71 E1080.47514
G1 X219.161 Y95.276 E1080.49397
G1 X188.802 Y64.917 E1081.92196
G1 X188.236 Y64.917 E1081.94079
G1 X219.161 Y95.841 E1083.39538
G1 X219.161 Y96.407 E1083.41421
G1 X187.671 Y64.917 E1084.8954
G1 X187.104 Y64.916 E1084.91426
G1 X219.161 Y96.973 E1086.42212
G1 X219.161 Y97.539 E1086.44095
G1 X186.539 Y64.916 E1087.97541
G1 X185.973 Y64.916 E1087.99423
G1 X219.161 Y98.104 E1089.5553
G1 X219.161 Y98.67 E1089.57412
G1 X185.407 Y64.916 E1091.16181
G1 X184.841 Y64.916 E1091.18063
G1 X219.161 Y99.236 E1092.79494
G1 X219.161 Y99.801 E1092.81373
G1 X184.276 Y64.916 E1094.45461
G1 X183.71 Y64.916 E1094.47344
G1 X219.161 Y100.367 E1096.14095
G1 X219.161 Y100.933 E1096.15977
G1 X183.144 Y64.916 E1097.8539
G1 X182.579 Y64.916 E1097.87269
G1 X219.161 Y101.498 E1099.5934
G1 X219.161 Y102.064 E1099.61222
G1 X182.013 Y64.916 E1101.35955
G1 X181.447 Y64.916 E1101.37838
G1 X219.161 Y102.63 E1103.15233
G1 X219.161 Y103.195 E1103.17112
G1 X180.882 Y64.916 E1104.97165
G1 X180.316 Y64.916 E1104.99047
G1 X219.161 Y103.761 E1106.81762
G1 X219.161 Y104.327 E1106.83645
G1 X179.75 Y64.916 E1108.69022
G1 X179.185 Y64.916 E1108.70901
G1 X219.161 Y104.892 E1110.58936
G1 X219.161 Y105.458 E1110.60818
G1 X178.619 Y64.916 E1112.51516
G1 X178.053 Y64.916 E1112.53398
G1 X219.161 Y106.024 E1114.46757
G1 X219.161 Y106.589 E1114.48637
G1 X177.488 Y64.916 E1116.44654
G1 X176.922 Y64.916 E1116.46536
G1 X219.161 Y107.155 E1118.45216
G1 X219.161 Y107.721 E1118.47098
G1 X176.356 Y64.916 E1120.4844
G1 X175.79 Y64.916 E1120.50322
G1 X219.161 Y108.287 E1122.54326
G1 X219.161 Y108.852 E1122.56205
G1 X175.225 Y64.916 E1124.62867
G1 X174.659 Y64.916 E1124.64749
G1 X219.161 Y109.418 E1126.74073
G1 X219.161 Y109.984 E1126.75956
G1 X174.093 Y64.916 E1128.87942
G1 X173.528 Y64.916 E1128.89821
G1 X219.161 Y110.549 E1131.04464
G1 X219.161 Y111.115 E1131.06347
G1 X172.962 Y64.916 E1133.23653
G1 X172.396 Y64.916 E1133.25535
G1 X219.161 Y111.681 E1135.45504
G1 X219.161 Y112.246 E1135.47383
G1 X171.831 Y64.916 E1137.70009
G1 X171.265 Y64.916 E1137.71891
G1 X219.161 Y112.812 E1139.97179
G1 X219.161 Y113.378 E1139.99062
G1 X170.699 Y64.916 E1142.27012
G1 X170.134 Y64.916 E1142.28891
G1 X219.161 Y113.943 E1144.59499
G1 X219.161 Y114.509 E1144.61382
G1 X169.556 Y64.904 E1146.94709
G1 X168.935 Y64.849 E1146.96782
G1 X219.161 Y115.075 E1149.3303
G1 X219.161 Y115.64 E1149.34909
G1 X168.233 Y64.712 E1151.74459
G1 X167.973 Y64.647 E1151.7535
G1 X167.368 Y64.413 E1151.77508
G1 X219.161 Y116.206 E1154.21126
G1 X219.161 Y116.772 E1154.23009
G1 X111.732 Y9.343 E1159.28322
G1 X111.167 Y9.343 E1159.30201
G1 X219.161 Y117.338 E1164.38174
G1 X219.161 Y117.903 E1164.40053
G1 X110.601 Y9.343 E1169.50686
G1 X110.035 Y9.343 E1169.52569
G1 X219.161 Y118.469 E1174.65864
G1 X219.161 Y119.035 E1174.67746
G1 X109.47 Y9.343 E1179.83701
G1 X108.904 Y9.343 E1179.85584
G1 X219.161 Y119.6 E1185.04199
G1 X219.161 Y120.166 E1185.06082
G1 X108.338 Y9.343 E1190.27359
G1 X107.772 Y9.343 E1190.29242
G1 X219.161 Y120.732 E1195.53181
G1 X219.161 Y121.297 E1195.5506
G1 X107.207 Y9.343 E1200.81658
G1 X106.641 Y9.343 E1200.8354
G1 X219.161 Y121.863 E1206.128
G1 X219.161 Y122.429 E1206.14682
G1 X106.075 Y9.343 E1211.46604
G1 X105.51 Y9.343 E1211.48483
G1 X219.161 Y122.994 E1216.83063
G1 X219.161 Y123.56 E1216.84945
G1 X104.944 Y9.343 E1222.22187
G1 X104.378 Y9.343 E1222.2407
G1 X219.161 Y124.126 E1227.63974
G1 X219.161 Y124.691 E1227.65853
G1 X103.813 Y9.343 E1233.08415
G1 X103.247 Y9.343 E1233.10297
G1 X219.161 Y125.257 E1238.55521
G1 X219.161 Y125.823 E1238.57404
G1 X102.681 Y9.343 E1244.0529
G1 X102.116 Y9.343 E1244.07169
G1 X219.161 Y126.388 E1249.57713
G1 X219.161 Y126.954 E1249.59595
G1 X101.55 Y9.343 E1255.12801
G1 X100.984 Y9.343 E1255.14684
G1 X219.161 Y127.52 E1260.70552
G1 X219.161 Y128.086 E1260.72435
G1 X100.419 Y9.343 E1266.30963
G1 X99.853 Y9.343 E1266.32846
G1 X219.161 Y128.651 E1271.94034
G1 X219.161 Y129.217 E1271.95916
G1 X99.287 Y9.343 E1277.59767
G1 X98.722 Y9.343 E1277.61646
G1 X219.161 Y129.783 E1283.28157
G1 X219.161 Y130.348 E1283.30036
G1 X98.156 Y9.343 E1288.99206
G1 X97.59 Y9.343 E1289.01089
G1 X219.161 Y130.914 E1294.72921
G1 X219.161 Y131.48 E1294.74804
G1 X97.024 Y9.343 E1300.49299
G1 X96.459 Y9.343 E1300.51178
G1 X219.161 Y132.045 E1306.28331
G1 X219.161 Y132.611 E1306.30213
G1 X95.893 Y9.343 E1312.10028
G1 X95.327 Y9.343 E1312.11911
G1 X219.161 Y133.177 E1317.94388
G1 X219.161 Y133.742 E1317.96267
G1 X94.762 Y9.343 E1323.81402
G1 X94.196 Y9.343 E1323.83284
G1 X219.161 Y134.308 E1329.71081
G1 X219.161 Y134.874 E1329.72964
G1 X93.63 Y9.343 E1335.63423
G1 X93.065 Y9.343 E1335.65302
G1 X219.161 Y135.439 E1341.58419
G1 X219.161 Y136.005 E1341.60302
G1 X92.499 Y9.343 E1347.56081
G1 X91.933 Y9.343 E1347.57964
G1 X219.161 Y136.571 E1353.56405
G1 X219.161 Y137.136 E1353.58284
G1 X91.368 Y9.343 E1359.59383
G1 X90.802 Y9.343 E1359.61266
G1 X219.161 Y137.702 E1365.65027
G1 X219.161 Y138.268 E1365.6691
G1 X90.236 Y9.343 E1371.73334
G1 X89.671 Y9.343 E1371.75213
G1 X219.161 Y138.834 E1377.84296
G1 X219.161 Y139.399 E1377.86176
G1 X89.105 Y9.343 E1383.97919
G1 X88.539 Y9.343 E1383.99802
G1 X219.161 Y139.965 E1390.14207
G1 X219.161 Y140.531 E1390.1609
G1 X87.973 Y9.343 E1396.33158
G1 X87.408 Y9.343 E1396.35037
G1 X219.161 Y141.096 E1402.54763
G1 X219.161 Y141.662 E1402.56646
G1 X86.842 Y9.343 E1408.79034
G1 X86.276 Y9.343 E1408.80916
G1 X219.161 Y142.228 E1415.05966
G1 X219.161 Y142.793 E1415.07846
G1 X85.711 Y9.343 E1421.35553
G1 X85.145 Y9.343 E1421.37436
G1 X219.161 Y143.359 E1427.67806
G1 X219.161 Y143.925 E1427.69689
G1 X84.579 Y9.343 E1434.02721
G1 X84.014 Y9.343 E1434.046
G1 X219.161 Y144.49 E1440.4029
G1 X219.161 Y145.056 E1440.42173
G1 X83.448 Y9.343 E1446.80525
G1 X82.882 Y9.343 E1446.82408
G1 X219.161 Y145.622 E1453.23422
G1 X219.161 Y146.187 E1453.25302
G1 X82.317 Y9.343 E1459.68974
G1 X81.751 Y9.343 E1459.70856
G1 X219.161 Y146.753 E1466.17191
G1 X219.161 Y147.319 E1466.19073
G1 X81.185 Y9.343 E1472.6807
G1 X80.62 Y9.343 E1472.69949
G1 X219.161 Y147.885 E1479.21606
G1 X219.161 Y148.45 E1479.23485
G1 X80.054 Y9.343 E1485.77802
G1 X79.488 Y9.343 E1485.79685
G1 X219.161 Y149.016 E1492.36664
G1 X219.161 Y149.582 E1492.38546
G1 X78.923 Y9.343 E1498.98185
G1 X78.357 Y9.343 E1499.00067
G1 X219.161 Y150.147 E1505.62366
G1 X219.161 Y150.713 E1505.64249
G1 X77.791 Y9.343 E1512.2921
G1 X77.225 Y9.343 E1512.31093
G1 X219.161 Y151.279 E1518.98716
G1 X219.161 Y151.844 E1519.00595
G1 X76.66 Y9.343 E1525.70876
G1 X76.094 Y9.343 E1525.72759
G1 X219.161 Y152.41 E1532.45702
G1 X219.161 Y152.976 E1532.47585
G1 X75.528 Y9.343 E1539.2319
G1 X74.963 Y9.343 E1539.25069
G1 X219.161 Y153.541 E1546.03332
G1 X219.161 Y154.107 E1546.05215
G1 X74.397 Y9.343 E1552.8614
G1 X73.831 Y9.343 E1552.88023
G1 X219.161 Y154.673 E1559.71611
G1 X219.161 Y155.238 E1559.7349
G1 X73.266 Y9.343 E1566.59735
G1 X72.7 Y9.343 E1566.61618
G1 X219.161 Y155.804 E1573.50525
G1 X219.161 Y156.37 E1573.52408
G1 X72.134 Y9.343 E1580.43978
G1 X71.569 Y9.343 E1580.45857
G1 X219.161 Y156.935 E1587.40085
G1 X219.161 Y157.501 E1587.41967
G1 X71.003 Y9.343 E1594.38857
G1 X70.437 Y9.343 E1594.40739
G1 X219.161 Y158.067 E1601.40292
G1 X219.161 Y158.633 E1601.42174
G1 X69.872 Y9.343 E1608.44386
G1 X69.306 Y9.343 E1608.46269
G1 X219.161 Y159.198 E1615.51141
G1 X219.161 Y159.764 E1615.53023
G1 X68.74 Y9.343 E1622.60557
G1 X68.174 Y9.343 E1622.6244
G1 X219.161 Y160.33 E1629.72637
G1 X219.161 Y160.895 E1629.74516
G1 X67.609 Y9.343 E1636.8737
G1 X67.043 Y9.343 E1636.89252
G1 X219.161 Y161.461 E1644.04769
G1 X219.161 Y162.027 E1644.06651
G1 X66.477 Y9.343 E1651.2483
G1 X65.912 Y9.343 E1651.26709
G1 X219.161 Y162.592 E1658.47546
G1 X219.161 Y163.158 E1658.49428
G1 X65.346 Y9.343 E1665.72927
G1 X64.78 Y9.343 E1665.74809
G1 X219.161 Y163.724 E1673.0097
G1 X219.161 Y164.289 E1673.02849
G1 X64.215 Y9.343 E1680.31668
G1 X63.649 Y9.343 E1680.3355
G1 X219.161 Y164.855 E1687.65031
G1 X219.161 Y165.421 E1687.66914
G1 X63.083 Y9.343 E1695.01057
G1 X62.518 Y9.343 E1695.02936
G1 X219.161 Y165.986 E1702.39737
G1 X219.161 Y166.552 E1702.41619
G1 X61.952 Y9.343 E1709.81082
G1 X61.386 Y9.343 E1709.82964
G1 X219.161 Y167.118 E1717.2509
G1 X219.161 Y167.684 E1717.26972
G1 X60.821 Y9.343 E1724.71757
G1 X60.264 Y9.352 E1724.7361
G1 X219.161 Y168.249 E1732.21013
G1 X219.161 Y168.815 E1732.22896
G1 X59.736 Y9.39 E1739.72782
G1 X59.207 Y9.427 E1739.74546
G1 X219.161 Y169.381 E1747.2692
G1 X219.161 Y169.946 E1747.28799
G1 X58.713 Y9.498 E1754.83498
G1 X58.221 Y9.572 E1754.85152
G1 X219.146 Y170.497 E1762.42094
G1 X219.126 Y171.043 E1762.43911
G1 X57.75 Y9.666 E1770.02977
G1 X57.287 Y9.77 E1770.04555
G1 X219.075 Y171.557 E1777.65554
G1 X219.02 Y172.068 E1777.67264
G1 X56.846 Y9.894 E1785.3008
G1 X56.409 Y10.023 E1785.31596
G1 X218.941 Y172.555 E1792.96097
G1 X218.853 Y173.033 E1792.97713
G1 X55.983 Y10.163 E1800.63804
G1 X55.576 Y10.321 E1800.65256
G1 X218.744 Y173.489 E1808.32748
G1 X218.628 Y173.939 E1808.34294
G1 X55.169 Y10.48 E1816.03155
G1 X54.78 Y10.657 E1816.04576
G1 X218.5 Y174.376 E1823.74662
G1 X218.356 Y174.798 E1823.76145
G1 X54.397 Y10.839 E1831.47358
G1 X54.022 Y11.03 E1831.48758
G1 X218.206 Y175.214 E1839.21029
G1 X218.039 Y175.613 E1839.22468
G1 X53.66 Y11.233 E1846.95659
G1 X53.28 Y11.419 E1846.97066
G1 X217.873 Y176.012 E1854.71261
G1 X217.689 Y176.394 E1854.72671
G1 X52.897 Y11.602 E1862.47802
G1 X52.511 Y11.781 E1862.49217
G1 X217.497 Y176.768 E1870.25263
G1 X217.298 Y177.134 E1870.26649
G1 X52.132 Y11.969 E1878.03537
G1 X51.771 Y12.173 E1878.04916
G1 X217.085 Y177.487 E1885.82502
G1 X216.872 Y177.84 E1885.83873
G1 X51.41 Y12.378 E1893.62156
G1 X51.062 Y12.595 E1893.6352
G1 X216.641 Y178.175 E1901.42355
G1 X216.404 Y178.503 E1901.43701
G1 X50.722 Y12.821 E1909.23018
G1 X50.385 Y13.05 E1909.24374
G1 X216.166 Y178.831 E1917.04157
G1 X215.91 Y179.14 E1917.05491
G1 X50.068 Y13.298 E1924.85561
G1 X49.749 Y13.546 E1924.86905
G1 X215.652 Y179.448 E1932.6726
G1 X215.386 Y179.748 E1932.68593
G1 X49.442 Y13.804 E1940.49143
G1 X49.146 Y14.073 E1940.50473
G1 X215.108 Y180.036 E1948.3111
G1 X214.827 Y180.32 E1948.32439
G1 X48.849 Y14.342 E1956.13148
G1 X48.568 Y14.627 E1956.14479
G1 X214.53 Y180.589 E1963.95114
G1 X214.234 Y180.858 E1963.96444
G1 X48.29 Y14.915 E1971.76992
G1 X48.025 Y15.216 E1971.78325
G1 X213.925 Y181.116 E1979.58668
G1 X213.608 Y181.364 E1979.60007
G1 X47.767 Y15.523 E1987.40072
G1 X47.511 Y15.832 E1987.41407
G1 X213.29 Y181.612 E1995.21183
G1 X212.954 Y181.841 E1995.22535
G1 X47.273 Y16.16 E2003.01848
G1 X47.036 Y16.489 E2003.03196
G1 X212.614 Y182.067 E2010.82024
G1 X212.264 Y182.282 E2010.83391
G1 X46.806 Y16.824 E2018.61654
G1 X46.592 Y17.177 E2018.63027
G1 X211.903 Y182.487 E2026.40597
G1 X211.542 Y182.692 E2026.41978
G1 X46.379 Y17.529 E2034.18854
G1 X46.181 Y17.896 E2034.20241
G1 X211.163 Y182.879 E2041.96268
G1 X210.779 Y183.06 E2041.9768
G1 X45.989 Y18.27 E2049.72802
G1 X45.805 Y18.652 E2049.74212
G1 X210.382 Y183.229 E2057.48332
G1 X209.975 Y183.388 E2057.49785
G1 X45.638 Y19.05 E2065.22778
G1 X45.471 Y19.449 E2065.24217
G1 X209.567 Y183.545 E2072.96074
G1 X209.132 Y183.676 E2072.97585
G1 X45.322 Y19.866 E2080.68097
G1 X45.179 Y20.289 E2080.69582
G1 X208.695 Y183.805 E2088.38711
G1 X208.246 Y183.922 E2088.40255
G1 X45.051 Y20.726 E2096.07876
G1 X44.935 Y21.177 E2096.09425
G1 X207.784 Y184.025 E2103.75414
G1 X207.304 Y184.111 E2103.77036
G1 X44.827 Y21.633 E2111.41281
G1 X44.738 Y22.111 E2111.42898
G1 X206.813 Y184.185 E2119.05247
G1 X206.306 Y184.244 E2119.06944
G1 X44.66 Y22.598 E2126.67278
G1 X44.605 Y23.109 E2126.68987
G1 X205.776 Y184.28 E2134.27086
G1 X205.245 Y184.315 E2134.28856
G1 X44.554 Y23.623 E2141.84699
G1 X44.534 Y24.169 E2141.86517
G1 X204.679 Y184.315 E2149.39792
G1 X204.114 Y184.315 E2149.41671
G1 X44.52 Y24.721 E2156.92352
G1 X44.52 Y25.286 E2156.94232
G1 X203.548 Y184.315 E2164.42253
G1 X202.982 Y184.315 E2164.44135
G1 X44.52 Y25.852 E2171.89494
G1 X44.52 Y26.418 E2171.91377
G1 X202.417 Y184.315 E2179.34076
G1 X201.851 Y184.315 E2179.35959
G1 X44.52 Y26.983 E2186.75998
G1 X44.52 Y27.549 E2186.7788
G1 X201.285 Y184.315 E2194.15257
G1 X200.72 Y184.315 E2194.17136
G1 X44.52 Y28.115 E2201.51853
G1 X44.52 Y28.68 E2201.53732
G1 X200.154 Y184.315 E2208.85789
G1 X199.588 Y184.315 E2208.87672
G1 X44.52 Y29.246 E2216.17067
G1 X44.52 Y29.812 E2216.18949
G1 X199.022 Y184.315 E2223.45682
G1 X198.457 Y184.315 E2223.47561
G1 X44.52 Y30.378 E2230.71633
G1 X44.52 Y30.943 E2230.73512
G1 X197.891 Y184.315 E2237.94925
G1 X197.325 Y184.315 E2237.96807
G1 X44.52 Y31.509 E2245.15558
G1 X44.52 Y32.075 E2245.1744
G1 X196.76 Y184.315 E2252.3353
G1 X196.194 Y184.315 E2252.35413
G1 X44.52 Y32.64 E2259.48843
G1 X44.52 Y33.206 E2259.50726
G1 X195.628 Y184.315 E2266.61494
G1 X195.063 Y184.315 E2266.63373
G1 X44.52 Y33.772 E2273.71481
G1 X44.52 Y34.337 E2273.7336
G1 X194.497 Y184.315 E2280.78809
G1 X193.931 Y184.315 E2280.80691
G1 X44.52 Y34.903 E2287.83477
G1 X44.52 Y35.469 E2287.85359
G1 X193.366 Y184.315 E2294.85485
G1 X192.8 Y184.315 E2294.87368
G1 X44.52 Y36.034 E2301.84834
G1 X44.52 Y36.6 E2301.86717
G1 X192.234 Y184.315 E2308.8152
G1 X191.669 Y184.315 E2308.83399
G1 X44.52 Y37.166 E2315.75543
G1 X44.52 Y37.731 E2315.77422
G1 X191.103 Y184.315 E2322.66906
G1 X190.537 Y184.315 E2322.68789
G1 X44.52 Y38.297 E2329.5561
G1 X44.52 Y38.863 E2329.57493
G1 X189.972 Y184.315 E2336.41654
G1 X189.406 Y184.315 E2336.43537
G1 X44.52 Y39.428 E2343.25039
G1 X44.52 Y39.994 E2343.26921
G1 X188.84 Y184.315 E2350.05761
G1 X188.274 Y184.315 E2350.07643
G1 X44.52 Y40.56 E2356.8382
G1 X44.52 Y41.126 E2356.85703
G1 X187.709 Y184.315 E2363.5922
G1 X187.143 Y184.315 E2363.61102
G1 X44.52 Y41.691 E2370.3196
G1 X44.52 Y42.257 E2370.33842
G1 X186.577 Y184.315 E2377.02037
G1 X186.012 Y184.315 E2377.03916
G1 X44.52 Y42.823 E2383.69451
G1 X44.52 Y43.388 E2383.7133
G1 X185.446 Y184.315 E2390.34205
G1 X184.88 Y184.315 E2390.36088
G1 X44.52 Y43.954 E2396.96301
G1 X44.52 Y44.52 E2396.98183
G1 X184.315 Y184.315 E2403.55736
G1 X183.749 Y184.315 E2403.57619
G1 X44.52 Y45.085 E2410.12512
G1 X44.52 Y45.651 E2410.14394
G1 X183.183 Y184.315 E2416.66625
G1 X182.618 Y184.315 E2416.68504
G1 X44.52 Y46.217 E2423.18074
G1 X44.52 Y46.782 E2423.19954
G1 X182.052 Y184.315 E2429.66864
G1 X181.486 Y184.315 E2429.68747
G1 X44.52 Y47.348 E2436.12995
G1 X44.498 Y47.892 E2436.14806
G1 X180.921 Y184.315 E2442.56498
G1 X180.355 Y184.315 E2442.58381
G1 X44.44 Y48.4 E2448.97683
G1 X44.353 Y48.878 E2448.99299
G1 X179.789 Y184.315 E2455.36351
G1 X179.223 Y184.315 E2455.38233
G1 X44.218 Y49.309 E2461.73258
G1 X44.066 Y49.723 E2461.74725
G1 X178.658 Y184.315 E2468.07804
G1 X178.092 Y184.315 E2468.09687
G1 X43.887 Y50.11 E2474.40946
G1 X43.685 Y50.473 E2474.42328
G1 X177.526 Y184.315 E2480.71877
G1 X176.961 Y184.315 E2480.73756
G1 X43.465 Y50.819 E2487.0168
G1 X43.217 Y51.137 E2487.03022
G1 X176.395 Y184.315 E2493.2945
G1 X175.829 Y184.315 E2493.31333
G1 X42.963 Y51.448 E2499.56296
G1 X42.673 Y51.724 E2499.57628
G1 X175.264 Y184.315 E2505.81295
G1 X174.698 Y184.315 E2505.83177
G1 X42.376 Y51.992 E2512.05582
G1 X42.048 Y52.23 E2512.0693
G1 X174.132 Y184.315 E2518.28215
G1 X173.567 Y184.315 E2518.30094
G1 X41.707 Y52.455 E2524.50323
G1 X41.343 Y52.656 E2524.51706
G1 X173.001 Y184.315 E2530.70987
G1 X172.435 Y184.315 E2530.7287
G1 X40.954 Y52.834 E2536.91316
G1 X40.548 Y52.993 E2536.92766
G1 X171.87 Y184.315 E2543.10465
G1 X171.304 Y184.315 E2543.12347
G1 X40.102 Y53.112 E2549.29484
G1 X39.635 Y53.211 E2549.31071
G1 X170.738 Y184.315 E2555.47742
G1 X170.173 Y184.315 E2555.49621
G1 X39.131 Y53.274 E2561.66
G1 X38.572 Y53.28 E2561.6786
G1 X169.607 Y184.315 E2567.84208
G1 X169.041 Y184.315 E2567.86091
G1 X37.955 Y53.228 E2574.02681
G1 X37.251 Y53.09 E2574.05067
G1 X168.475 Y184.315 E2580.22307
G1 X167.91 Y184.315 E2580.24186
G1 X36.389 Y52.794 E2586.42821
G1 X36.218 Y52.724 E2586.43435
G1 X35.578 Y52.367 E2586.45873
G1 X34.987 Y51.931 E2586.48316
G1 X34.455 Y51.425 E2586.50758
G1 X33.995 Y50.854 E2586.53196
G1 X33.608 Y50.232 E2586.55633
G1 X33.314 Y49.589 E2586.57984
G1 X33.031 Y48.87 E2586.60554
G1 X25.687 Y41.526 E2586.95098
G1 X26.03 Y41.67 E2586.96336
G1 X26.78 Y42.054 E2586.99138
G1 X32.473 Y47.747 E2587.25916
G1 X32.083 Y47.06 E2587.28544
G1 X31.556 Y46.263 E2587.31722
G1 X30.875 Y45.389 E2587.35407
G1 X30.163 Y44.607 E2587.38924
G1 X29.547 Y44.013 E2587.4177
G1 X28.754 Y43.346 E2587.45217
G1 X28.333 Y43.041 E2587.46946
G1 X31.556 Y46.263 E2587.62104
M204 S5000
M205 X10 Y10
G0 F4800 X33.424 Y49.829
M204 S1000
M205 X8 Y8
G1 F1050 X24.749 Y41.154 E2588.02908
G1 X24.091 Y40.93 E2588.0522
G1 X23.914 Y40.884 E2588.05828
G1 X167.344 Y184.315 E2594.80481
G1 X166.778 Y184.315 E2594.82364
G1 X23.142 Y40.678 E2601.57986
G1 X22.448 Y40.55 E2601.60333
G1 X166.213 Y184.315 E2608.3656
G1 X165.647 Y184.315 E2608.38442
G1 X21.786 Y40.454 E2615.1512
G1 X21.146 Y40.38 E2615.17263
G1 X165.081 Y184.315 E2621.94289
G1 X164.516 Y184.315 E2621.96168
G1 X20.554 Y40.353 E2628.73321
G1 X19.966 Y40.331 E2628.75279
G1 X163.95 Y184.315 E2635.52535
G1 X163.384 Y184.315 E2635.54418
G1 X19.4 Y40.331 E2642.31674
G1 X18.835 Y40.331 E2642.33553
G1 X162.819 Y184.315 E2649.1081
G1 X162.253 Y184.315 E2649.12693
G1 X18.269 Y40.331 E2655.89949
G1 X17.703 Y40.331 E2655.91832
G1 X161.687 Y184.315 E2662.69088
G1 X161.122 Y184.315 E2662.70967
G1 X17.174 Y40.367 E2669.48055
G1 X16.645 Y40.404 E2669.49818
G1 X160.556 Y184.315 E2676.26732
G1 X159.99 Y184.315 E2676.28614
G1 X16.14 Y40.464 E2683.05243
G1 X15.648 Y40.539 E2683.06898
G1 X159.425 Y184.315 E2689.83179
G1 X158.859 Y184.315 E2689.85061
G1 X15.168 Y40.624 E2696.6094
G1 X14.707 Y40.728 E2696.62512
G1 X158.293 Y184.315 E2703.37898
G1 X157.727 Y184.315 E2703.39781
G1 X14.258 Y40.846 E2710.14615
G1 X13.821 Y40.974 E2710.1613
G1 X157.162 Y184.315 E2716.90362
G1 X156.596 Y184.315 E2716.92244
G1 X13.388 Y41.106 E2723.65853
G1 X12.98 Y41.264 E2723.67308
G1 X156.03 Y184.315 E2730.40174
G1 X155.465 Y184.315 E2730.42053
G1 X12.573 Y41.423 E2737.14173
G1 X12.177 Y41.592 E2737.15605
G1 X154.899 Y184.315 E2743.86928
G1 X154.333 Y184.315 E2743.88811
G1 X11.792 Y41.773 E2750.59282
G1 X11.414 Y41.961 E2750.60687
G1 X153.768 Y184.315 E2757.30276
G1 X153.202 Y184.315 E2757.32159
G1 X11.053 Y42.166 E2764.00784
G1 X10.692 Y42.371 E2764.02165
G1 X152.636 Y184.315 E2770.69826
G1 X152.071 Y184.315 E2770.71705
G1 X10.344 Y42.588 E2777.38345
G1 X10.003 Y42.813 E2777.39704
G1 X151.505 Y184.315 E2784.05286
G1 X150.939 Y184.315 E2784.07169
G1 X9.668 Y43.043 E2790.71667
G1 X9.35 Y43.291 E2790.73008
G1 X150.374 Y184.315 E2797.36341
G1 X149.808 Y184.315 E2797.38224
G1 X9.033 Y43.54 E2804.00386
G1 X8.725 Y43.798 E2804.01723
G1 X149.242 Y184.315 E2810.62672
G1 X148.676 Y184.315 E2810.64554
G1 X8.429 Y44.067 E2817.24235
G1 X8.133 Y44.337 E2817.25568
G1 X148.111 Y184.315 E2823.83982
G1 X147.545 Y184.315 E2823.85864
G1 X7.851 Y44.621 E2830.42942
G1 X7.573 Y44.909 E2830.44273
G1 X146.979 Y184.315 E2836.99996
G1 X146.414 Y184.315 E2837.01875
G1 X7.31 Y45.21 E2843.5618
G1 X7.051 Y45.517 E2843.57516
G1 X145.848 Y184.315 E2850.10377
G1 X145.282 Y184.315 E2850.1226
G1 X6.796 Y45.828 E2856.63658
G1 X6.558 Y46.156 E2856.65006
G1 X144.717 Y184.315 E2863.14863
G1 X144.151 Y184.315 E2863.16746
G1 X6.32 Y46.484 E2869.6506
G1 X6.091 Y46.82 E2869.66413
G1 X143.585 Y184.315 E2876.13145
G1 X143.02 Y184.315 E2876.15024
G1 X5.878 Y47.173 E2882.60098
G1 X5.665 Y47.526 E2882.61469
G1 X142.454 Y184.315 E2889.04883
G1 X141.888 Y184.315 E2889.06765
G1 X5.467 Y47.893 E2895.4845
G1 X5.275 Y48.267 E2895.49848
G1 X141.323 Y184.315 E2901.89777
G1 X140.757 Y184.315 E2901.91659
G1 X5.091 Y48.649 E2908.2979
G1 X4.924 Y49.048 E2908.31229
G1 X140.191 Y184.315 E2914.67483
G1 X139.626 Y184.315 E2914.69363
G1 X4.758 Y49.447 E2921.0374
G1 X4.609 Y49.864 E2921.05213
G1 X139.06 Y184.315 E2927.37629
G1 X138.494 Y184.315 E2927.39512
G1 X4.466 Y50.287 E2933.69939
G1 X4.339 Y50.725 E2933.71455
G1 X137.928 Y184.315 E2939.99819
G1 X137.363 Y184.315 E2940.01699
G1 X4.224 Y51.176 E2946.27944
G1 X4.115 Y51.632 E2946.29503
G1 X136.797 Y184.315 E2952.53601
G1 X136.231 Y184.315 E2952.55483
G1 X4.026 Y52.11 E2958.77335
G1 X3.948 Y52.597 E2958.78976
G1 X135.666 Y184.315 E2964.98537
G1 X135.1 Y184.315 E2965.00419
G1 X3.894 Y53.109 E2971.17572
G1 X3.843 Y53.624 E2971.19293
G1 X134.534 Y184.315 E2977.34024
G1 X133.969 Y184.315 E2977.35903
G1 X3.824 Y54.17 E2983.48065
G1 X3.81 Y54.722 E2983.49902
G1 X133.403 Y184.315 E2989.59467
G1 X132.837 Y184.315 E2989.6135
G1 X3.81 Y55.287 E2995.68256
G1 X3.81 Y55.853 E2995.70138
G1 X132.272 Y184.315 E3001.74384
G1 X131.706 Y184.315 E3001.76267
G1 X3.81 Y56.419 E3007.7785
G1 X3.81 Y56.985 E3007.79733
G1 X131.14 Y184.315 E3013.78654
G1 X130.575 Y184.315 E3013.80533
G1 X3.81 Y57.55 E3019.76797
G1 X3.81 Y58.116 E3019.78679
G1 X130.009 Y184.315 E3025.72281
G1 X129.443 Y184.315 E3025.74163
G1 X3.81 Y58.682 E3031.65102
G1 X3.81 Y59.247 E3031.66982
G1 X128.877 Y184.315 E3037.55261
G1 X128.312 Y184.315 E3037.5714
G1 X3.81 Y59.813 E3043.42759
G1 X3.81 Y60.379 E3043.44642
G1 X127.746 Y184.315 E3049.27599
G1 X127.18 Y184.315 E3049.29481
G1 X3.81 Y60.944 E3055.09778
G1 X3.81 Y61.51 E3055.11661
G1 X126.615 Y184.315 E3060.89298
G1 X126.049 Y184.315 E3060.9118
G1 X3.81 Y62.076 E3066.66155
G1 X3.81 Y62.641 E3066.68034
G1 X125.483 Y184.315 E3072.40349
G1 X124.918 Y184.315 E3072.42228
G1 X3.81 Y63.207 E3078.11883
G1 X3.81 Y63.773 E3078.13766
G1 X124.352 Y184.315 E3083.80758
G1 X123.786 Y184.315 E3083.82641
G1 X3.81 Y64.338 E3089.46974
G1 X3.81 Y64.904 E3089.48856
G1 X123.221 Y184.315 E3095.10529
G1 X122.655 Y184.315 E3095.12411
G1 X3.81 Y65.47 E3100.71422
G1 X3.81 Y66.035 E3100.73301
G1 X122.089 Y184.315 E3106.29652
G1 X121.524 Y184.315 E3106.31531
G1 X3.81 Y66.601 E3111.85221
G1 X3.81 Y67.167 E3111.87104
G1 X120.958 Y184.315 E3117.38132
G1 X120.392 Y184.315 E3117.40015
G1 X3.81 Y67.733 E3122.88381
G1 X3.81 Y68.298 E3122.9026
G1 X119.827 Y184.315 E3128.35968
G1 X119.261 Y184.315 E3128.37851
G1 X3.81 Y68.864 E3133.80897
G1 X3.81 Y69.43 E3133.82779
G1 X118.695 Y184.315 E3139.23163
G1 X118.129 Y184.315 E3139.25046
G1 X3.81 Y69.995 E3144.6277
G1 X3.81 Y70.561 E3144.64652
G1 X117.564 Y184.315 E3149.99716
G1 X116.998 Y184.315 E3150.01599
G1 X3.81 Y71.127 E3155.34
G1 X3.81 Y71.692 E3155.35879
G1 X116.432 Y184.315 E3160.65621
G1 X115.867 Y184.315 E3160.675
G1 X3.81 Y72.258 E3165.94582
G1 X3.81 Y72.824 E3165.96465
G1 X115.301 Y184.315 E3171.20884
G1 X114.735 Y184.315 E3171.22767
G1 X3.81 Y73.389 E3176.44526
G1 X3.81 Y73.955 E3176.46409
G1 X114.17 Y184.315 E3181.65508
G1 X113.604 Y184.315 E3181.67391
G1 X3.81 Y74.521 E3186.83828
G1 X3.81 Y75.086 E3186.85707
G1 X113.038 Y184.315 E3191.99485
G1 X112.473 Y184.315 E3192.01364
G1 X3.81 Y75.652 E3197.12481
G1 X3.81 Y76.218 E3197.14364
G1 X111.907 Y184.315 E3202.22819
G1 X111.341 Y184.315 E3202.24702
G1 X3.81 Y76.784 E3207.30494
G1 X3.81 Y77.349 E3207.32374
G1 X110.776 Y184.315 E3212.35509
G1 X110.21 Y184.315 E3212.37391
G1 X3.81 Y77.915 E3217.37864
G1 X3.81 Y78.481 E3217.39747
G1 X109.644 Y184.315 E3222.37558
G1 X109.078 Y184.315 E3222.3944
G1 X3.81 Y79.046 E3227.34591
G1 X3.81 Y79.612 E3227.36473
G1 X108.513 Y184.315 E3232.28964
G1 X107.947 Y184.315 E3232.30847
G1 X3.81 Y80.178 E3237.20675
G1 X3.81 Y80.743 E3237.22554
G1 X107.381 Y184.315 E3242.09723
G1 X106.816 Y184.315 E3242.11602
G1 X3.81 Y81.309 E3246.96111
G1 X3.81 Y81.875 E3246.97993
G1 X106.25 Y184.315 E3251.7984
G1 X105.684 Y184.315 E3251.81722
G1 X3.81 Y82.44 E3256.60909
G1 X3.81 Y83.006 E3256.62791
G1 X105.119 Y184.315 E3261.39318
G1 X104.553 Y184.315 E3261.412
G1 X3.81 Y83.572 E3266.15064
G1 X3.81 Y84.137 E3266.16944
G1 X103.987 Y184.315 E3270.88148
G1 X103.422 Y184.315 E3270.90027
G1 X3.81 Y84.703 E3275.58571
G1 X3.81 Y85.269 E3275.60454
G1 X102.856 Y184.315 E3280.26336
G1 X102.29 Y184.315 E3280.28218
G1 X3.81 Y85.834 E3284.9144
G1 X3.81 Y86.4 E3284.93323
G1 X101.725 Y184.315 E3289.53885
G1 X101.159 Y184.315 E3289.55768
G1 X3.81 Y86.966 E3294.13667
G1 X3.81 Y87.532 E3294.1555
G1 X100.593 Y184.315 E3298.70788
G1 X100.028 Y184.315 E3298.72667
G1 X3.81 Y88.097 E3303.25247
G1 X3.81 Y88.663 E3303.27129
G1 X99.462 Y184.315 E3307.77047
G1 X98.896 Y184.315 E3307.78929
G1 X3.81 Y89.229 E3312.26185
G1 X3.81 Y89.794 E3312.28064
G1 X98.33 Y184.315 E3316.7266
G1 X97.765 Y184.315 E3316.74539
G1 X3.81 Y90.36 E3321.16474
G1 X3.81 Y90.926 E3321.18357
G1 X97.199 Y184.315 E3325.5763
G1 X96.633 Y184.315 E3325.59512
G1 X3.81 Y91.491 E3329.96126
G1 X3.81 Y92.057 E3329.98008
G1 X96.068 Y184.315 E3334.31962
G1 X95.502 Y184.315 E3334.33844
G1 X3.81 Y92.623 E3338.65135
G1 X3.81 Y93.188 E3338.67014
G1 X94.936 Y184.315 E3342.95646
G1 X94.371 Y184.315 E3342.97525
G1 X3.81 Y93.754 E3347.23496
G1 X3.81 Y94.32 E3347.25378
G1 X93.805 Y184.315 E3351.48687
G1 X93.239 Y184.315 E3351.5057
G1 X3.81 Y94.885 E3355.71219
G1 X3.81 Y95.451 E3355.73101
G1 X92.674 Y184.315 E3359.9109
G1 X92.108 Y184.315 E3359.92973
G1 X3.81 Y96.017 E3364.083
G1 X3.81 Y96.583 E3364.10182
G1 X91.542 Y184.315 E3368.22847
G1 X90.977 Y184.315 E3368.24726
G1 X3.81 Y97.148 E3372.34733
G1 X3.81 Y97.714 E3372.36615
G1 X90.411 Y184.315 E3376.4396
G1 X89.845 Y184.315 E3376.45842
G1 X3.81 Y98.28 E3380.50524
G1 X3.81 Y98.845 E3380.52404
G1 X89.28 Y184.315 E3384.54428
G1 X88.714 Y184.315 E3384.56311
G1 X3.81 Y99.411 E3388.55673
G1 X3.81 Y99.977 E3388.57556
G1 X88.148 Y184.315 E3392.54256
G1 X87.582 Y184.315 E3392.56138
G1 X3.81 Y100.542 E3396.50179
G1 X3.81 Y101.108 E3396.52061
G1 X87.017 Y184.315 E3400.43441
G1 X86.451 Y184.315 E3400.45324
G1 X3.81 Y101.674 E3404.34042
G1 X3.81 Y102.239 E3404.35921
G1 X85.885 Y184.315 E3408.21979
G1 X85.32 Y184.315 E3408.23858
G1 X3.81 Y102.805 E3412.07256
G1 X3.81 Y103.371 E3412.09139
G1 X84.754 Y184.315 E3415.89874
G1 X84.188 Y184.315 E3415.91757
G1 X3.81 Y103.936 E3419.69833
G1 X3.81 Y104.502 E3419.71715
G1 X83.623 Y184.315 E3423.47131
G1 X83.057 Y184.315 E3423.49014
G1 X3.81 Y105.068 E3427.21767
G1 X3.81 Y105.633 E3427.23646
G1 X82.491 Y184.315 E3430.9374
G1 X81.926 Y184.315 E3430.95619
G1 X3.81 Y106.199 E3434.63053
G1 X3.81 Y106.765 E3434.64936
G1 X81.36 Y184.315 E3438.29707
G1 X80.794 Y184.315 E3438.3159
G1 X3.81 Y107.331 E3441.93699
G1 X3.81 Y107.896 E3441.95578
G1 X80.229 Y184.315 E3445.55029
G1 X79.663 Y184.315 E3445.56912
G1 X3.81 Y108.462 E3449.13701
G1 X3.81 Y109.028 E3449.15584
G1 X79.097 Y184.315 E3452.69711
G1 X78.565 Y184.349 E3452.71484
G1 X3.81 Y109.593 E3456.23111
G1 X3.81 Y110.159 E3456.24993
G1 X78.073 Y184.421 E3459.74301
G1 X77.607 Y184.521 E3459.75886
G1 X3.81 Y110.725 E3463.23003
G1 X3.81 Y111.29 E3463.24882
G1 X77.181 Y184.661 E3466.69996
G1 X76.777 Y184.823 E3466.71444
G1 X3.81 Y111.856 E3470.14659
G1 X3.81 Y112.422 E3470.16541
G1 X76.393 Y185.005 E3473.57949
G1 X76.041 Y185.218 E3473.59318
G1 X3.81 Y112.987 E3476.9907
G1 X3.81 Y113.553 E3477.00953
G1 X75.697 Y185.44 E3480.39087
G1 X75.385 Y185.694 E3480.40425
G1 X3.81 Y114.119 E3483.77092
G1 X3.81 Y114.684 E3483.78971
G1 X75.077 Y185.952 E3487.14192
G1 X74.76 Y186.201 E3487.15532
G1 X3.81 Y115.25 E3490.49262
G1 X3.81 Y115.816 E3490.51144
G1 X74.442 Y186.447 E3493.83373
G1 X74.112 Y186.683 E3493.84723
G1 X3.81 Y116.381 E3497.15402
G1 X3.81 Y116.947 E3497.17284
G1 X73.772 Y186.909 E3500.46364
G1 X73.429 Y187.132 E3500.47725
G1 X3.81 Y117.513 E3503.75191
G1 X3.81 Y118.079 E3503.77074
G1 X73.068 Y187.337 E3507.02842
G1 X72.707 Y187.541 E3507.04221
G1 X3.81 Y118.644 E3510.28292
G1 X3.81 Y119.21 E3510.30174
G1 X72.336 Y187.736 E3513.52499
G1 X71.951 Y187.917 E3513.53914
G1 X3.81 Y119.776 E3516.74429
G1 X3.81 Y120.341 E3516.76308
G1 X71.562 Y188.093 E3519.94993
G1 X71.154 Y188.251 E3519.96448
G1 X3.81 Y120.907 E3523.13213
G1 X3.81 Y121.473 E3523.15096
G1 X70.747 Y188.41 E3526.29947
G1 X70.321 Y188.55 E3526.31438
G1 X3.81 Y122.038 E3529.44288
G1 X3.81 Y122.604 E3529.46171
G1 X69.884 Y188.678 E3532.56962
G1 X69.443 Y188.803 E3532.58487
G1 X3.81 Y123.17 E3535.67205
G1 X3.81 Y123.735 E3535.69084
G1 X68.981 Y188.906 E3538.75628
G1 X68.51 Y189.001 E3538.77226
G1 X3.81 Y124.301 E3541.81555
G1 X3.81 Y124.867 E3541.83438
G1 X68.019 Y189.076 E3544.85457
G1 X67.524 Y189.146 E3544.8712
G1 X3.81 Y125.432 E3547.86811
G1 X3.81 Y125.998 E3547.88694
G1 X66.995 Y189.183 E3550.85896
G1 X66.466 Y189.22 E3550.8766
G1 X3.81 Y126.564 E3553.82375
G1 X3.81 Y127.13 E3553.84257
G1 X65.91 Y189.23 E3556.76357
G1 X65.345 Y189.23 E3556.78236
G1 X3.81 Y127.695 E3559.67678
G1 X3.81 Y128.261 E3559.6956
G1 X64.779 Y189.23 E3562.5634
G1 X64.213 Y189.23 E3562.58222
G1 X3.81 Y128.827 E3565.42339
G1 X3.81 Y129.392 E3565.44219
G1 X63.648 Y189.23 E3568.25678
G1 X63.082 Y189.23 E3568.27561
G1 X3.81 Y129.958 E3571.06358
G1 X3.81 Y130.524 E3571.08241
G1 X62.516 Y189.23 E3573.84376
G1 X61.951 Y189.23 E3573.86255
G1 X3.81 Y131.089 E3576.59732
G1 X3.81 Y131.655 E3576.61615
G1 X61.385 Y189.23 E3579.3243
G1 X60.819 Y189.23 E3579.34312
G1 X3.81 Y132.221 E3582.02465
G1 X3.81 Y132.786 E3582.04345
G1 X60.253 Y189.23 E3584.69837
G1 X59.688 Y189.23 E3584.71717
G1 X3.81 Y133.352 E3587.3455
G1 X3.81 Y133.918 E3587.36432
G1 X59.122 Y189.23 E3589.96603
G1 X58.556 Y189.23 E3589.98485
G1 X3.81 Y134.483 E3592.55996
G1 X3.81 Y135.049 E3592.57879
G1 X57.991 Y189.23 E3595.12729
G1 X57.425 Y189.23 E3595.14612
G1 X3.81 Y135.615 E3597.668
G1 X3.81 Y136.18 E3597.6868
G1 X56.859 Y189.23 E3600.18208
G1 X56.294 Y189.23 E3600.20087
G1 X3.81 Y136.746 E3602.66956
G1 X3.81 Y137.312 E3602.68839
G1 X55.728 Y189.23 E3605.13045
G1 X55.162 Y189.23 E3605.14927
G1 X3.81 Y137.878 E3607.56472
G1 X3.81 Y138.443 E3607.58351
G1 X54.597 Y189.23 E3609.97237
G1 X54.031 Y189.23 E3609.9912
G1 X3.81 Y139.009 E3612.35344
G1 X3.81 Y139.575 E3612.37226
G1 X53.465 Y189.23 E3614.70788
G1 X52.9 Y189.23 E3614.72668
G1 X3.81 Y140.14 E3617.03572
G1 X3.81 Y140.706 E3617.05454
G1 X52.334 Y189.23 E3619.33696
G1 X51.768 Y189.23 E3619.35579
G1 X3.81 Y141.272 E3621.61159
G1 X3.81 Y141.837 E3621.63038
G1 X51.203 Y189.23 E3623.8596
G1 X50.637 Y189.23 E3623.87843
G1 X3.81 Y142.403 E3626.08102
G1 X3.81 Y142.969 E3626.09985
G1 X50.071 Y189.23 E3628.27582
G1 X49.505 Y189.23 E3628.29465
G1 X3.81 Y143.534 E3630.44403
G1 X3.81 Y144.1 E3630.46285
G1 X48.94 Y189.23 E3632.58563
G1 X48.374 Y189.23 E3632.60445
G1 X3.81 Y144.666 E3634.70061
G1 X3.81 Y145.231 E3634.7194
G1 X47.808 Y189.23 E3636.78895
G1 X47.243 Y189.23 E3636.80775
G1 X3.81 Y145.797 E3638.8507
G1 X3.81 Y146.363 E3638.86953
G1 X46.677 Y189.23 E3640.88586
G1 X46.111 Y189.23 E3640.90468
G1 X3.81 Y146.929 E3642.89439
G1 X3.81 Y147.494 E3642.91319
G1 X45.546 Y189.23 E3644.87632
G1 X44.98 Y189.23 E3644.89514
G1 X3.81 Y148.06 E3646.83165
G1 X3.81 Y148.626 E3646.85048
G1 X44.414 Y189.23 E3648.76037
G1 X43.849 Y189.23 E3648.77916
G1 X3.81 Y149.191 E3650.66247
G1 X3.81 Y149.757 E3650.6813
G1 X43.283 Y189.23 E3652.53799
G1 X42.717 Y189.23 E3652.55681
G1 X3.81 Y150.323 E3654.38688
G1 X3.81 Y150.888 E3654.40567
G1 X42.152 Y189.23 E3656.20916
G1 X41.586 Y189.23 E3656.22798
G1 X3.81 Y151.454 E3658.00485
G1 X3.81 Y152.02 E3658.02368
G1 X41.02 Y189.23 E3659.77392
G1 X40.454 Y189.23 E3659.79275
G1 X3.81 Y152.585 E3661.51639
G1 X3.81 Y153.151 E3661.53522
G1 X39.894 Y189.235 E3663.2325
G1 X39.362 Y189.269 E3663.25023
G1 X3.81 Y153.717 E3664.92248
G1 X3.81 Y154.282 E3664.94128
G1 X38.878 Y189.351 E3666.59079
G1 X38.419 Y189.457 E3666.60646
G1 X3.81 Y154.848 E3668.23436
G1 X3.81 Y155.414 E3668.25319
G1 X37.994 Y189.598 E3669.8611
G1 X37.597 Y189.766 E3669.87543
G1 X3.81 Y155.979 E3671.46467
G1 X3.81 Y156.545 E3671.4835
G1 X37.212 Y189.947 E3673.05462
G1 X36.866 Y190.167 E3673.06826
G1 X3.81 Y157.111 E3674.62311
G1 X3.81 Y157.677 E3674.64194
G1 X36.527 Y190.394 E3676.18085
G1 X36.22 Y190.652 E3676.19418
G1 X3.81 Y158.242 E3677.71865
G1 X3.81 Y158.808 E3677.73748
G1 X35.925 Y190.923 E3679.24807
G1 X35.652 Y191.215 E3679.26136
G1 X3.81 Y159.374 E3680.75909
G1 X3.81 Y159.939 E3680.77788
G1 X35.399 Y191.528 E3682.26373
G1 X35.163 Y191.857 E3682.2772
G1 X3.81 Y160.505 E3683.75192
G1 X3.81 Y161.071 E3683.77075
G1 X34.952 Y192.213 E3685.23557
G1 X34.754 Y192.58 E3685.24944
G1 X3.81 Y161.636 E3686.70495
G1 X3.81 Y162.202 E3686.72378
G1 X34.593 Y192.985 E3688.17172
G1 X34.448 Y193.406 E3688.18653
G1 X3.81 Y162.768 E3689.62764
G1 X3.81 Y163.333 E3689.64644
G1 X34.336 Y193.859 E3691.08229
G1 X34.268 Y194.357 E3691.099
G1 X3.81 Y163.899 E3692.53165
G1 X3.81 Y164.465 E3692.55048
G1 X34.221 Y194.876 E3693.98092
G1 X34.211 Y195.431 E3693.99938
G1 X3.81 Y165.03 E3695.42935
G1 X3.81 Y165.596 E3695.44818
G1 X34.211 Y195.997 E3696.87815
G1 X34.211 Y196.562 E3696.89694
G1 X3.81 Y166.162 E3698.32688
G1 X3.81 Y166.728 E3698.34571
G1 X34.211 Y197.128 E3699.77566
G1 X34.211 Y197.694 E3699.79448
G1 X3.81 Y167.293 E3701.22445
G1 X3.81 Y167.859 E3701.24328
G1 X34.211 Y198.26 E3702.67325
G1 X34.211 Y198.825 E3702.69204
G1 X3.81 Y168.425 E3704.12198
G1 X3.81 Y168.99 E3704.14078
G1 X34.211 Y199.391 E3705.57075
G1 X34.211 Y199.957 E3705.58957
G1 X3.81 Y169.556 E3707.01954
G1 X3.81 Y170.122 E3707.03837
G1 X34.211 Y200.522 E3708.46831
G1 X34.211 Y201.088 E3708.48714
G1 X3.81 Y170.687 E3709.91711
G1 X3.81 Y171.253 E3709.93593
G1 X34.211 Y201.654 E3711.3659
G1 X34.211 Y202.219 E3711.3847
G1 X3.81 Y171.819 E3712.81464
G1 X3.81 Y172.384 E3712.83343
G1 X34.211 Y202.785 E3714.2634
G1 X34.211 Y203.351 E3714.28223
G1 X3.81 Y172.95 E3715.7122
G1 X3.81 Y173.516 E3715.73102
G1 X34.211 Y203.916 E3717.16097
G1 X34.211 Y204.482 E3717.1798
G1 X3.81 Y174.081 E3718.60977
G1 X3.81 Y174.647 E3718.62859
G1 X34.192 Y205.029 E3720.05767
G1 X34.167 Y205.57 E3720.07568
G1 X3.81 Y175.213 E3721.50358
G1 X3.81 Y175.778 E3721.52237
G1 X34.112 Y206.081 E3722.94771
G1 X34.058 Y206.592 E3722.9648
G1 X3.81 Y176.344 E3724.38757
G1 X3.81 Y176.91 E3724.4064
G1 X33.972 Y207.071 E3725.8251
G1 X33.884 Y207.549 E3725.84127
G1 X3.81 Y177.476 E3727.25583
G1 X3.81 Y178.041 E3727.27462
G1 X33.769 Y208 E3728.6838
G1 X33.654 Y208.45 E3728.69925
G1 X3.81 Y178.607 E3730.103
G1 X3.81 Y179.173 E3730.12182
G1 X33.518 Y208.881 E3731.5192
G1 X33.375 Y209.303 E3731.53402
G1 X3.81 Y179.738 E3732.92466
G1 X3.81 Y180.304 E3732.94349
G1 X33.224 Y209.718 E3734.32703
G1 X33.056 Y210.116 E3734.3414
G1 X3.81 Y180.87 E3735.71704
G1 X3.81 Y181.435 E3735.73584
G1 X32.888 Y210.513 E3737.10358
G1 X32.698 Y210.888 E3737.11756
G1 X3.81 Y182.001 E3738.47634
G1 X3.81 Y182.567 E3738.49516
G1 X32.506 Y211.263 E3739.84493
G1 X32.302 Y211.625 E3739.85876
G1 X3.81 Y183.132 E3741.19896
G1 X3.81 Y183.698 E3741.21778
G1 X32.089 Y211.977 E3742.54794
G1 X31.876 Y212.33 E3742.56165
G1 X3.81 Y184.264 E3743.88179
G1 X3.81 Y184.829 E3743.90058
G1 X31.64 Y212.66 E3745.20964
G1 X31.403 Y212.988 E3745.2231
G1 X3.81 Y185.395 E3746.52099
G1 X3.81 Y185.961 E3746.53982
G1 X31.162 Y213.313 E3747.82637
G1 X30.904 Y213.62 E3747.83971
G1 X3.81 Y186.526 E3749.11413
G1 X3.81 Y187.092 E3749.13295
G1 X30.646 Y213.928 E3750.39524
G1 X30.377 Y214.225 E3750.40856
G1 X3.81 Y187.658 E3751.65819
G1 X3.81 Y188.224 E3751.67702
G1 X30.099 Y214.512 E3752.91355
G1 X29.813 Y214.792 E3752.92686
G1 X3.81 Y188.789 E3754.14996
G1 X3.81 Y189.355 E3754.16879
G1 X29.516 Y215.061 E3755.37792
G1 X29.22 Y215.33 E3755.39122
G1 X3.81 Y189.921 E3756.58641
G1 X3.81 Y190.486 E3756.6052
G1 X28.907 Y215.584 E3757.78571
G1 X28.589 Y215.831 E3757.7991
G1 X3.81 Y191.052 E3758.96463
G1 X3.81 Y191.618 E3758.98346
G1 X28.271 Y216.079 E3760.13403
G1 X27.931 Y216.304 E3760.14759
G1 X3.81 Y192.183 E3761.28216
G1 X3.81 Y192.749 E3761.30099
G1 X27.591 Y216.53 E3762.41957
G1 X27.237 Y216.741 E3762.43328
G1 X3.81 Y193.315 E3763.53519
G1 X3.81 Y193.88 E3763.55398
G1 X26.875 Y216.946 E3764.63891
G1 X26.515 Y217.151 E3764.65269
G1 X3.81 Y194.446 E3765.72067
G1 X3.81 Y195.012 E3765.73949
G1 X26.131 Y217.332 E3766.78938
G1 X25.746 Y217.513 E3766.80353
G1 X3.81 Y195.577 E3767.83533
G1 X3.81 Y196.143 E3767.85416
G1 X25.344 Y217.677 E3768.86705
G1 X24.937 Y217.836 E3768.88158
G1 X3.81 Y196.709 E3769.87533
G1 X3.81 Y197.275 E3769.89416
G1 X24.525 Y217.989 E3770.86851
G1 X24.088 Y218.118 E3770.88366
G1 X3.81 Y197.84 E3771.83747
G1 X3.81 Y198.406 E3771.8563
G1 X23.652 Y218.247 E3772.78958
G1 X23.197 Y218.358 E3772.80516
G1 X3.81 Y198.972 E3773.71704
G1 X3.81 Y199.537 E3773.73583
G1 X22.734 Y218.462 E3774.62598
G1 X22.249 Y218.541 E3774.64233
G1 X3.81 Y200.103 E3775.50962
G1 X3.81 Y200.669 E3775.52844
G1 X21.758 Y218.616 E3776.37264
G1 X21.242 Y218.667 E3776.38989
G1 X3.81 Y201.234 E3777.20986
G1 X3.81 Y201.8 E3777.22868
G1 X20.713 Y218.703 E3778.02375
G1 X20.174 Y218.73 E3778.0417
G1 X3.81 Y202.366 E3778.81141
G1 X3.81 Y202.931 E3778.8302
G1 X19.608 Y218.73 E3779.57331
G1 X19.042 Y218.729 E3779.59214
G1 X3.81 Y203.497 E3780.30861
G1 X3.81 Y204.063 E3780.32743
G1 X18.476 Y218.729 E3781.01727
G1 X17.906 Y218.724 E3781.03623
G1 X3.81 Y204.628 E3781.69927
G1 X3.836 Y205.22 E3781.71898
G1 X17.316 Y218.7 E3782.35303
G1 X16.711 Y218.661 E3782.3732
G1 X3.879 Y205.828 E3782.9768
G1 X3.954 Y206.469 E3782.99826
G1 X16.072 Y218.587 E3783.56826
G1 X15.396 Y218.477 E3783.59104
G1 X4.055 Y207.136 E3784.12448
G1 X4.214 Y207.861 E3784.14917
G1 X14.674 Y218.321 E3784.64118
G1 X13.91 Y218.123 E3784.66743
G1 X4.433 Y208.645 E3785.11322
G1 X4.72 Y209.498 E3785.14315
G1 X13.053 Y217.832 E3785.53513
G1 X12.085 Y217.429 E3785.57001
G1 X5.12 Y210.463 E3785.89765
G1 X5.383 Y211.024 E3785.91825
G1 X5.735 Y211.644 E3785.94197
G1 X10.902 Y216.811 E3786.18501
G1 X10.18 Y216.376 E3786.21304
G1 X9.267 Y215.714 E3786.25055
G1 X8.473 Y215.046 E3786.28506
G1 X7.858 Y214.453 E3786.31348
G1 X7.148 Y213.671 E3786.34861
G1 X6.977 Y213.452 E3786.35785
G1 X9.088 Y215.563 E3786.45714
M204 S5000
M205 X10 Y10
G0 F4800 X167.29 Y64.383
M204 S1000
M205 X8 Y8
G1 F1050 X166.645 Y64.036 E3786.4815
G1 X166.048 Y63.607 E3786.50595
G1 X165.511 Y63.109 E3786.53031
G1 X165.041 Y62.546 E3786.55471
G1 X164.645 Y61.928 E3786.57912
G1 X164.433 Y61.478 E3786.59566
G1 X112.298 Y9.343 E3789.04793
G1 X112.864 Y9.343 E3789.06676
G1 X164.11 Y60.589 E3791.47721
G1 X163.971 Y59.885 E3791.50108
G1 X113.429 Y9.343 E3793.87842
G1 X113.995 Y9.343 E3793.89725
G1 X163.928 Y59.276 E3796.24594
G1 X163.92 Y58.702 E3796.26504
G1 X114.561 Y9.343 E3798.58673
G1 X115.126 Y9.343 E3798.60552
G1 X163.92 Y58.136 E3800.90062
G1 X163.92 Y57.571 E3800.91941
G1 X115.692 Y9.343 E3803.18791
G1 X116.258 Y9.343 E3803.20674
G1 X163.92 Y57.005 E3805.44861
G1 X163.92 Y56.439 E3805.46743
G1 X116.823 Y9.343 E3807.68271
G1 X117.389 Y9.343 E3807.70154
G1 X163.92 Y55.874 E3809.89021
G1 X163.92 Y55.308 E3809.90904
G1 X117.955 Y9.343 E3812.07109
G1 X118.52 Y9.343 E3812.08988
G1 X163.92 Y54.742 E3814.22533
G1 X163.92 Y54.177 E3814.24413
G1 X119.086 Y9.343 E3816.35298
G1 X119.652 Y9.343 E3816.3718
G1 X163.92 Y53.611 E3818.45404
G1 X163.92 Y53.045 E3818.47286
G1 X120.218 Y9.343 E3820.52847
G1 X120.783 Y9.343 E3820.54726
G1 X163.92 Y52.48 E3822.57629
G1 X163.92 Y51.914 E3822.59512
G1 X121.349 Y9.343 E3824.59753
G1 X121.915 Y9.343 E3824.61635
G1 X163.92 Y51.348 E3826.59214
G1 X163.92 Y50.782 E3826.61096
G1 X122.48 Y9.343 E3828.56015
G1 X123.046 Y9.343 E3828.57898
G1 X163.92 Y50.217 E3830.50156
G1 X163.92 Y49.651 E3830.52039
G1 X123.612 Y9.343 E3832.41635
G1 X124.177 Y9.343 E3832.43515
G1 X163.92 Y49.085 E3834.30451
G1 X163.92 Y48.52 E3834.3233
G1 X124.743 Y9.343 E3836.16607
G1 X125.309 Y9.343 E3836.1849
G1 X163.92 Y47.954 E3838.00104
G1 X163.92 Y47.388 E3838.01986
G1 X125.874 Y9.343 E3839.80941
G1 X126.44 Y9.343 E3839.82823
G1 X163.92 Y46.823 E3841.59118
G1 X163.92 Y46.257 E3841.61
G1 X127.006 Y9.343 E3843.34632
G1 X127.571 Y9.343 E3843.36512
G1 X163.92 Y45.691 E3845.07484
G1 X163.92 Y45.126 E3845.09363
G1 X128.137 Y9.343 E3846.77675
G1 X128.703 Y9.343 E3846.79558
G1 X163.92 Y44.56 E3848.45208
G1 X163.92 Y43.994 E3848.4709
G1 X129.269 Y9.343 E3850.10078
G1 X129.834 Y9.343 E3850.11957
G1 X163.92 Y43.429 E3851.72287
G1 X163.92 Y42.863 E3851.7417
G1 X130.4 Y9.343 E3853.31838
G1 X130.966 Y9.343 E3853.3372
G1 X163.92 Y42.297 E3854.88726
G1 X163.92 Y41.732 E3854.90605
G1 X131.531 Y9.343 E3856.42953
G1 X132.097 Y9.343 E3856.44835
G1 X163.92 Y41.166 E3857.94521
G1 X163.92 Y40.6 E3857.96403
G1 X132.663 Y9.343 E3859.43427
G1 X133.228 Y9.343 E3859.45306
G1 X163.92 Y40.034 E3860.89669
G1 X163.92 Y39.469 E3860.91549
G1 X133.794 Y9.343 E3862.33252
G1 X134.36 Y9.343 E3862.35134
G1 X163.92 Y38.903 E3863.74176
G1 X163.92 Y38.337 E3863.76058
G1 X134.925 Y9.343 E3865.12439
G1 X135.491 Y9.343 E3865.14322
G1 X163.92 Y37.772 E3866.48043
G1 X163.92 Y37.206 E3866.49926
G1 X136.057 Y9.343 E3867.80985
G1 X136.622 Y9.343 E3867.82864
G1 X163.92 Y36.64 E3869.11263
G1 X163.92 Y36.075 E3869.13142
G1 X137.188 Y9.343 E3870.38881
G1 X137.754 Y9.343 E3870.40764
G1 X163.92 Y35.509 E3871.63841
G1 X163.92 Y34.943 E3871.65723
G1 X138.319 Y9.343 E3872.8614
G1 X138.885 Y9.343 E3872.88023
G1 X163.92 Y34.378 E3874.0578
G1 X163.92 Y33.812 E3874.07662
G1 X139.451 Y9.343 E3875.22757
G1 X140.017 Y9.343 E3875.24639
G1 X163.92 Y33.246 E3876.37072
G1 X163.92 Y32.681 E3876.38951
G1 X140.582 Y9.343 E3877.48726
G1 X141.148 Y9.343 E3877.50608
G1 X163.92 Y32.115 E3878.57721
G1 X163.92 Y31.549 E3878.59603
G1 X141.714 Y9.343 E3879.64054
G1 X142.279 Y9.343 E3879.65933
G1 X163.92 Y30.984 E3880.67725
G1 X163.92 Y30.418 E3880.69608
G1 X142.845 Y9.343 E3881.68738
G1 X143.411 Y9.343 E3881.70621
G1 X163.92 Y29.852 E3882.67089
G1 X163.92 Y29.286 E3882.68971
G1 X143.976 Y9.343 E3883.62779
G1 X144.542 Y9.343 E3883.64662
G1 X163.92 Y28.721 E3884.5581
G1 X163.92 Y28.155 E3884.57693
G1 X145.108 Y9.343 E3885.46179
G1 X145.673 Y9.343 E3885.48058
G1 X163.92 Y27.589 E3886.33884
G1 X163.92 Y27.024 E3886.35763
G1 X146.239 Y9.343 E3887.18929
G1 X146.805 Y9.343 E3887.20811
G1 X163.92 Y26.458 E3888.01315
G1 X163.92 Y25.892 E3888.03198
G1 X147.37 Y9.343 E3888.81041
G1 X147.946 Y9.353 E3888.82957
G1 X163.92 Y25.327 E3889.58094
G1 X163.92 Y24.761 E3889.59977
G1 X148.536 Y9.377 E3890.32338
G1 X149.151 Y9.427 E3890.34391
G1 X163.917 Y24.193 E3891.03845
G1 X163.875 Y23.585 E3891.05872
G1 X149.783 Y9.493 E3891.72157
G1 X150.477 Y9.622 E3891.74505
G1 X163.833 Y22.977 E3892.37325
G1 X163.732 Y22.311 E3892.39565
G1 X151.214 Y9.792 E3892.98448
G1 X151.975 Y9.988 E3893.01062
G1 X163.608 Y21.621 E3893.5578
G1 X163.446 Y20.893 E3893.58261
G1 X152.873 Y10.32 E3894.07993
G1 X153.844 Y10.726 E3894.11493
G1 X163.194 Y20.076 E3894.55473
G1 X163.161 Y19.963 E3894.55865
G1 X162.853 Y19.168 E3894.587
G1 X155.077 Y11.393 E3894.95274
G1 X155.498 Y11.629 E3894.96879
G1 X155.53 Y11.574 E3894.97091
G1 X156.134 Y11.885 E3894.9935
G1 X162.39 Y18.14 E3895.28774
G1 X162.346 Y18.046 E3895.29119
G1 X161.668 Y16.853 E3895.33683
G1 X157.454 Y12.638 E3895.53507
G1 X157.55 Y12.696 E3895.5388
G1 X158.464 Y13.358 E3895.57634
G1 X159.257 Y14.026 E3895.61082
G1 X159.873 Y14.619 E3895.63926
G1 X160.583 Y15.402 E3895.67442
G1 X161.265 Y16.276 E3895.71129
M204 S5000
M205 X10 Y10
G0 F600 X161.265 Y16.276 Z0.94
G0 F4800 X164.822 Y59.742
G0 X213.237 Y181.655
;TIME_ELAPSED:9248.554470
;LAYER:-11
M204 S1000
M205 X8 Y8
;TYPE:SUPPORT-INTERFACE
G1 F1050 X214.102 Y180.979 E3895.7478
G1 X214.884 Y180.269 E3895.78293
G1 X215.48 Y179.651 E3895.81149
G1 X216.145 Y178.859 E3895.84589
G1 X216.557 Y178.29 E3895.86925
G1 X213.107 Y181.741 E3896.03155
G1 X212.431 Y182.188 E3896.05851
G1 X211.65 Y182.632 E3896.08839
G1 X217.478 Y176.804 E3896.36252
G1 X217.822 Y176.133 E3896.3876
G1 X217.993 Y175.723 E3896.40237
G1 X210.552 Y183.164 E3896.75238
G1 X209.628 Y183.523 E3896.78535
G1 X218.357 Y174.793 E3897.19595
G1 X218.566 Y174.18 E3897.2175
G1 X218.621 Y173.963 E3897.22494
G1 X208.814 Y183.771 E3897.68626
G1 X208.053 Y183.966 E3897.71238
G1 X218.816 Y173.203 E3898.21864
G1 X218.95 Y172.503 E3898.24235
G1 X207.349 Y184.105 E3898.78805
G1 X206.681 Y184.206 E3898.81052
G1 X219.044 Y171.844 E3899.39201
G1 X219.111 Y171.211 E3899.41318
G1 X206.06 Y184.262 E3900.02706
G1 X205.453 Y184.303 E3900.0473
G1 X219.141 Y170.615 E3900.69114
G1 X219.161 Y170.03 E3900.71061
G1 X204.875 Y184.315 E3901.38255
G1 X204.31 Y184.315 E3901.40134
G1 X219.161 Y169.464 E3902.09989
G1 X219.161 Y168.898 E3902.11872
G1 X203.744 Y184.315 E3902.84388
G1 X203.178 Y184.315 E3902.86271
G1 X219.161 Y168.333 E3903.61448
G1 X219.161 Y167.767 E3903.6333
G1 X202.612 Y184.315 E3904.41169
G1 X202.047 Y184.315 E3904.43048
G1 X219.161 Y167.201 E3905.23547
G1 X219.161 Y166.636 E3905.25427
G1 X201.481 Y184.315 E3906.08586
G1 X200.915 Y184.315 E3906.10468
G1 X219.161 Y166.07 E3906.96289
G1 X219.161 Y165.504 E3906.98172
G1 X200.35 Y184.315 E3907.86653
G1 X199.784 Y184.315 E3907.88536
G1 X219.161 Y164.939 E3908.79677
G1 X219.161 Y164.373 E3908.81559
G1 X199.218 Y184.315 E3909.75363
G1 X198.653 Y184.315 E3909.77242
G1 X219.161 Y163.807 E3910.73705
G1 X219.161 Y163.241 E3910.75588
G1 X198.087 Y184.315 E3911.74713
G1 X197.521 Y184.315 E3911.76596
G1 X219.161 Y162.676 E3912.78381
G1 X219.161 Y162.11 E3912.80264
G1 X196.956 Y184.315 E3913.84709
G1 X196.39 Y184.315 E3913.86592
G1 X219.161 Y161.544 E3914.937
G1 X219.161 Y160.979 E3914.95579
G1 X195.824 Y184.315 E3916.05347
G1 X195.259 Y184.315 E3916.07226
G1 X219.161 Y160.413 E3917.19654
G1 X219.161 Y159.847 E3917.21536
G1 X194.693 Y184.315 E3918.36626
G1 X194.127 Y184.315 E3918.38509
G1 X219.161 Y159.282 E3919.56259
G1 X219.161 Y158.716 E3919.58141
G1 X193.561 Y184.315 E3920.78553
G1 X192.996 Y184.315 E3920.80432
G1 X219.161 Y158.15 E3922.03505
G1 X219.161 Y157.585 E3922.05384
G1 X192.43 Y184.315 E3923.31116
G1 X191.864 Y184.315 E3923.32998
G1 X219.161 Y157.019 E3924.61393
G1 X219.161 Y156.453 E3924.63275
G1 X191.299 Y184.315 E3925.9433
G1 X190.733 Y184.315 E3925.96212
G1 X219.161 Y155.888 E3927.29926
G1 X219.161 Y155.322 E3927.31809
G1 X190.167 Y184.315 E3928.68185
G1 X189.602 Y184.315 E3928.70065
G1 X219.161 Y154.756 E3930.09101
G1 X219.161 Y154.19 E3930.10984
G1 X189.036 Y184.315 E3931.52682
G1 X188.47 Y184.315 E3931.54565
G1 X219.161 Y153.625 E3932.98924
G1 X219.161 Y153.059 E3933.00806
G1 X187.905 Y184.315 E3934.47825
G1 X187.339 Y184.315 E3934.49707
G1 X219.161 Y152.493 E3935.99388
G1 X219.161 Y151.928 E3936.01267
G1 X186.773 Y184.315 E3937.53608
G1 X186.208 Y184.315 E3937.55488
G1 X219.161 Y151.362 E3939.10488
G1 X219.161 Y150.796 E3939.12371
G1 X185.642 Y184.315 E3940.70034
G1 X185.076 Y184.315 E3940.71916
G1 X219.161 Y150.231 E3942.3224
G1 X219.161 Y149.665 E3942.34122
G1 X184.511 Y184.315 E3943.97105
G1 X183.945 Y184.315 E3943.98988
G1 X219.161 Y149.099 E3945.64633
G1 X219.161 Y148.534 E3945.66512
G1 X183.379 Y184.315 E3947.34817
G1 X182.813 Y184.315 E3947.367
G1 X219.161 Y147.968 E3949.07667
G1 X219.161 Y147.402 E3949.0955
G1 X182.248 Y184.315 E3950.83177
G1 X181.682 Y184.315 E3950.8506
G1 X219.161 Y146.837 E3952.61347
G1 X219.161 Y146.271 E3952.6323
G1 X181.116 Y184.315 E3954.42179
G1 X180.551 Y184.315 E3954.44058
G1 X219.161 Y145.705 E3956.25668
G1 X219.161 Y145.14 E3956.27547
G1 X179.985 Y184.315 E3958.11817
G1 X179.419 Y184.315 E3958.13699
G1 X219.161 Y144.574 E3960.00631
G1 X219.161 Y144.008 E3960.02514
G1 X178.854 Y184.315 E3961.92105
G1 X178.288 Y184.315 E3961.93988
G1 X219.161 Y143.442 E3963.86242
G1 X219.161 Y142.877 E3963.88121
G1 X177.722 Y184.315 E3965.83035
G1 X177.157 Y184.315 E3965.84914
G1 X219.161 Y142.311 E3967.82488
G1 X219.161 Y141.745 E3967.84371
G1 X176.591 Y184.315 E3969.84607
G1 X176.025 Y184.315 E3969.8649
G1 X219.161 Y141.18 E3971.89386
G1 X219.161 Y140.614 E3971.91268
G1 X175.46 Y184.315 E3973.96824
G1 X174.894 Y184.315 E3973.98707
G1 X219.161 Y140.048 E3976.06925
G1 X219.161 Y139.483 E3976.08805
G1 X174.328 Y184.315 E3978.19683
G1 X173.763 Y184.315 E3978.21562
G1 X219.161 Y138.917 E3980.351
G1 X219.161 Y138.351 E3980.36983
G1 X173.197 Y184.315 E3982.53183
G1 X172.631 Y184.315 E3982.55066
G1 X219.161 Y137.786 E3984.73926
G1 X219.161 Y137.22 E3984.75809
G1 X172.065 Y184.315 E3986.97332
G1 X171.5 Y184.315 E3986.99211
G1 X219.161 Y136.654 E3989.23394
G1 X219.161 Y136.089 E3989.25273
G1 X170.934 Y184.315 E3991.52116
G1 X170.368 Y184.315 E3991.53998
G1 X219.161 Y135.523 E3993.83503
G1 X219.161 Y134.957 E3993.85386
G1 X169.803 Y184.315 E3996.1755
G1 X169.237 Y184.315 E3996.19433
G1 X219.161 Y134.392 E3998.54258
G1 X219.161 Y133.826 E3998.5614
G1 X168.671 Y184.315 E4000.93628
G1 X168.106 Y184.315 E4000.95507
G1 X219.161 Y133.26 E4003.35654
G1 X219.161 Y132.694 E4003.37536
G1 X167.54 Y184.315 E4005.80346
G1 X166.974 Y184.315 E4005.82228
G1 X219.161 Y132.129 E4008.27697
G1 X219.161 Y131.563 E4008.2958
G1 X166.409 Y184.315 E4010.77709
G1 X165.843 Y184.315 E4010.79592
G1 X219.161 Y130.997 E4013.30383
G1 X219.161 Y130.432 E4013.32262
G1 X165.277 Y184.315 E4015.85714
G1 X164.712 Y184.315 E4015.87593
G1 X219.161 Y129.866 E4018.43705
G1 X219.161 Y129.3 E4018.45587
G1 X164.146 Y184.315 E4021.04361
G1 X163.58 Y184.315 E4021.06243
G1 X219.161 Y128.735 E4023.67677
G1 X219.161 Y128.169 E4023.69559
G1 X163.014 Y184.315 E4026.33655
G1 X162.449 Y184.315 E4026.35535
G1 X219.161 Y127.603 E4029.0229
G1 X219.161 Y127.038 E4029.0417
G1 X161.883 Y184.315 E4031.73585
G1 X161.317 Y184.315 E4031.75468
G1 X219.161 Y126.472 E4034.47546
G1 X219.161 Y125.906 E4034.49429
G1 X160.752 Y184.315 E4037.24167
G1 X160.186 Y184.315 E4037.26049
G1 X219.161 Y125.341 E4040.03447
G1 X219.161 Y124.775 E4040.0533
G1 X159.62 Y184.315 E4042.8539
G1 X159.055 Y184.315 E4042.87269
G1 X219.161 Y124.209 E4045.69989
G1 X219.161 Y123.643 E4045.71872
G1 X158.489 Y184.315 E4048.57254
G1 X157.923 Y184.315 E4048.59137
G1 X219.161 Y123.078 E4051.47179
G1 X219.161 Y122.512 E4051.49062
G1 X157.358 Y184.315 E4054.39764
G1 X156.792 Y184.315 E4054.41647
G1 X219.161 Y121.946 E4057.35011
G1 X219.161 Y121.381 E4057.3689
G1 X156.226 Y184.315 E4060.32915
G1 X155.661 Y184.315 E4060.34794
G1 X219.161 Y120.815 E4063.33479
G1 X219.161 Y120.249 E4063.35361
G1 X155.095 Y184.315 E4066.36708
G1 X154.529 Y184.315 E4066.38591
G1 X219.161 Y119.684 E4069.42597
G1 X219.161 Y119.118 E4069.4448
G1 X153.964 Y184.315 E4072.51147
G1 X153.398 Y184.315 E4072.53029
G1 X219.161 Y118.552 E4075.62358
G1 X219.161 Y117.987 E4075.64237
G1 X152.832 Y184.315 E4078.76226
G1 X152.266 Y184.315 E4078.78109
G1 X219.161 Y117.421 E4081.9276
G1 X219.161 Y116.855 E4081.94643
G1 X151.701 Y184.315 E4085.11954
G1 X151.135 Y184.315 E4085.13836
G1 X219.161 Y116.29 E4088.33807
G1 X219.161 Y115.724 E4088.3569
G1 X150.569 Y184.315 E4091.58323
G1 X150.004 Y184.315 E4091.60202
G1 X219.161 Y115.158 E4094.85496
G1 X219.161 Y114.593 E4094.87375
G1 X149.438 Y184.315 E4098.15328
G1 X148.872 Y184.315 E4098.17211
G1 X219.161 Y114.027 E4101.47826
G1 X219.161 Y113.461 E4101.49709
G1 X148.307 Y184.315 E4104.82984
G1 X147.741 Y184.315 E4104.84867
G1 X219.161 Y112.895 E4108.20805
G1 X219.161 Y112.33 E4108.22684
G1 X147.175 Y184.315 E4111.61282
G1 X146.61 Y184.315 E4111.63161
G1 X219.161 Y111.764 E4115.04418
G1 X219.161 Y111.198 E4115.06301
G1 X146.044 Y184.315 E4118.50221
G1 X145.478 Y184.315 E4118.52103
G1 X219.161 Y110.633 E4121.98683
G1 X219.161 Y110.067 E4122.00566
G1 X144.913 Y184.315 E4125.49806
G1 X144.347 Y184.315 E4125.51688
G1 X219.161 Y109.501 E4129.0359
G1 X219.161 Y108.936 E4129.05469
G1 X143.781 Y184.315 E4132.60032
G1 X143.215 Y184.315 E4132.61914
G1 X219.161 Y108.37 E4136.19138
G1 X219.161 Y107.804 E4136.21021
G1 X142.65 Y184.315 E4139.80905
G1 X142.084 Y184.315 E4139.82788
G1 X219.161 Y107.239 E4143.45332
G1 X219.161 Y106.673 E4143.47214
G1 X141.518 Y184.315 E4147.12421
G1 X140.953 Y184.315 E4147.143
G1 X219.161 Y106.107 E4150.82167
G1 X219.161 Y105.542 E4150.84046
G1 X140.387 Y184.315 E4154.54572
G1 X139.821 Y184.315 E4154.56455
G1 X219.161 Y104.976 E4158.29643
G92 E0
G1 X219.161 Y104.41 E0.01883
G1 X139.256 Y184.315 E3.77731
G1 X138.69 Y184.315 E3.79614
G1 X219.161 Y103.844 E7.58125
G1 X219.161 Y103.279 E7.60004
G1 X138.124 Y184.315 E11.41175
G1 X137.559 Y184.315 E11.43054
G1 X219.161 Y102.713 E15.26885
G1 X219.161 Y102.147 E15.28767
G1 X136.993 Y184.315 E19.1526
G1 X136.427 Y184.315 E19.17143
G1 X219.161 Y101.582 E23.06296
G1 X219.161 Y101.016 E23.08178
G1 X135.862 Y184.315 E26.99991
G1 X135.296 Y184.315 E27.01874
G1 X219.161 Y100.45 E30.96349
G1 X219.161 Y99.885 E30.98228
G1 X134.73 Y184.315 E34.95363
G1 X134.165 Y184.315 E34.97243
G1 X219.161 Y99.319 E38.97038
G1 X219.161 Y98.753 E38.9892
G1 X133.599 Y184.315 E43.01378
G1 X133.033 Y184.315 E43.0326
G1 X219.161 Y98.188 E47.08378
G1 X219.161 Y97.622 E47.1026
G1 X132.467 Y184.315 E51.1804
G1 X131.902 Y184.315 E51.19919
G1 X219.161 Y97.056 E55.30358
G1 X219.161 Y96.491 E55.32238
G1 X131.336 Y184.315 E59.45337
G1 X130.77 Y184.315 E59.4722
G1 X219.161 Y95.925 E63.62982
G1 X219.161 Y95.359 E63.64864
G1 X130.205 Y184.315 E67.83286
G1 X129.639 Y184.315 E67.85168
G1 X219.161 Y94.794 E72.0625
G1 X219.161 Y94.228 E72.08133
G1 X129.073 Y184.315 E76.31877
G1 X128.508 Y184.315 E76.33756
G1 X219.161 Y93.662 E80.6016
G1 X219.161 Y93.096 E80.62042
G1 X127.942 Y184.315 E84.91108
G1 X127.376 Y184.315 E84.92991
G1 X219.161 Y92.531 E89.24717
G1 X219.161 Y91.965 E89.266
G1 X126.811 Y184.315 E93.60986
G1 X126.245 Y184.315 E93.62868
G1 X219.161 Y91.399 E97.99917
G1 X219.161 Y90.834 E98.01796
G1 X125.679 Y184.315 E102.41504
G1 X125.114 Y184.315 E102.43383
G1 X219.161 Y90.268 E106.85752
G1 X219.161 Y89.702 E106.87634
G1 X124.548 Y184.315 E111.32665
G1 X123.982 Y184.315 E111.34547
G1 X219.161 Y89.137 E115.82238
G1 X219.161 Y88.571 E115.8412
G1 X123.417 Y184.315 E120.34471
G1 X122.851 Y184.315 E120.36353
G1 X219.161 Y88.005 E124.89366
G1 X219.161 Y87.44 E124.91245
G1 X122.285 Y184.315 E129.46918
G1 X121.719 Y184.315 E129.488
G1 X219.161 Y86.874 E134.07135
G1 X219.161 Y86.308 E134.09018
G1 X121.154 Y184.315 E138.70012
G1 X120.588 Y184.315 E138.71895
G1 X219.161 Y85.743 E143.3555
G1 X219.161 Y85.177 E143.37432
G1 X120.022 Y184.315 E148.03749
G1 X119.457 Y184.315 E148.05629
G1 X219.161 Y84.611 E152.74606
G1 X219.161 Y84.046 E152.76485
G1 X118.891 Y184.315 E157.48122
G1 X118.325 Y184.315 E157.50004
G1 X219.161 Y83.48 E162.24304
G1 X219.161 Y82.914 E162.26186
G1 X117.76 Y184.315 E167.03145
G1 X117.194 Y184.315 E167.05028
G1 X219.161 Y82.348 E171.84649
G1 X219.161 Y81.783 E171.86529
G1 X116.628 Y184.315 E176.6881
G1 X116.063 Y184.315 E176.70689
G1 X219.161 Y81.217 E181.55631
G1 X219.161 Y80.651 E181.57513
G1 X115.497 Y184.315 E186.45117
G1 X114.931 Y184.315 E186.46999
G1 X219.161 Y80.086 E191.37263
G1 X219.161 Y79.52 E191.39146
G1 X114.366 Y184.315 E196.32069
G1 X113.8 Y184.315 E196.33952
G1 X219.161 Y78.954 E201.29537
G1 X219.133 Y78.416 E201.31329
G1 X113.234 Y184.315 E206.29446
G1 X112.668 Y184.315 E206.31328
G1 X219.097 Y77.887 E211.31935
G1 X219.046 Y77.372 E211.33657
G1 X112.103 Y184.315 E216.36684
G1 X111.537 Y184.315 E216.38566
G1 X218.971 Y76.881 E221.43903
G1 X218.893 Y76.394 E221.45543
G1 X110.971 Y184.315 E226.53173
G1 X110.406 Y184.315 E226.55052
G1 X218.79 Y75.931 E231.64857
G1 X218.679 Y75.477 E231.66412
G1 X109.84 Y184.315 E236.78355
G1 X109.274 Y184.315 E236.80237
G1 X218.55 Y75.04 E241.94236
G1 X218.421 Y74.604 E241.95748
G1 X108.709 Y184.315 E247.11797
G1 X108.143 Y184.315 E247.1368
G1 X218.267 Y74.191 E252.31669
G1 X218.109 Y73.784 E252.33121
G1 X107.577 Y184.315 E257.53028
G1 X107.012 Y184.315 E257.54907
G1 X217.945 Y73.382 E262.76702
G1 X217.764 Y72.998 E262.78113
G1 X106.446 Y184.315 E268.01717
G1 X105.88 Y184.315 E268.03599
G1 X217.583 Y72.613 E273.29014
G1 X217.378 Y72.252 E273.30394
G1 X105.315 Y184.315 E278.57504
G1 X104.749 Y184.315 E278.59387
G1 X217.173 Y71.891 E283.88195
G1 X216.962 Y71.537 E283.89566
G1 X104.183 Y184.315 E289.20041
G1 X103.618 Y184.315 E289.2192
G1 X216.736 Y71.197 E294.53993
G1 X216.51 Y70.857 E294.55351
G1 X103.052 Y184.315 E299.89022
G1 X102.486 Y184.315 E299.90905
G1 X216.264 Y70.538 E305.26079
G1 X216.016 Y70.22 E305.27421
G1 X101.92 Y184.315 E310.64091
G1 X101.355 Y184.315 E310.6597
G1 X215.763 Y69.907 E316.0411
G1 X215.494 Y69.611 E316.05441
G1 X100.789 Y184.315 E321.44975
G1 X100.223 Y184.315 E321.46858
G1 X215.224 Y69.314 E326.87787
G1 X214.944 Y69.029 E326.89116
G1 X99.658 Y184.315 E332.31386
G1 X99.092 Y184.315 E332.33269
G1 X214.657 Y68.751 E337.76849
G1 X214.36 Y68.482 E337.78181
G1 X98.526 Y184.315 E343.23027
G1 X97.961 Y184.315 E343.24906
G1 X214.052 Y68.224 E348.70962
G1 X213.745 Y67.965 E348.72298
G1 X97.395 Y184.315 E354.19573
G1 X96.829 Y184.315 E354.21456
G1 X213.42 Y67.725 E359.69861
G1 X213.092 Y67.487 E359.71209
G1 X96.264 Y184.315 E365.20732
G1 X95.698 Y184.315 E365.22615
G1 X212.762 Y67.252 E370.73246
G1 X212.409 Y67.038 E370.74619
G1 X95.132 Y184.315 E376.26254
G1 X94.567 Y184.315 E376.28133
G1 X212.057 Y66.825 E381.8077
G1 X211.695 Y66.622 E381.8215
G1 X94.001 Y184.315 E387.35745
G1 X93.435 Y184.315 E387.37627
G1 X211.321 Y66.429 E392.92127
G1 X210.945 Y66.24 E392.93526
G1 X92.869 Y184.315 E398.48917
G1 X92.304 Y184.315 E398.50796
G1 X210.546 Y66.073 E404.06971
G1 X210.147 Y65.906 E404.08409
G1 X91.738 Y184.315 E409.65369
G1 X91.172 Y184.315 E409.67251
G1 X209.737 Y65.751 E415.24942
G1 X209.314 Y65.608 E415.26428
G1 X90.607 Y184.315 E420.84789
G1 X90.041 Y184.315 E420.86671
G1 X208.882 Y65.474 E426.45663
G1 X208.433 Y65.358 E426.47205
G1 X89.475 Y184.315 E432.06745
G1 X88.91 Y184.315 E432.08624
G1 X207.982 Y65.243 E437.68702
G1 X207.505 Y65.154 E437.70316
G1 X88.344 Y184.315 E443.30813
G1 X87.778 Y184.315 E443.32696
G1 X207.022 Y65.072 E448.93581
G1 X206.515 Y65.013 E448.95278
G1 X87.213 Y184.315 E454.56438
G1 X86.647 Y184.315 E454.58321
G1 X206.004 Y64.959 E460.19737
G1 X205.46 Y64.937 E460.21548
G1 X86.081 Y184.315 E465.83068
G1 X85.516 Y184.315 E465.84947
G1 X204.915 Y64.916 E471.46563
G1 X204.349 Y64.916 E471.48446
G1 X84.95 Y184.315 E477.10062
G1 X84.384 Y184.315 E477.11945
G1 X203.783 Y64.916 E482.73561
G1 X203.218 Y64.916 E482.7544
G1 X83.819 Y184.315 E488.37056
G1 X83.253 Y184.315 E488.38939
G1 X202.652 Y64.916 E494.00555
G1 X202.086 Y64.916 E494.02438
G1 X82.687 Y184.315 E499.64054
G1 X82.121 Y184.315 E499.65937
G1 X201.521 Y64.916 E505.27555
G1 X200.955 Y64.916 E505.29438
G1 X81.556 Y184.315 E510.91054
G1 X80.99 Y184.315 E510.92937
G1 X200.389 Y64.916 E516.54553
G1 X199.824 Y64.916 E516.56432
G1 X80.424 Y184.315 E522.18051
G1 X79.859 Y184.315 E522.1993
G1 X199.258 Y64.916 E527.81546
G1 X198.692 Y64.916 E527.83429
G1 X79.293 Y184.315 E533.45045
G1 X78.703 Y184.34 E533.47009
G1 X198.127 Y64.916 E539.08743
G1 X197.561 Y64.916 E539.10625
G1 X78.051 Y184.426 E544.72764
G1 X77.678 Y184.498 E544.74027
G1 X77.283 Y184.628 E544.7541
G1 X196.995 Y64.916 E550.38499
G1 X196.43 Y64.916 E550.40378
G1 X76.28 Y185.066 E556.05527
G1 X75.707 Y185.432 E556.07788
G1 X75.279 Y185.78 E556.09623
G1 X75.031 Y185.993 E556.1071
G1 X74.282 Y186.572 E556.13859
G1 X74.063 Y186.717 E556.14733
G1 X195.864 Y64.916 E561.87647
G1 X195.298 Y64.916 E561.8953
G1 X72.606 Y187.609 E567.66638
G1 X71.538 Y188.111 E567.70563
G1 X194.732 Y64.916 E573.50032
G1 X194.167 Y64.916 E573.51911
G1 X70.626 Y188.457 E579.3301
G1 X69.819 Y188.698 E579.35811
G1 X193.601 Y64.916 E585.18044
G1 X193.035 Y64.916 E585.19926
G1 X69.063 Y188.888 E591.03053
G1 X68.361 Y189.025 E591.05432
G1 X192.47 Y64.916 E596.89202
G1 X191.904 Y64.916 E596.91085
G1 X67.684 Y189.136 E602.75378
G1 X67.076 Y189.178 E602.77405
G1 X191.338 Y64.916 E608.61895
G1 X190.773 Y64.916 E608.63774
G1 X66.469 Y189.22 E614.48462
G1 X65.893 Y189.23 E614.50378
G1 X190.207 Y64.916 E620.35113
G1 X189.641 Y64.916 E620.36996
G1 X65.328 Y189.23 E626.21728
G1 X64.762 Y189.23 E626.23611
G1 X189.076 Y64.916 E632.08346
G1 X188.51 Y64.916 E632.10228
G1 X64.196 Y189.23 E637.94963
G1 X63.631 Y189.23 E637.96842
G1 X187.944 Y64.916 E643.81575
G1 X187.379 Y64.916 E643.83454
G1 X63.065 Y189.23 E649.68189
G1 X62.499 Y189.23 E649.70072
G1 X186.814 Y64.915 E655.54811
G1 X186.248 Y64.915 E655.56694
G1 X61.934 Y189.23 E661.41431
G1 X61.368 Y189.23 E661.43314
G1 X185.682 Y64.915 E667.28051
G1 X185.117 Y64.915 E667.2993
G1 X60.802 Y189.23 E673.1467
G1 X60.237 Y189.23 E673.16549
G1 X184.551 Y64.915 E679.01286
G1 X183.985 Y64.915 E679.03169
G1 X59.671 Y189.23 E684.87906
G1 X59.105 Y189.23 E684.89789
G1 X183.419 Y64.915 E690.74526
G1 X182.854 Y64.915 E690.76405
G1 X58.539 Y189.23 E696.61145
G1 X57.974 Y189.23 E696.63024
G1 X182.288 Y64.915 E702.47761
G1 X181.722 Y64.915 E702.49644
G1 X57.408 Y189.23 E708.34381
G1 X56.842 Y189.23 E708.36264
G1 X181.157 Y64.915 E714.21003
G1 X180.591 Y64.915 E714.22886
G1 X56.277 Y189.23 E720.07623
G1 X55.711 Y189.23 E720.09506
G1 X180.025 Y64.915 E725.94243
G1 X179.46 Y64.915 E725.96122
G1 X55.145 Y189.23 E731.80862
G1 X54.58 Y189.23 E731.82741
G1 X178.894 Y64.915 E737.67478
G1 X178.328 Y64.915 E737.69361
G1 X54.014 Y189.23 E743.54098
G1 X53.448 Y189.23 E743.55981
G1 X177.763 Y64.915 E749.4072
G1 X177.197 Y64.915 E749.42603
G1 X52.883 Y189.23 E755.2734
G1 X52.317 Y189.23 E755.29222
G1 X176.631 Y64.915 E761.1396
G1 X176.066 Y64.915 E761.15839
G1 X51.751 Y189.23 E767.00579
G1 X51.186 Y189.23 E767.02458
G1 X175.5 Y64.915 E772.87195
G1 X174.934 Y64.915 E772.89078
G1 X50.62 Y189.23 E778.73815
G1 X50.054 Y189.23 E778.75697
G1 X174.368 Y64.915 E784.60435
G1 X173.803 Y64.915 E784.62314
G1 X49.488 Y189.23 E790.47054
G1 X48.923 Y189.23 E790.48933
G1 X173.237 Y64.915 E796.3367
G1 X172.671 Y64.915 E796.35553
G1 X48.357 Y189.23 E802.2029
G1 X47.791 Y189.23 E802.22172
G1 X172.106 Y64.915 E808.06912
G1 X171.54 Y64.915 E808.08795
G1 X47.226 Y189.23 E813.93532
G1 X46.66 Y189.23 E813.95414
G1 X170.974 Y64.915 E819.80152
G1 X170.409 Y64.915 E819.82031
G1 X46.094 Y189.23 E825.66771
G1 X45.529 Y189.23 E825.6865
G1 X169.843 Y64.915 E831.53387
G1 X169.311 Y64.881 E831.5516
G1 X44.963 Y189.23 E837.40057
G1 X44.397 Y189.23 E837.4194
G1 X168.792 Y64.836 E843.27053
G1 X168.326 Y64.735 E843.28639
G1 X43.832 Y189.23 E849.14223
G1 X43.266 Y189.23 E849.16106
G1 X167.884 Y64.612 E855.02271
G1 X167.476 Y64.454 E855.03726
G1 X42.7 Y189.23 E860.90634
G1 X42.135 Y189.23 E860.92513
G1 X167.09 Y64.275 E866.80263
G1 X166.722 Y64.077 E866.81653
G1 X41.569 Y189.23 E872.70334
G1 X41.003 Y189.23 E872.72217
G1 X166.385 Y63.848 E878.61975
G1 X166.056 Y63.612 E878.63322
G1 X40.438 Y189.23 E884.54191
G1 X39.864 Y189.238 E884.561
G1 X165.762 Y63.34 E890.48286
G1 X165.472 Y63.064 E890.49617
G1 X39.257 Y189.279 E896.43294
G1 X38.557 Y189.413 E896.45664
G1 X165.215 Y62.755 E902.41425
G1 X164.97 Y62.435 E902.42765
G1 X37.674 Y189.73 E908.41524
G1 X37.198 Y189.955 E908.43275
G1 X36.58 Y190.351 E908.45716
G1 X36.018 Y190.821 E908.48153
G1 X164.748 Y62.091 E914.5366
G1 X164.549 Y61.724 E914.55048
G1 X10.016 Y216.257 E921.81924
G1 X9.688 Y216.019 E921.83272
G1 X164.367 Y61.34 E929.10835
G1 X164.219 Y60.923 E929.12306
G1 X9.36 Y215.782 E936.40716
G1 X9.047 Y215.529 E936.42054
G1 X164.087 Y60.489 E943.71315
G1 X163.995 Y60.015 E943.72921
G1 X8.739 Y215.271 E951.03197
G1 X8.435 Y215.009 E951.04532
G1 X163.942 Y59.503 E958.35987
G1 X163.92 Y58.959 E958.37798
G1 X8.147 Y214.732 E965.70506
G1 X7.859 Y214.454 E965.71838
G1 X163.92 Y58.394 E973.05898
G1 X163.92 Y57.828 E973.07781
G1 X7.59 Y214.157 E980.43107
G1 X7.321 Y213.861 E980.44437
G1 X163.92 Y57.262 E987.81031
G1 X163.92 Y56.697 E987.8291
G1 X7.059 Y213.557 E995.20734
G1 X6.812 Y213.239 E995.22073
G1 X163.92 Y56.131 E1002.61061
G1 X163.92 Y55.565 E1002.62943
G1 X6.564 Y212.921 E1010.03098
G1 X6.332 Y212.587 E1010.0445
G1 X163.92 Y55 E1017.45694
G1 X163.92 Y54.434 E1017.47576
G1 X6.105 Y212.248 E1024.89887
G1 X5.883 Y211.905 E1024.91246
G1 X163.92 Y53.868 E1032.34604
G1 X163.92 Y53.303 E1032.36483
G1 X5.678 Y211.544 E1039.80802
G1 X5.474 Y211.183 E1039.82182
G1 X163.92 Y52.737 E1047.27463
G1 X163.92 Y52.171 E1047.29346
G1 X5.282 Y210.809 E1054.7553
G1 X5.101 Y210.424 E1054.76945
G1 X163.92 Y51.606 E1062.23979
G1 X163.92 Y51.04 E1062.25861
G1 X4.927 Y210.033 E1069.73715
G1 X4.77 Y209.624 E1069.75173
G1 X163.92 Y50.474 E1077.23765
G1 X163.92 Y49.909 E1077.25645
G1 X4.613 Y209.215 E1084.74973
G1 X4.475 Y208.787 E1084.76469
G1 X163.92 Y49.343 E1092.26447
G1 X163.92 Y48.777 E1092.2833
G1 X4.347 Y208.35 E1099.78912
G1 X4.224 Y207.907 E1099.80441
G1 X163.92 Y48.211 E1107.31602
G1 X163.92 Y47.646 E1107.33482
G1 X4.122 Y207.443 E1114.8512
G1 X4.03 Y206.97 E1114.86723
G1 X163.92 Y47.08 E1122.38796
G1 X163.92 Y46.514 E1122.40679
G1 X3.956 Y206.478 E1129.931
G1 X3.89 Y205.978 E1129.94778
G1 X163.92 Y45.949 E1137.47508
G1 X163.92 Y45.383 E1137.4939
G1 X3.853 Y205.449 E1145.02294
G1 X3.816 Y204.92 E1145.04058
G1 X163.92 Y44.817 E1152.57135
G1 X163.92 Y44.252 E1152.59015
G1 X3.811 Y204.36 E1160.12116
G1 X3.811 Y203.795 E1160.13995
G1 X163.92 Y43.686 E1167.67099
G1 X163.92 Y43.12 E1167.68981
G1 X3.811 Y203.229 E1175.22085
G1 X3.811 Y202.663 E1175.23967
G1 X163.92 Y42.555 E1182.77069
G1 X163.92 Y41.989 E1182.78951
G1 X3.811 Y202.098 E1190.32055
G1 X3.811 Y201.532 E1190.33937
G1 X163.92 Y41.423 E1197.87041
G1 X163.92 Y40.858 E1197.8892
G1 X3.811 Y200.966 E1205.42021
G1 X3.811 Y200.401 E1205.43901
G1 X163.92 Y40.292 E1212.97004
G1 X163.92 Y39.726 E1212.98887
G1 X3.811 Y199.835 E1220.51991
G1 X3.811 Y199.269 E1220.53873
G1 X163.92 Y39.16 E1228.06977
G1 X163.92 Y38.595 E1228.08856
G1 X3.811 Y198.704 E1235.6196
G1 X3.811 Y198.138 E1235.63842
G1 X163.92 Y38.029 E1243.16946
G1 X163.92 Y37.463 E1243.18828
G1 X3.811 Y197.572 E1250.71932
G1 X3.811 Y197.007 E1250.73811
G1 X163.92 Y36.898 E1258.26915
G1 X163.92 Y36.332 E1258.28797
G1 X3.811 Y196.441 E1265.81901
G1 X3.811 Y195.875 E1265.83783
G1 X163.92 Y35.766 E1273.36887
G1 X163.92 Y35.201 E1273.38766
G1 X3.811 Y195.309 E1280.91868
G1 X3.811 Y194.744 E1280.93747
G1 X163.92 Y34.635 E1288.4685
G1 X163.92 Y34.069 E1288.48733
G1 X3.811 Y194.178 E1296.01837
G1 X3.811 Y193.612 E1296.03719
G1 X163.92 Y33.504 E1303.5682
G1 X163.92 Y32.938 E1303.58703
G1 X3.811 Y193.047 E1311.11807
G1 X3.811 Y192.481 E1311.13689
G1 X163.92 Y32.372 E1318.66793
G1 X163.92 Y31.807 E1318.68672
G1 X3.811 Y191.915 E1326.21773
G1 X3.811 Y191.35 E1326.23652
G1 X163.92 Y31.241 E1333.76756
G1 X163.92 Y30.675 E1333.78639
G1 X3.811 Y190.784 E1341.31742
G1 X3.811 Y190.218 E1341.33625
G1 X163.92 Y30.11 E1348.86726
G1 X163.92 Y29.544 E1348.88609
G1 X3.811 Y189.653 E1356.41712
G1 X3.811 Y189.087 E1356.43595
G1 X163.92 Y28.978 E1363.96698
G1 X163.92 Y28.412 E1363.98581
G1 X3.811 Y188.521 E1371.51685
G1 X3.811 Y187.956 E1371.53564
G1 X163.92 Y27.847 E1379.06667
G1 X163.92 Y27.281 E1379.0855
G1 X3.811 Y187.39 E1386.61654
G1 X3.811 Y186.824 E1386.63536
G1 X163.92 Y26.715 E1394.1664
G1 X163.92 Y26.15 E1394.18519
G1 X3.811 Y186.258 E1401.7162
G1 X3.811 Y185.693 E1401.73499
G1 X163.92 Y25.584 E1409.26603
G1 X163.92 Y25.018 E1409.28486
G1 X3.811 Y185.127 E1416.81589
G1 X3.811 Y184.561 E1416.83472
G1 X163.92 Y24.453 E1424.36573
G1 X163.897 Y23.91 E1424.38381
G1 X3.811 Y183.996 E1431.91376
G1 X3.811 Y183.43 E1431.93259
G1 X163.86 Y23.381 E1439.4608
G1 X163.815 Y22.86 E1439.47819
G1 X3.811 Y182.864 E1447.00429
G1 X3.811 Y182.299 E1447.02308
G1 X163.74 Y22.37 E1454.54565
G1 X163.665 Y21.879 E1454.56217
G1 X3.811 Y181.733 E1462.08122
G1 X3.811 Y181.167 E1462.10004
G1 X163.562 Y21.416 E1469.61424
G1 X163.454 Y20.959 E1469.62986
G1 X3.811 Y180.602 E1477.13897
G1 X3.811 Y180.036 E1477.1578
G1 X163.325 Y20.522 E1484.66085
G1 X163.196 Y20.085 E1484.676
G1 X3.811 Y179.47 E1492.17299
G1 X3.811 Y178.905 E1492.19178
G1 X163.046 Y19.669 E1499.68173
G1 X162.888 Y19.262 E1499.69625
G1 X3.811 Y178.339 E1507.17874
G1 X3.811 Y177.773 E1507.19757
G1 X162.727 Y18.857 E1514.67249
G1 X162.546 Y18.473 E1514.68661
G1 X3.811 Y177.208 E1522.15302
G1 X3.811 Y176.642 E1522.17184
G1 X162.365 Y18.088 E1529.62974
G1 X162.162 Y17.725 E1529.64357
G1 X3.811 Y176.076 E1537.09191
G1 X3.811 Y175.51 E1537.11074
G1 X161.958 Y17.363 E1544.54949
G1 X161.749 Y17.007 E1544.56322
G1 X3.811 Y174.945 E1551.99214
G1 X3.811 Y174.379 E1552.01096
G1 X161.523 Y16.667 E1559.42925
G1 X161.298 Y16.326 E1559.44284
G1 X3.811 Y173.813 E1566.85055
G1 X3.811 Y173.248 E1566.86934
G1 X161.054 Y16.005 E1574.26557
G1 X160.805 Y15.687 E1574.279
G1 X3.811 Y172.682 E1581.66354
G1 X3.811 Y172.116 E1581.68237
G1 X160.555 Y15.372 E1589.05512
G1 X160.286 Y15.075 E1589.06845
G1 X3.811 Y171.551 E1596.42858
G1 X3.811 Y170.985 E1596.4474
G1 X160.017 Y14.779 E1603.79486
G1 X159.74 Y14.49 E1603.80817
G1 X3.811 Y170.419 E1611.14259
G1 X3.811 Y169.854 E1611.16138
G1 X159.452 Y14.212 E1618.48228
G1 X159.157 Y13.942 E1618.49558
G1 X3.811 Y169.288 E1625.80258
G1 X3.811 Y168.722 E1625.82141
G1 X158.85 Y13.683 E1633.11397
G1 X158.543 Y13.425 E1633.12731
G1 X3.811 Y168.157 E1640.40543
G1 X3.811 Y167.591 E1640.42425
G1 X158.22 Y13.181 E1647.6872
G1 X157.892 Y12.944 E1647.70066
G1 X3.811 Y167.025 E1654.94816
G1 X3.811 Y166.46 E1654.96695
G1 X157.564 Y12.706 E1662.19904
G1 X157.213 Y12.492 E1662.21272
G1 X3.811 Y165.894 E1669.42827
G1 X3.811 Y165.328 E1669.4471
G1 X156.86 Y12.279 E1676.64606
G1 X156.501 Y12.072 E1676.65984
G1 X3.811 Y164.762 E1683.84191
G1 X3.811 Y164.197 E1683.8607
G1 X156.127 Y11.88 E1691.0252
G1 X155.753 Y11.689 E1691.03917
G1 X3.811 Y163.631 E1698.18605
G1 X3.811 Y163.065 E1698.20488
G1 X155.338 Y11.538 E1705.33225
G1 X154.975 Y11.335 E1705.34608
G1 X3.811 Y162.5 E1712.45639
G1 X3.811 Y161.934 E1712.47522
G1 X154.613 Y11.132 E1719.56848
G1 X154.24 Y10.939 E1719.58245
G1 X3.811 Y161.368 E1726.65817
G1 X3.811 Y160.803 E1726.67696
G1 X153.867 Y10.746 E1733.73516
G1 X153.476 Y10.571 E1733.74941
G1 X3.811 Y160.237 E1740.78921
G1 X3.811 Y159.671 E1740.80804
G1 X153.078 Y10.405 E1747.82908
G1 X152.676 Y10.241 E1747.84352
G1 X3.811 Y159.106 E1754.84567
G1 X3.811 Y158.54 E1754.8645
G1 X152.254 Y10.097 E1761.8468
G1 X151.832 Y9.953 E1761.86163
G1 X3.811 Y157.974 E1768.82408
G1 X3.811 Y157.409 E1768.84288
G1 X151.384 Y9.835 E1775.78428
G1 X150.934 Y9.719 E1775.79974
G1 X3.811 Y156.843 E1782.71998
G1 X3.811 Y156.277 E1782.7388
G1 X150.468 Y9.62 E1789.6371
G1 X149.991 Y9.531 E1789.65324
G1 X3.811 Y155.711 E1796.52909
G1 X3.811 Y155.146 E1796.54789
G1 X149.491 Y9.466 E1803.40023
G1 X148.984 Y9.407 E1803.4172
G1 X3.811 Y154.58 E1810.2457
G1 X3.811 Y154.014 E1810.26452
G1 X148.452 Y9.373 E1817.06799
G1 X147.909 Y9.351 E1817.08607
G1 X3.811 Y153.449 E1823.86399
G1 X3.811 Y152.883 E1823.88282
G1 X147.351 Y9.343 E1830.6345
G1 X146.786 Y9.343 E1830.65329
G1 X3.811 Y152.317 E1837.37838
G1 X3.811 Y151.752 E1837.39717
G1 X146.22 Y9.343 E1844.09565
G1 X145.654 Y9.343 E1844.11447
G1 X3.811 Y151.186 E1850.78633
G1 X3.811 Y150.62 E1850.80516
G1 X145.089 Y9.343 E1857.45042
G1 X144.523 Y9.343 E1857.46925
G1 X3.811 Y150.055 E1864.08791
G1 X3.811 Y149.489 E1864.10673
G1 X143.957 Y9.343 E1870.69877
G1 X143.392 Y9.343 E1870.71756
G1 X3.811 Y148.923 E1877.283
G1 X3.811 Y148.358 E1877.30179
G1 X142.826 Y9.343 E1883.84063
G1 X142.26 Y9.343 E1883.85946
G1 X3.811 Y147.792 E1890.37167
G1 X3.811 Y147.226 E1890.3905
G1 X141.695 Y9.343 E1896.87612
G1 X141.129 Y9.343 E1896.89494
G1 X3.811 Y146.661 E1903.35396
G1 X3.811 Y146.095 E1903.37278
G1 X140.563 Y9.343 E1909.80518
G1 X139.997 Y9.343 E1909.824
G1 X3.811 Y145.529 E1916.22978
G1 X3.811 Y144.963 E1916.2486
G1 X139.432 Y9.343 E1922.62777
G1 X138.866 Y9.343 E1922.6466
G1 X3.811 Y144.398 E1928.99917
G1 X3.811 Y143.832 E1929.018
G1 X138.3 Y9.343 E1935.34395
G1 X137.735 Y9.343 E1935.36274
G1 X3.811 Y143.266 E1941.66209
G1 X3.811 Y142.701 E1941.68088
G1 X137.169 Y9.343 E1947.95363
G1 X136.603 Y9.343 E1947.97246
G1 X3.811 Y142.135 E1954.21859
G1 X3.811 Y141.569 E1954.23741
G1 X136.038 Y9.343 E1960.45694
G1 X135.472 Y9.343 E1960.47577
G1 X3.811 Y141.004 E1966.6687
G1 X3.811 Y140.438 E1966.68752
G1 X134.906 Y9.343 E1972.85383
G1 X134.341 Y9.343 E1972.87262
G1 X3.811 Y139.872 E1979.01233
G1 X3.811 Y139.307 E1979.03112
G1 X133.775 Y9.343 E1985.14423
G1 X133.209 Y9.343 E1985.16305
G1 X3.811 Y138.741 E1991.24954
G1 X3.811 Y138.175 E1991.26836
G1 X132.644 Y9.343 E1997.32825
G1 X132.078 Y9.343 E1997.34708
G1 X3.811 Y137.61 E2003.38036
G1 X3.811 Y137.044 E2003.39919
G1 X131.512 Y9.343 E2009.40585
G1 X130.946 Y9.343 E2009.42468
G1 X3.811 Y136.478 E2015.40472
G1 X3.811 Y135.912 E2015.42354
G1 X130.381 Y9.343 E2021.37698
G1 X129.815 Y9.343 E2021.39581
G1 X3.811 Y135.347 E2027.32265
G1 X3.811 Y134.781 E2027.34148
G1 X129.249 Y9.343 E2033.24169
G1 X128.684 Y9.343 E2033.26049
G1 X3.811 Y134.215 E2039.13411
G1 X3.811 Y133.65 E2039.1529
G1 X128.118 Y9.343 E2044.99992
G1 X127.552 Y9.343 E2045.01874
G1 X3.811 Y133.084 E2050.83914
G1 X3.811 Y132.518 E2050.85797
G1 X126.987 Y9.343 E2056.65176
G1 X126.421 Y9.343 E2056.67059
G1 X3.811 Y131.953 E2062.43779
G1 X3.811 Y131.387 E2062.45661
G1 X125.855 Y9.343 E2068.19719
G1 X125.29 Y9.343 E2068.21598
G1 X3.811 Y130.821 E2073.92996
G1 X3.811 Y130.256 E2073.94875
G1 X124.724 Y9.343 E2079.63613
G1 X124.158 Y9.343 E2079.65495
G1 X3.811 Y129.69 E2085.3157
G1 X3.811 Y129.124 E2085.33453
G1 X123.593 Y9.343 E2090.96868
G1 X123.027 Y9.343 E2090.98751
G1 X3.811 Y128.559 E2096.59506
G1 X3.811 Y127.993 E2096.61389
G1 X122.461 Y9.343 E2102.19482
G1 X121.896 Y9.343 E2102.21361
G1 X3.811 Y127.427 E2107.76795
G1 X3.811 Y126.862 E2107.78674
G1 X121.33 Y9.343 E2113.31447
G1 X120.764 Y9.343 E2113.3333
G1 X3.811 Y126.296 E2118.83441
G1 X3.811 Y125.73 E2118.85323
G1 X120.198 Y9.343 E2124.32772
G1 X119.633 Y9.343 E2124.34651
G1 X3.811 Y125.164 E2129.7944
G1 X3.811 Y124.599 E2129.81319
G1 X119.067 Y9.343 E2135.23448
G1 X118.501 Y9.343 E2135.25331
G1 X3.811 Y124.033 E2140.64797
G1 X3.811 Y123.467 E2140.6668
G1 X117.936 Y9.343 E2146.03487
G1 X117.37 Y9.343 E2146.05369
G1 X3.811 Y122.902 E2151.39516
G1 X3.811 Y122.336 E2151.41398
G1 X116.804 Y9.343 E2156.72883
G1 X116.239 Y9.343 E2156.74762
G1 X3.811 Y121.77 E2162.03586
G1 X3.811 Y121.205 E2162.05466
G1 X115.673 Y9.343 E2167.3163
G1 X115.107 Y9.343 E2167.33513
G1 X3.811 Y120.639 E2172.57015
G1 X3.811 Y120.073 E2172.58897
G1 X114.542 Y9.343 E2177.7974
G1 X113.976 Y9.343 E2177.81622
G1 X3.811 Y119.508 E2182.99805
G1 X3.811 Y118.942 E2183.01687
G1 X113.41 Y9.343 E2188.17207
G1 X112.845 Y9.343 E2188.19087
G1 X3.811 Y118.376 E2193.31947
G1 X3.811 Y117.811 E2193.33826
G1 X112.279 Y9.343 E2198.44026
G1 X111.713 Y9.343 E2198.45909
G1 X3.811 Y117.245 E2203.53447
G1 X3.811 Y116.679 E2203.55329
G1 X111.147 Y9.343 E2208.60205
G1 X110.582 Y9.343 E2208.62084
G1 X3.811 Y116.114 E2213.64302
G1 X3.811 Y115.548 E2213.66184
G1 X110.016 Y9.343 E2218.6574
G1 X109.45 Y9.343 E2218.67623
G1 X3.811 Y114.982 E2223.64516
G1 X3.811 Y114.416 E2223.66399
G1 X108.885 Y9.343 E2228.60632
G1 X108.319 Y9.343 E2228.62515
G1 X3.811 Y113.851 E2233.54088
G1 X3.811 Y113.285 E2233.55971
G1 X107.753 Y9.343 E2238.44882
G1 X107.188 Y9.343 E2238.46761
G1 X3.811 Y112.719 E2243.33013
G1 X3.811 Y112.154 E2243.34892
G1 X106.622 Y9.343 E2248.18483
G1 X106.056 Y9.343 E2248.20366
G1 X3.811 Y111.588 E2253.01295
G1 X3.811 Y111.022 E2253.03178
G1 X105.491 Y9.343 E2257.81447
G1 X104.925 Y9.343 E2257.83329
G1 X3.811 Y110.457 E2262.58939
G1 X3.811 Y109.891 E2262.60821
G1 X104.359 Y9.343 E2267.33768
G1 X103.794 Y9.343 E2267.35647
G1 X3.811 Y109.325 E2272.05934
G1 X3.811 Y108.76 E2272.07813
G1 X103.228 Y9.343 E2276.75441
G1 X102.662 Y9.343 E2276.77323
G1 X3.811 Y108.194 E2281.42288
G1 X3.811 Y107.628 E2281.4417
G1 X102.097 Y9.343 E2286.06475
G1 X101.531 Y9.343 E2286.08358
G1 X3.811 Y107.063 E2290.68003
G1 X3.811 Y106.497 E2290.69885
G1 X100.965 Y9.343 E2295.26868
G1 X100.399 Y9.343 E2295.2875
G1 X3.811 Y105.931 E2299.83071
G1 X3.811 Y105.365 E2299.84953
G1 X99.834 Y9.343 E2304.36614
G1 X99.268 Y9.343 E2304.38496
G1 X3.811 Y104.8 E2308.87497
G1 X3.811 Y104.234 E2308.89379
G1 X98.702 Y9.343 E2313.35717
G1 X98.137 Y9.343 E2313.37596
G1 X3.811 Y103.668 E2317.81275
G1 X3.811 Y103.103 E2317.83154
G1 X97.571 Y9.343 E2322.24172
G1 X97.005 Y9.343 E2322.26055
G1 X3.811 Y102.537 E2326.64411
G1 X3.811 Y101.971 E2326.66293
G1 X96.44 Y9.343 E2331.01989
G1 X95.874 Y9.343 E2331.03872
G1 X3.811 Y101.406 E2335.36908
G1 X3.811 Y100.84 E2335.3879
G1 X95.308 Y9.343 E2339.69164
G1 X94.743 Y9.343 E2339.71044
G1 X3.811 Y100.274 E2343.98757
G1 X3.811 Y99.709 E2344.00637
G1 X94.177 Y9.343 E2348.25691
G1 X93.611 Y9.343 E2348.27573
G1 X3.811 Y99.143 E2352.49965
G1 X3.811 Y98.577 E2352.51847
G1 X93.046 Y9.343 E2356.71579
G1 X92.48 Y9.343 E2356.73462
G1 X3.811 Y98.012 E2360.90533
G1 X3.811 Y97.446 E2360.92416
G1 X91.914 Y9.343 E2365.06825
G1 X91.349 Y9.343 E2365.08705
G1 X3.811 Y96.88 E2369.20454
G1 X3.811 Y96.315 E2369.22333
G1 X90.783 Y9.343 E2373.31423
G1 X90.217 Y9.343 E2373.33305
G1 X3.811 Y95.749 E2377.39733
G1 X3.811 Y95.183 E2377.41615
G1 X89.651 Y9.343 E2381.4538
G1 X89.086 Y9.343 E2381.4726
G1 X3.811 Y94.617 E2385.48365
G1 X3.811 Y94.052 E2385.50244
G1 X88.52 Y9.343 E2389.48689
G1 X87.954 Y9.343 E2389.50572
G1 X3.811 Y93.486 E2393.46354
G1 X3.811 Y92.92 E2393.48237
G1 X87.389 Y9.343 E2397.4136
G1 X86.823 Y9.343 E2397.43242
G1 X3.811 Y92.355 E2401.33705
G1 X3.811 Y91.789 E2401.35588
G1 X86.257 Y9.343 E2405.23389
G1 X85.692 Y9.343 E2405.25268
G1 X3.811 Y91.223 E2409.10409
G1 X3.811 Y90.658 E2409.12288
G1 X85.126 Y9.343 E2412.94769
G1 X84.56 Y9.343 E2412.96651
G1 X43.97 Y49.933 E2414.87574
G1 X44.124 Y49.6 E2414.88794
G1 X44.308 Y49.029 E2414.9079
G1 X83.995 Y9.343 E2416.77463
G1 X83.429 Y9.343 E2416.79345
G1 X44.457 Y48.315 E2418.62658
G1 X44.51 Y47.696 E2418.64724
G1 X82.863 Y9.343 E2420.45125
G1 X82.298 Y9.343 E2420.47004
G1 X44.52 Y47.12 E2422.24698
G1 X44.52 Y46.554 E2422.2658
G1 X81.732 Y9.343 E2424.01612
G1 X81.166 Y9.343 E2424.03494
G1 X44.52 Y45.988 E2425.75863
G1 X44.52 Y45.423 E2425.77743
G1 X80.6 Y9.343 E2427.47452
G1 X80.035 Y9.343 E2427.49331
G1 X44.52 Y44.857 E2429.1638
G1 X44.52 Y44.291 E2429.18263
G1 X79.469 Y9.343 E2430.8265
G1 X78.903 Y9.343 E2430.84532
G1 X44.52 Y43.726 E2432.4626
G1 X44.52 Y43.16 E2432.48142
G1 X78.338 Y9.343 E2434.07209
G1 X77.772 Y9.343 E2434.09092
G1 X44.52 Y42.594 E2435.65497
G1 X44.52 Y42.029 E2435.67376
G1 X77.206 Y9.343 E2437.21121
G1 X76.641 Y9.343 E2437.23
G1 X44.52 Y41.463 E2438.74085
G1 X44.52 Y40.897 E2438.75967
G1 X76.075 Y9.343 E2440.2439
G1 X75.509 Y9.343 E2440.26273
G1 X44.52 Y40.331 E2441.72033
G1 X44.52 Y39.766 E2441.73912
G1 X74.944 Y9.343 E2443.17015
G1 X74.378 Y9.343 E2443.18898
G1 X44.52 Y39.2 E2444.59338
G1 X44.52 Y38.634 E2444.61221
G1 X73.812 Y9.343 E2445.98999
G1 X73.247 Y9.343 E2446.00878
G1 X44.52 Y38.069 E2447.35999
G1 X44.52 Y37.503 E2447.37881
G1 X72.681 Y9.343 E2448.7034
G1 X72.115 Y9.343 E2448.72222
G1 X44.52 Y36.937 E2450.02018
G1 X44.52 Y36.372 E2450.03897
G1 X71.55 Y9.343 E2451.31036
G1 X70.984 Y9.343 E2451.32918
G1 X44.52 Y35.806 E2452.57395
G1 X44.52 Y35.24 E2452.59277
G1 X70.418 Y9.343 E2453.81091
G1 X69.852 Y9.343 E2453.82974
G1 X44.52 Y34.675 E2455.02128
G1 X44.52 Y34.109 E2455.0401
G1 X69.287 Y9.343 E2456.20504
G1 X68.721 Y9.343 E2456.22387
G1 X44.52 Y33.543 E2457.36218
G1 X44.52 Y32.978 E2457.38098
G1 X68.155 Y9.343 E2458.49269
G1 X67.59 Y9.343 E2458.51149
G1 X44.52 Y32.412 E2459.5966
G1 X44.52 Y31.846 E2459.61543
G1 X67.024 Y9.343 E2460.67392
G1 X66.458 Y9.343 E2460.69275
G1 X44.52 Y31.28 E2461.72462
G1 X44.52 Y30.715 E2461.74341
G1 X65.893 Y9.343 E2462.74871
G1 X65.327 Y9.343 E2462.76754
G1 X44.52 Y30.149 E2463.74621
G1 X44.52 Y29.583 E2463.76504
G1 X64.761 Y9.343 E2464.71709
G1 X64.196 Y9.343 E2464.73588
G1 X44.52 Y29.018 E2465.66135
G1 X44.52 Y28.452 E2465.68018
G1 X63.63 Y9.343 E2466.57903
G1 X63.064 Y9.343 E2466.59786
G1 X44.52 Y27.886 E2467.47009
G1 X44.52 Y27.321 E2467.48888
G1 X62.499 Y9.343 E2468.33453
G1 X61.933 Y9.343 E2468.35336
G1 X44.52 Y26.755 E2469.17239
G1 X44.52 Y26.189 E2469.19121
G1 X61.367 Y9.343 E2469.98362
G1 X60.801 Y9.343 E2470.00245
G1 X44.52 Y25.624 E2470.76825
G1 X44.52 Y25.058 E2470.78708
G1 X60.223 Y9.355 E2471.5257
G1 X59.615 Y9.398 E2471.54597
G1 X44.523 Y24.489 E2472.25583
G1 X44.544 Y23.903 E2472.27533
G1 X58.992 Y9.455 E2472.95492
G1 X58.325 Y9.556 E2472.97736
G1 X44.586 Y23.295 E2473.6236
G1 X44.654 Y22.662 E2473.64478
G1 X57.621 Y9.695 E2474.2547
G1 X56.861 Y9.889 E2474.28079
G1 X44.761 Y21.988 E2474.84992
G1 X44.912 Y21.272 E2474.87425
G1 X56.046 Y10.138 E2475.39796
G1 X55.121 Y10.498 E2475.43098
G1 X45.106 Y20.513 E2475.90205
G1 X45.392 Y19.661 E2475.93194
G1 X53.97 Y11.083 E2476.33543
G1 X52.877 Y11.61 E2476.37578
G1 X45.785 Y18.702 E2476.70937
G1 X45.859 Y18.525 E2476.71575
G1 X46.346 Y17.575 E2476.75126
G1 X51.719 Y12.203 E2477.00396
G1 X51.25 Y12.469 E2477.0219
G1 X50.444 Y13.004 E2477.05407
G1 X50.027 Y13.328 E2477.07164
G1 X47.481 Y15.875 E2477.19142
G1 X47.536 Y15.798 E2477.19456
G1 X48.203 Y15.006 E2477.229
G1 X48.797 Y14.389 E2477.25749
G1 X49.578 Y13.678 E2477.29262
M204 S5000
M205 X10 Y10
G0 F4800 X43.816 Y50.265
M204 S1000
M205 X8 Y8
G1 F1050 X43.424 Y50.884 E2477.31699
G1 X42.959 Y51.453 E2477.34143
G1 X42.424 Y51.956 E2477.36585
G1 X41.831 Y52.386 E2477.39021
G1 X41.128 Y52.775 E2477.41694
G1 X3.811 Y90.092 E2479.17221
G1 X3.811 Y89.526 E2479.19104
G1 X40.268 Y53.069 E2480.90586
G1 X39.55 Y53.221 E2480.93027
G1 X3.811 Y88.961 E2482.61135
G1 X3.811 Y88.395 E2482.63018
G1 X38.925 Y53.281 E2484.28183
G1 X38.361 Y53.279 E2484.30059
G1 X3.811 Y87.829 E2485.92572
G1 X3.811 Y87.264 E2485.94451
G1 X37.859 Y53.215 E2487.54605
G1 X37.384 Y53.124 E2487.56213
G1 X3.811 Y86.698 E2489.14133
G1 X3.811 Y86.132 E2489.16015
G1 X36.935 Y53.008 E2490.7182
G1 X36.528 Y52.849 E2490.73274
G1 X3.811 Y85.566 E2492.27164
G1 X3.811 Y85.001 E2492.29043
G1 X36.134 Y52.678 E2493.81081
G1 X35.771 Y52.475 E2493.82464
G1 X3.811 Y84.435 E2495.32794
G1 X3.811 Y83.869 E2495.34677
G1 X35.426 Y52.255 E2496.83382
G1 X35.1 Y52.014 E2496.8473
G1 X3.811 Y83.304 E2498.31906
G1 X3.811 Y82.738 E2498.33789
G1 X34.798 Y51.751 E2499.79542
G1 X34.508 Y51.475 E2499.80874
G1 X3.811 Y82.172 E2501.25263
G1 X3.811 Y81.607 E2501.27142
G1 X34.248 Y51.169 E2502.70311
G1 X33.996 Y50.856 E2502.71647
G1 X3.811 Y81.041 E2504.13628
G1 X3.811 Y80.475 E2504.15511
G1 X33.779 Y50.507 E2505.56471
G1 X33.57 Y50.15 E2505.57847
G1 X3.811 Y79.91 E2506.97827
G1 X3.811 Y79.344 E2506.99709
G1 X33.393 Y49.762 E2508.38854
G1 X33.226 Y49.363 E2508.40292
G1 X3.811 Y78.778 E2509.78652
G1 X3.811 Y78.213 E2509.80531
G1 X33.067 Y48.957 E2511.18142
G1 X32.888 Y48.569 E2511.19563
G1 X3.811 Y77.647 E2512.56335
G1 X3.811 Y77.081 E2512.58217
G1 X32.707 Y48.185 E2513.94135
G1 X32.512 Y47.815 E2513.95526
G1 X3.811 Y76.516 E2515.30527
G1 X3.811 Y75.95 E2515.3241
G1 X32.307 Y47.454 E2516.66446
G1 X32.101 Y47.094 E2516.67826
G1 X3.811 Y75.384 E2518.00893
G1 X3.811 Y74.818 E2518.02776
G1 X31.878 Y46.751 E2519.34794
G1 X31.652 Y46.411 E2519.36152
G1 X3.811 Y74.253 E2520.6711
G1 X3.811 Y73.687 E2520.68993
G1 X31.415 Y46.083 E2521.98833
G1 X31.167 Y45.765 E2522.00175
G1 X3.811 Y73.121 E2523.28849
G1 X3.811 Y72.556 E2523.30728
G1 X30.919 Y45.447 E2524.58238
G1 X30.654 Y45.147 E2524.59569
G1 X3.811 Y71.99 E2525.85831
G1 X3.811 Y71.424 E2525.87713
G1 X30.385 Y44.851 E2527.12707
G1 X30.112 Y44.557 E2527.14041
G1 X3.811 Y70.859 E2528.37755
G1 X3.811 Y70.293 E2528.39638
G1 X29.825 Y44.279 E2529.62
G1 X29.535 Y44.003 E2529.63331
G1 X3.811 Y69.727 E2530.84329
G1 X3.811 Y69.162 E2530.86208
G1 X29.228 Y43.744 E2532.05764
G1 X28.921 Y43.486 E2532.07098
G1 X3.811 Y68.596 E2533.25208
G1 X3.811 Y68.03 E2533.27091
G1 X28.604 Y43.237 E2534.43709
G1 X28.276 Y42.999 E2534.45057
G1 X3.811 Y67.465 E2535.60135
G1 X3.811 Y66.899 E2535.62018
G1 X27.948 Y42.762 E2536.75551
G1 X27.604 Y42.54 E2536.76913
G1 X3.811 Y66.333 E2537.88828
G1 X3.811 Y65.768 E2537.90707
G1 X27.251 Y42.327 E2539.00964
G1 X26.899 Y42.114 E2539.02332
G1 X3.811 Y65.202 E2540.10931
G1 X3.811 Y64.636 E2540.12813
G1 X26.524 Y41.922 E2541.19651
G1 X26.15 Y41.731 E2541.21048
G1 X3.811 Y64.07 E2542.26123
G1 X3.811 Y63.505 E2542.28003
G1 X25.759 Y41.556 E2543.31242
G1 X25.361 Y41.389 E2543.32677
G1 X3.811 Y62.939 E2544.34042
G1 X3.811 Y62.373 E2544.35924
G1 X24.96 Y41.225 E2545.354
G1 X24.538 Y41.081 E2545.36883
G1 X3.811 Y61.808 E2546.34377
G1 X3.811 Y61.242 E2546.36259
G1 X24.115 Y40.937 E2547.31765
G1 X23.667 Y40.82 E2547.33306
G1 X3.811 Y60.676 E2548.26702
G1 X3.811 Y60.111 E2548.28581
G1 X23.217 Y40.705 E2549.19861
G1 X22.751 Y40.605 E2549.21446
G1 X3.811 Y59.545 E2550.10534
G1 X3.811 Y58.979 E2550.12417
G1 X22.273 Y40.517 E2550.99256
G1 X21.773 Y40.452 E2551.00933
G1 X3.811 Y58.414 E2551.85421
G1 X3.811 Y57.848 E2551.87304
G1 X21.266 Y40.393 E2552.69407
G1 X20.733 Y40.36 E2552.71183
G1 X3.811 Y57.282 E2553.50779
G1 X3.811 Y56.717 E2553.52658
G1 X20.19 Y40.338 E2554.297
G1 X19.632 Y40.33 E2554.31556
G1 X3.811 Y56.151 E2555.05973
G1 X3.811 Y55.585 E2555.07855
G1 X19.066 Y40.33 E2555.7961
G1 X18.5 Y40.33 E2555.81493
G1 X3.811 Y55.019 E2556.50585
G1 X3.814 Y54.45 E2556.52478
G1 X17.935 Y40.33 E2557.18896
G1 X17.345 Y40.354 E2557.2086
G1 X3.836 Y53.863 E2557.84403
G1 X3.879 Y53.254 E2557.86433
G1 X16.737 Y40.397 E2558.46911
G1 X16.097 Y40.47 E2558.49053
G1 X3.947 Y52.621 E2559.06206
G1 X3.964 Y52.449 E2559.0678
G1 X4.058 Y51.944 E2559.08489
G1 X15.431 Y40.571 E2559.61984
G1 X14.71 Y40.726 E2559.64437
G1 X4.212 Y51.224 E2560.13816
G1 X4.405 Y50.466 E2560.16418
G1 X13.929 Y40.942 E2560.61216
G1 X13.431 Y41.089 E2560.62943
G1 X13.08 Y41.225 E2560.64195
G1 X4.687 Y49.618 E2561.03673
G1 X5.093 Y48.646 E2561.07176
G1 X12.121 Y41.618 E2561.40234
G1 X11.515 Y41.903 E2561.42461
G1 X10.95 Y42.224 E2561.44623
G1 X5.692 Y47.481 E2561.69352
G1 X6.164 Y46.7 E2561.72387
G1 X6.827 Y45.785 E2561.76146
G1 X7.493 Y44.993 E2561.79587
G1 X8.088 Y44.377 E2561.82436
G1 X8.869 Y43.666 E2561.85949
G1 X9.199 Y43.409 E2561.8734
G1 X6.849 Y45.759 E2561.98394
M204 S5000
M205 X10 Y10
G0 F4800 X36.018 Y190.821
M204 S1000
M205 X8 Y8
G1 F1050 X10.356 Y216.482 E2563.19097
G1 X10.709 Y216.695 E2563.20469
G1 X34.703 Y192.702 E2564.33327
G1 X34.478 Y193.283 E2564.35399
G1 X34.409 Y193.561 E2564.36352
G1 X11.061 Y216.909 E2565.46174
G1 X11.432 Y217.104 E2565.47568
G1 X34.276 Y194.26 E2566.55019
G1 X34.221 Y194.881 E2566.57092
G1 X11.806 Y217.296 E2567.62526
G1 X12.193 Y217.474 E2567.63942
G1 X34.211 Y195.457 E2568.67506
G1 X34.211 Y196.022 E2568.69385
G1 X12.591 Y217.642 E2569.71079
G1 X12.99 Y217.809 E2569.72518
G1 X34.211 Y196.588 E2570.72335
G1 X34.211 Y197.154 E2570.74217
G1 X13.41 Y217.954 E2571.72056
G1 X13.833 Y218.097 E2571.73542
G1 X34.211 Y197.719 E2572.69393
G1 X34.211 Y198.285 E2572.71276
G1 X14.276 Y218.22 E2573.65044
G1 X14.726 Y218.335 E2573.66589
G1 X34.211 Y198.851 E2574.58238
G1 X34.211 Y199.416 E2574.60117
G1 X15.187 Y218.44 E2575.496
G1 X15.665 Y218.528 E2575.51217
G1 X34.211 Y199.982 E2576.38452
G1 X34.211 Y200.548 E2576.40334
G1 X16.16 Y218.598 E2577.25238
G1 X16.667 Y218.657 E2577.26936
G1 X34.211 Y201.113 E2578.09457
G1 X34.211 Y201.679 E2578.1134
G1 X17.194 Y218.696 E2578.91383
G1 X17.738 Y218.718 E2578.93193
G1 X34.211 Y202.245 E2579.70677
G1 X34.211 Y202.81 E2579.72557
G1 X18.292 Y218.73 E2580.47437
G1 X18.857 Y218.73 E2580.49316
G1 X34.211 Y203.376 E2581.21537
G1 X34.211 Y203.942 E2581.23419
G1 X19.422 Y218.73 E2581.9298
G1 X19.988 Y218.73 E2581.94862
G1 X34.21 Y204.508 E2582.61758
G1 X34.189 Y205.095 E2582.63712
G1 X20.571 Y218.713 E2583.27767
G1 X21.178 Y218.672 E2583.2979
G1 X34.153 Y205.697 E2583.90821
G1 X34.086 Y206.33 E2583.92938
G1 X21.806 Y218.609 E2584.50697
G1 X22.473 Y218.508 E2584.52941
G1 X33.985 Y206.996 E2585.07089
G1 X33.859 Y207.688 E2585.09429
G1 X23.185 Y218.362 E2585.59636
G1 X23.954 Y218.158 E2585.62282
G1 X33.649 Y208.463 E2586.07885
G1 X33.616 Y208.594 E2586.08334
G1 X33.374 Y209.304 E2586.10829
G1 X24.781 Y217.897 E2586.51248
G1 X25.715 Y217.529 E2586.54587
G1 X33.001 Y210.243 E2586.88858
G1 X32.871 Y210.551 E2586.8997
G1 X32.461 Y211.349 E2586.92954
G1 X26.847 Y216.962 E2587.19358
G1 X27.48 Y216.603 E2587.21778
G1 X28.343 Y216.032 E2587.2522
G1 X31.44 Y212.936 E2587.39785
G1 X31.194 Y213.274 E2587.41175
G1 X30.53 Y214.065 E2587.4461
G1 X29.934 Y214.683 E2587.47466
G1 X29.152 Y215.393 E2587.50979
M204 S5000
M205 X10 Y10
G0 F600 X29.152 Y215.393 Z1.14
G0 F4800 X35.301 Y193.543
G0 X35.823 Y192.412
G0 X36.61 Y191.45
G0 X212.437 Y67.056
;TIME_ELAPSED:14159.678653
;LAYER:-10
M204 S1000
M205 X8 Y8
;TYPE:SUPPORT-INTERFACE
G1 F1050 X217.046 Y71.665 E2587.72658
G1 X216.499 Y70.84 E2587.75951
G1 X215.825 Y69.974 E2587.796
G1 X215.114 Y69.193 E2587.83113
G1 X214.498 Y68.599 E2587.85959
G1 X213.705 Y67.932 E2587.89406
G1 X212.791 Y67.269 E2587.93161
G1 X211.854 Y66.704 E2587.96801
G1 X211.166 Y66.351 E2587.99373
G1 X217.722 Y72.906 E2588.30208
G1 X217.991 Y73.478 E2588.3231
G1 X218.157 Y73.908 E2588.33843
G1 X210.138 Y65.888 E2588.71564
G1 X209.281 Y65.597 E2588.74575
G1 X218.478 Y74.794 E2589.17834
G1 X218.715 Y75.596 E2589.20616
G1 X208.493 Y65.375 E2589.68695
G1 X207.983 Y65.244 E2589.70446
G1 X207.754 Y65.201 E2589.71221
G1 X218.89 Y76.337 E2590.23601
G1 X218.991 Y77.004 E2590.25845
G1 X207.064 Y65.077 E2590.81946
G1 X206.424 Y65.003 E2590.84089
G1 X219.081 Y77.66 E2591.43624
G1 X219.124 Y78.268 E2591.45651
G1 X205.807 Y64.952 E2592.08288
G1 X205.218 Y64.928 E2592.10248
G1 X219.161 Y78.871 E2592.75832
G1 X219.161 Y79.437 E2592.77714
G1 X204.641 Y64.917 E2593.46012
G1 X204.075 Y64.917 E2593.47894
G1 X219.161 Y80.002 E2594.18852
G1 X219.161 Y80.568 E2594.20735
G1 X203.51 Y64.917 E2594.94352
G1 X202.944 Y64.917 E2594.96235
G1 X219.161 Y81.134 E2595.72514
G1 X219.161 Y81.699 E2595.74394
G1 X202.378 Y64.917 E2596.53333
G1 X201.813 Y64.917 E2596.55212
G1 X219.161 Y82.265 E2597.36812
G1 X219.161 Y82.831 E2597.38695
G1 X201.247 Y64.917 E2598.22957
G1 X200.681 Y64.917 E2598.24839
G1 X219.161 Y83.396 E2599.11761
G1 X219.161 Y83.962 E2599.13644
G1 X200.116 Y64.917 E2600.03225
G1 X199.55 Y64.917 E2600.05108
G1 X219.161 Y84.528 E2600.97352
G1 X219.161 Y85.093 E2600.99231
G1 X198.984 Y64.917 E2601.94135
G1 X198.419 Y64.917 E2601.96015
G1 X219.161 Y85.659 E2602.93579
G1 X219.161 Y86.225 E2602.95461
G1 X197.853 Y64.917 E2603.95687
G1 X197.287 Y64.917 E2603.9757
G1 X219.161 Y86.79 E2605.00456
G1 X219.161 Y87.356 E2605.02339
G1 X196.722 Y64.917 E2606.07885
G1 X196.156 Y64.917 E2606.09767
G1 X219.161 Y87.922 E2607.17976
G1 X219.161 Y88.488 E2607.19858
G1 X195.59 Y64.917 E2608.30729
G1 X195.024 Y64.917 E2608.32612
G1 X219.161 Y89.053 E2609.46142
G1 X219.161 Y89.619 E2609.48025
G1 X194.459 Y64.917 E2610.64216
G1 X193.893 Y64.917 E2610.66098
G1 X219.161 Y90.185 E2611.84951
G1 X219.161 Y90.75 E2611.8683
G1 X193.327 Y64.917 E2613.08343
G1 X192.762 Y64.917 E2613.10222
G1 X219.161 Y91.316 E2614.34395
G1 X219.161 Y91.882 E2614.36278
G1 X192.196 Y64.917 E2615.63113
G1 X191.63 Y64.917 E2615.64995
G1 X219.161 Y92.447 E2616.9449
G1 X219.161 Y93.013 E2616.96373
G1 X191.065 Y64.917 E2618.28528
G1 X190.499 Y64.917 E2618.3041
G1 X219.161 Y93.579 E2619.65227
G1 X219.161 Y94.144 E2619.67107
G1 X189.933 Y64.917 E2621.04584
G1 X189.368 Y64.917 E2621.06463
G1 X219.161 Y94.71 E2622.466
G1 X219.161 Y95.276 E2622.48483
G1 X188.802 Y64.917 E2623.91282
G1 X188.236 Y64.917 E2623.93165
G1 X219.161 Y95.841 E2625.38624
G1 X219.161 Y96.407 E2625.40507
G1 X187.671 Y64.917 E2626.88626
G1 X187.104 Y64.916 E2626.90512
G1 X219.161 Y96.973 E2628.41298
G1 X219.161 Y97.539 E2628.43181
G1 X186.539 Y64.916 E2629.96627
G1 X185.973 Y64.916 E2629.98509
G1 X219.161 Y98.104 E2631.54615
G1 X219.161 Y98.67 E2631.56498
G1 X185.407 Y64.916 E2633.15266
G1 X184.841 Y64.916 E2633.17149
G1 X219.161 Y99.236 E2634.7858
G1 X219.161 Y99.801 E2634.80459
G1 X184.276 Y64.916 E2636.44547
G1 X183.71 Y64.916 E2636.4643
G1 X219.161 Y100.367 E2638.1318
G1 X219.161 Y100.933 E2638.15063
G1 X183.144 Y64.916 E2639.84476
G1 X182.579 Y64.916 E2639.86355
G1 X219.161 Y101.498 E2641.58426
G1 X219.161 Y102.064 E2641.60308
G1 X182.013 Y64.916 E2643.35041
G1 X181.447 Y64.916 E2643.36923
G1 X219.161 Y102.63 E2645.14319
G1 X219.161 Y103.195 E2645.16198
G1 X180.882 Y64.916 E2646.9625
G1 X180.316 Y64.916 E2646.98133
G1 X219.161 Y103.761 E2648.80848
G1 X219.161 Y104.327 E2648.8273
G1 X179.75 Y64.916 E2650.68108
G1 X179.185 Y64.916 E2650.69987
G1 X219.161 Y104.892 E2652.58022
G1 X219.161 Y105.458 E2652.59904
G1 X178.619 Y64.916 E2654.50601
G1 X178.053 Y64.916 E2654.52484
G1 X219.161 Y106.024 E2656.45843
G1 X219.161 Y106.589 E2656.47723
G1 X177.488 Y64.916 E2658.4374
G1 X176.922 Y64.916 E2658.45622
G1 X219.161 Y107.155 E2660.44301
G1 X219.161 Y107.721 E2660.46184
G1 X176.356 Y64.916 E2662.47526
G1 X175.79 Y64.916 E2662.49408
G1 X219.161 Y108.287 E2664.53412
G1 X219.161 Y108.852 E2664.55291
G1 X175.225 Y64.916 E2666.61953
G1 X174.659 Y64.916 E2666.63835
G1 X219.161 Y109.418 E2668.73159
G1 X219.161 Y109.984 E2668.75041
G1 X174.093 Y64.916 E2670.87027
G1 X173.528 Y64.916 E2670.88907
G1 X219.161 Y110.549 E2673.0355
G1 X219.161 Y111.115 E2673.05433
G1 X172.962 Y64.916 E2675.22739
G1 X172.396 Y64.916 E2675.24621
G1 X219.161 Y111.681 E2677.4459
G1 X219.161 Y112.246 E2677.46469
G1 X171.831 Y64.916 E2679.69095
G1 X171.265 Y64.916 E2679.70977
G1 X219.161 Y112.812 E2681.96265
G1 X219.161 Y113.378 E2681.98148
G1 X170.699 Y64.916 E2684.26098
G1 X170.134 Y64.916 E2684.27977
G1 X219.161 Y113.943 E2686.58585
G1 X219.161 Y114.509 E2686.60468
G1 X169.556 Y64.904 E2688.93794
G1 X168.935 Y64.849 E2688.95868
G1 X219.161 Y115.075 E2691.32116
G1 X219.161 Y115.64 E2691.33995
G1 X168.233 Y64.712 E2693.73545
G1 X167.973 Y64.647 E2693.74436
G1 X167.368 Y64.413 E2693.76594
G1 X219.161 Y116.206 E2696.20212
G1 X219.161 Y116.772 E2696.22094
G1 X111.732 Y9.343 E2701.27408
G1 X111.167 Y9.343 E2701.29287
G1 X219.161 Y117.338 E2706.3726
G1 X219.161 Y117.903 E2706.39139
G1 X110.601 Y9.343 E2711.49772
G1 X110.035 Y9.343 E2711.51654
G1 X219.161 Y118.469 E2716.6495
G1 X219.161 Y119.035 E2716.66832
G1 X109.47 Y9.343 E2721.82787
G1 X108.904 Y9.343 E2721.8467
G1 X219.161 Y119.6 E2727.03285
G1 X219.161 Y120.166 E2727.05168
G1 X108.338 Y9.343 E2732.26445
G1 X107.772 Y9.343 E2732.28327
G1 X219.161 Y120.732 E2737.52267
G1 X219.161 Y121.297 E2737.54146
G1 X107.207 Y9.343 E2742.80744
G1 X106.641 Y9.343 E2742.82626
G1 X219.161 Y121.863 E2748.11886
G1 X219.161 Y122.429 E2748.13768
G1 X106.075 Y9.343 E2753.4569
G1 X105.51 Y9.343 E2753.47569
G1 X219.161 Y122.994 E2758.82149
G1 X219.161 Y123.56 E2758.84031
G1 X104.944 Y9.343 E2764.21273
G1 X104.378 Y9.343 E2764.23156
G1 X219.161 Y124.126 E2769.6306
G1 X219.161 Y124.691 E2769.64939
G1 X103.813 Y9.343 E2775.075
G1 X103.247 Y9.343 E2775.09383
G1 X219.161 Y125.257 E2780.54607
G1 X219.161 Y125.823 E2780.56489
G1 X102.681 Y9.343 E2786.04376
G1 X102.116 Y9.343 E2786.06255
G1 X219.161 Y126.388 E2791.56799
G1 X219.161 Y126.954 E2791.58681
G1 X101.55 Y9.343 E2797.11887
G1 X100.984 Y9.343 E2797.1377
G1 X219.161 Y127.52 E2802.69638
G1 X219.161 Y128.086 E2802.71521
G1 X100.419 Y9.343 E2808.30049
G1 X99.853 Y9.343 E2808.31932
G1 X219.161 Y128.651 E2813.9312
G1 X219.161 Y129.217 E2813.95002
G1 X99.287 Y9.343 E2819.58853
G1 X98.722 Y9.343 E2819.60732
G1 X219.161 Y129.783 E2825.27243
G1 X219.161 Y130.348 E2825.29122
G1 X98.156 Y9.343 E2830.98292
G1 X97.59 Y9.343 E2831.00175
G1 X219.161 Y130.914 E2836.72007
G1 X219.161 Y131.48 E2836.7389
G1 X97.024 Y9.343 E2842.48385
G1 X96.459 Y9.343 E2842.50264
G1 X219.161 Y132.045 E2848.27417
G1 X219.161 Y132.611 E2848.29299
G1 X95.893 Y9.343 E2854.09114
G1 X95.327 Y9.343 E2854.10997
G1 X219.161 Y133.177 E2859.93474
G1 X219.161 Y133.742 E2859.95353
G1 X94.762 Y9.343 E2865.80488
G1 X94.196 Y9.343 E2865.8237
G1 X219.161 Y134.308 E2871.70167
G1 X219.161 Y134.874 E2871.7205
G1 X93.63 Y9.343 E2877.62509
G1 X93.065 Y9.343 E2877.64388
G1 X219.161 Y135.439 E2883.57505
G1 X219.161 Y136.005 E2883.59388
G1 X92.499 Y9.343 E2889.55167
G1 X91.933 Y9.343 E2889.5705
G1 X219.161 Y136.571 E2895.55491
G1 X219.161 Y137.136 E2895.5737
G1 X91.368 Y9.343 E2901.58469
G1 X90.802 Y9.343 E2901.60352
G1 X219.161 Y137.702 E2907.64113
G1 X219.161 Y138.268 E2907.65996
G1 X90.236 Y9.343 E2913.72419
G1 X89.671 Y9.343 E2913.74299
G1 X219.161 Y138.834 E2919.83382
G1 X219.161 Y139.399 E2919.85261
G1 X89.105 Y9.343 E2925.97005
G1 X88.539 Y9.343 E2925.98888
G1 X219.161 Y139.965 E2932.13293
G1 X219.161 Y140.531 E2932.15176
G1 X87.973 Y9.343 E2938.32244
G1 X87.408 Y9.343 E2938.34123
G1 X219.161 Y141.096 E2944.53849
G1 X219.161 Y141.662 E2944.55731
G1 X86.842 Y9.343 E2950.78119
G1 X86.276 Y9.343 E2950.80002
G1 X219.161 Y142.228 E2957.05052
G1 X219.161 Y142.793 E2957.06931
G1 X85.711 Y9.343 E2963.34639
G1 X85.145 Y9.343 E2963.36522
G1 X219.161 Y143.359 E2969.66892
G1 X219.161 Y143.925 E2969.68775
G1 X84.579 Y9.343 E2976.01807
G1 X84.014 Y9.343 E2976.03686
G1 X219.161 Y144.49 E2982.39376
G1 X219.161 Y145.056 E2982.41259
G1 X83.448 Y9.343 E2988.79611
G1 X82.882 Y9.343 E2988.81494
G1 X219.161 Y145.622 E2995.22508
G1 X219.161 Y146.187 E2995.24388
G1 X82.317 Y9.343 E3001.6806
G1 X81.751 Y9.343 E3001.69942
G1 X219.161 Y146.753 E3008.16277
G1 X219.161 Y147.319 E3008.18159
G1 X81.185 Y9.343 E3014.67156
G1 X80.62 Y9.343 E3014.69035
G1 X219.161 Y147.885 E3021.20692
G1 X219.161 Y148.45 E3021.22571
G1 X80.054 Y9.343 E3027.76888
G1 X79.488 Y9.343 E3027.7877
G1 X219.161 Y149.016 E3034.35749
G1 X219.161 Y149.582 E3034.37632
G1 X78.923 Y9.343 E3040.97271
G1 X78.357 Y9.343 E3040.99153
G1 X219.161 Y150.147 E3047.61452
G1 X219.161 Y150.713 E3047.63335
G1 X77.791 Y9.343 E3054.28296
G1 X77.225 Y9.343 E3054.30178
G1 X219.161 Y151.279 E3060.97802
G1 X219.161 Y151.844 E3060.99681
G1 X76.66 Y9.343 E3067.69962
G1 X76.094 Y9.343 E3067.71845
G1 X219.161 Y152.41 E3074.44788
G1 X219.161 Y152.976 E3074.4667
G1 X75.528 Y9.343 E3081.22276
G1 X74.963 Y9.343 E3081.24155
G1 X219.161 Y153.541 E3088.02418
G1 X219.161 Y154.107 E3088.04301
G1 X74.397 Y9.343 E3094.85226
G1 X73.831 Y9.343 E3094.87109
G1 X219.161 Y154.673 E3101.70697
G1 X219.161 Y155.238 E3101.72576
G1 X73.266 Y9.343 E3108.58821
G1 X72.7 Y9.343 E3108.60704
G1 X219.161 Y155.804 E3115.49611
G1 X219.161 Y156.37 E3115.51494
G1 X72.134 Y9.343 E3122.43064
G1 X71.569 Y9.343 E3122.44943
G1 X219.161 Y156.935 E3129.39171
G1 X219.161 Y157.501 E3129.41053
G1 X71.003 Y9.343 E3136.37943
G1 X70.437 Y9.343 E3136.39825
G1 X219.161 Y158.067 E3143.39377
G1 X219.161 Y158.633 E3143.4126
G1 X69.872 Y9.343 E3150.43472
G1 X69.306 Y9.343 E3150.45355
G1 X219.161 Y159.198 E3157.50227
G1 X219.161 Y159.764 E3157.52109
G1 X68.74 Y9.343 E3164.59643
G1 X68.174 Y9.343 E3164.61526
G1 X219.161 Y160.33 E3171.71722
G1 X219.161 Y160.895 E3171.73602
G1 X67.609 Y9.343 E3178.86456
G1 X67.043 Y9.343 E3178.88338
G1 X219.161 Y161.461 E3186.03855
G1 X219.161 Y162.027 E3186.05737
G1 X66.477 Y9.343 E3193.23916
G1 X65.912 Y9.343 E3193.25795
G1 X219.161 Y162.592 E3200.46631
G1 X219.161 Y163.158 E3200.48514
G1 X65.346 Y9.343 E3207.72013
G1 X64.78 Y9.343 E3207.73895
G1 X219.161 Y163.724 E3215.00056
G1 X219.161 Y164.289 E3215.01935
G1 X64.215 Y9.343 E3222.30754
G1 X63.649 Y9.343 E3222.32636
G1 X219.161 Y164.855 E3229.64117
G1 X219.161 Y165.421 E3229.65999
G1 X63.083 Y9.343 E3237.00143
G1 X62.518 Y9.343 E3237.02022
G1 X219.161 Y165.986 E3244.38822
G1 X219.161 Y166.552 E3244.40705
G1 X61.952 Y9.343 E3251.80168
G1 X61.386 Y9.343 E3251.8205
G1 X219.161 Y167.118 E3259.24176
G1 X219.161 Y167.684 E3259.26058
G1 X60.821 Y9.343 E3266.70843
G1 X60.264 Y9.352 E3266.72696
G1 X219.161 Y168.249 E3274.20099
G1 X219.161 Y168.815 E3274.21981
G1 X59.736 Y9.39 E3281.71868
G1 X59.207 Y9.427 E3281.73632
G1 X219.161 Y169.381 E3289.26006
G1 X219.161 Y169.946 E3289.27885
G1 X58.713 Y9.498 E3296.82583
G1 X58.221 Y9.572 E3296.84238
G1 X219.146 Y170.497 E3304.4118
G1 X219.126 Y171.043 E3304.42997
G1 X57.75 Y9.666 E3312.02063
G1 X57.287 Y9.77 E3312.03641
G1 X219.075 Y171.557 E3319.6464
G1 X219.02 Y172.068 E3319.66349
G1 X56.846 Y9.894 E3327.29166
G1 X56.409 Y10.023 E3327.30682
G1 X218.941 Y172.555 E3334.95182
G1 X218.853 Y173.033 E3334.96799
G1 X55.983 Y10.163 E3342.6289
G1 X55.576 Y10.321 E3342.64342
G1 X218.744 Y173.489 E3350.31834
G1 X218.628 Y173.939 E3350.33379
G1 X55.169 Y10.48 E3358.02241
G1 X54.78 Y10.657 E3358.03662
G1 X218.5 Y174.376 E3365.73748
G1 X218.356 Y174.798 E3365.75231
G1 X54.397 Y10.839 E3373.46444
G1 X54.022 Y11.03 E3373.47844
G1 X218.206 Y175.214 E3381.20115
G1 X218.039 Y175.613 E3381.21554
G1 X53.66 Y11.233 E3388.94745
G1 X53.28 Y11.419 E3388.96152
G1 X217.873 Y176.012 E3396.70347
G1 X217.689 Y176.394 E3396.71757
G1 X52.897 Y11.602 E3404.46888
G1 X52.511 Y11.781 E3404.48303
G1 X217.497 Y176.768 E3412.24349
G1 X217.298 Y177.134 E3412.25735
G1 X52.132 Y11.969 E3420.02623
G1 X51.771 Y12.173 E3420.04002
G1 X217.085 Y177.487 E3427.81588
G1 X216.872 Y177.84 E3427.82959
G1 X51.41 Y12.378 E3435.61242
G1 X51.062 Y12.595 E3435.62606
G1 X216.641 Y178.175 E3443.41441
G1 X216.404 Y178.503 E3443.42787
G1 X50.722 Y12.821 E3451.22104
G1 X50.385 Y13.05 E3451.2346
G1 X216.166 Y178.831 E3459.03243
G1 X215.91 Y179.14 E3459.04577
G1 X50.068 Y13.298 E3466.84647
G1 X49.749 Y13.546 E3466.85991
G1 X215.652 Y179.448 E3474.66345
G1 X215.386 Y179.748 E3474.67679
G1 X49.442 Y13.804 E3482.48229
G1 X49.146 Y14.073 E3482.49559
G1 X215.108 Y180.036 E3490.30196
G1 X214.827 Y180.32 E3490.31525
G1 X48.849 Y14.342 E3498.12234
G1 X48.568 Y14.627 E3498.13565
G1 X214.53 Y180.589 E3505.942
G1 X214.234 Y180.858 E3505.9553
G1 X48.29 Y14.915 E3513.76077
G1 X48.025 Y15.216 E3513.77411
G1 X213.925 Y181.116 E3521.57754
G1 X213.608 Y181.364 E3521.59093
G1 X47.767 Y15.523 E3529.39158
G1 X47.511 Y15.832 E3529.40492
G1 X213.29 Y181.612 E3537.20268
G1 X212.954 Y181.841 E3537.21621
G1 X47.273 Y16.16 E3545.00933
G1 X47.036 Y16.489 E3545.02282
G1 X212.614 Y182.067 E3552.8111
G1 X212.264 Y182.282 E3552.82476
G1 X46.806 Y16.824 E3560.6074
G1 X46.592 Y17.177 E3560.62113
G1 X211.903 Y182.487 E3568.39683
G1 X211.542 Y182.692 E3568.41064
G1 X46.379 Y17.529 E3576.1794
G1 X46.181 Y17.896 E3576.19327
G1 X211.163 Y182.879 E3583.95354
G1 X210.779 Y183.06 E3583.96766
G1 X45.989 Y18.27 E3591.71888
G1 X45.805 Y18.652 E3591.73298
G1 X210.382 Y183.229 E3599.47418
G1 X209.975 Y183.388 E3599.48871
G1 X45.638 Y19.05 E3607.21864
G1 X45.471 Y19.449 E3607.23303
G1 X209.567 Y183.545 E3614.9516
G1 X209.132 Y183.676 E3614.96671
G1 X45.322 Y19.866 E3622.67183
G1 X45.179 Y20.289 E3622.68668
G1 X208.695 Y183.805 E3630.37797
G1 X208.246 Y183.922 E3630.39341
G1 X45.051 Y20.726 E3638.06962
G1 X44.935 Y21.177 E3638.08511
G1 X207.784 Y184.025 E3645.745
G1 X207.304 Y184.111 E3645.76122
G1 X44.827 Y21.633 E3653.40367
G1 X44.738 Y22.111 E3653.41984
G1 X206.813 Y184.185 E3661.04333
G1 X206.306 Y184.244 E3661.0603
G1 X44.66 Y22.598 E3668.66363
G1 X44.605 Y23.109 E3668.68073
G1 X205.776 Y184.28 E3676.26172
G1 X205.245 Y184.315 E3676.27942
G1 X44.554 Y23.623 E3683.83785
G1 X44.534 Y24.169 E3683.85603
G1 X204.679 Y184.315 E3691.38878
G1 X204.114 Y184.315 E3691.40757
G1 X44.52 Y24.721 E3698.91438
G1 X44.52 Y25.286 E3698.93318
G1 X203.548 Y184.315 E3706.41339
G1 X202.982 Y184.315 E3706.43221
G1 X44.52 Y25.852 E3713.8858
G1 X44.52 Y26.418 E3713.90463
G1 X202.417 Y184.315 E3721.33162
G1 X201.851 Y184.315 E3721.35044
G1 X44.52 Y26.983 E3728.75084
G1 X44.52 Y27.549 E3728.76966
G1 X201.285 Y184.315 E3736.14343
G1 X200.72 Y184.315 E3736.16222
G1 X44.52 Y28.115 E3743.50939
G1 X44.52 Y28.68 E3743.52818
G1 X200.154 Y184.315 E3750.84875
G1 X199.588 Y184.315 E3750.86758
G1 X44.52 Y29.246 E3758.16152
G1 X44.52 Y29.812 E3758.18035
G1 X199.022 Y184.315 E3765.44767
G1 X198.457 Y184.315 E3765.46647
G1 X44.52 Y30.378 E3772.70719
G1 X44.52 Y30.943 E3772.72598
G1 X197.891 Y184.315 E3779.94011
G1 X197.325 Y184.315 E3779.95893
G1 X44.52 Y31.509 E3787.14643
G1 X44.52 Y32.075 E3787.16526
G1 X196.76 Y184.315 E3794.32616
G1 X196.194 Y184.315 E3794.34499
G1 X44.52 Y32.64 E3801.47929
G1 X44.52 Y33.206 E3801.49812
G1 X195.628 Y184.315 E3808.6058
G1 X195.063 Y184.315 E3808.62459
G1 X44.52 Y33.772 E3815.70567
G1 X44.52 Y34.337 E3815.72446
G1 X194.497 Y184.315 E3822.77894
G1 X193.931 Y184.315 E3822.79777
G1 X44.52 Y34.903 E3829.82563
G1 X44.52 Y35.469 E3829.84445
G1 X193.366 Y184.315 E3836.84571
G1 X192.8 Y184.315 E3836.86454
G1 X44.52 Y36.034 E3843.8392
G1 X44.52 Y36.6 E3843.85802
G1 X192.234 Y184.315 E3850.80606
G1 X191.669 Y184.315 E3850.82485
G1 X44.52 Y37.166 E3857.74629
G1 X44.52 Y37.731 E3857.76508
G1 X191.103 Y184.315 E3864.65992
G1 X190.537 Y184.315 E3864.67875
G1 X44.52 Y38.297 E3871.54696
G1 X44.52 Y38.863 E3871.56579
G1 X189.972 Y184.315 E3878.4074
G1 X189.406 Y184.315 E3878.42623
G1 X44.52 Y39.428 E3885.24125
G1 X44.52 Y39.994 E3885.26007
G1 X188.84 Y184.315 E3892.04846
G1 X188.274 Y184.315 E3892.06729
G1 X44.52 Y40.56 E3898.82906
G1 X44.52 Y41.126 E3898.84789
G1 X187.709 Y184.315 E3905.58306
G1 X187.143 Y184.315 E3905.60188
G1 X44.52 Y41.691 E3912.31045
G1 X44.52 Y42.257 E3912.32928
G1 X186.577 Y184.315 E3919.01123
G1 X186.012 Y184.315 E3919.03002
G1 X44.52 Y42.823 E3925.68537
G1 X44.52 Y43.388 E3925.70416
G1 X185.446 Y184.315 E3932.33291
G1 X184.88 Y184.315 E3932.35174
G1 X44.52 Y43.954 E3938.95387
G1 X44.52 Y44.52 E3938.97269
G1 X184.315 Y184.315 E3945.54822
G1 X183.749 Y184.315 E3945.56705
G1 X44.52 Y45.085 E3952.11597
G1 X44.52 Y45.651 E3952.1348
G1 X183.183 Y184.315 E3958.65711
G1 X182.618 Y184.315 E3958.6759
G1 X44.52 Y46.217 E3965.1716
G1 X44.52 Y46.782 E3965.1904
G1 X182.052 Y184.315 E3971.6595
G1 X181.486 Y184.315 E3971.67833
G1 X44.52 Y47.348 E3978.12081
G1 X44.498 Y47.892 E3978.13892
G1 X180.921 Y184.315 E3984.55584
G1 X180.355 Y184.315 E3984.57467
G1 X44.44 Y48.4 E3990.96769
G1 X44.353 Y48.878 E3990.98385
G1 X179.789 Y184.315 E3997.35437
G1 X179.223 Y184.315 E3997.37319
G1 X44.218 Y49.309 E4003.72344
G1 X44.066 Y49.723 E4003.73811
G1 X178.658 Y184.315 E4010.0689
G1 X178.092 Y184.315 E4010.08773
G1 X43.887 Y50.11 E4016.40032
G1 X43.685 Y50.473 E4016.41413
G1 X177.526 Y184.315 E4022.70963
G1 X176.961 Y184.315 E4022.72842
G1 X43.465 Y50.819 E4029.00766
G1 X43.217 Y51.137 E4029.02108
G1 X176.395 Y184.315 E4035.28536
G1 X175.829 Y184.315 E4035.30419
G1 X42.963 Y51.448 E4041.55382
G1 X42.673 Y51.724 E4041.56713
G1 X175.264 Y184.315 E4047.80381
G1 X174.698 Y184.315 E4047.82263
G1 X42.376 Y51.992 E4054.04668
G1 X42.048 Y52.23 E4054.06016
G1 X174.132 Y184.315 E4060.27301
G1 X173.567 Y184.315 E4060.2918
G1 X41.707 Y52.455 E4066.49409
G1 X41.343 Y52.656 E4066.50792
G1 X173.001 Y184.315 E4072.70073
G1 X172.435 Y184.315 E4072.71956
G1 X40.954 Y52.834 E4078.90402
G1 X40.548 Y52.993 E4078.91852
G1 X171.87 Y184.315 E4085.09551
G1 X171.304 Y184.315 E4085.11433
G1 X40.102 Y53.112 E4091.28569
G1 X39.635 Y53.211 E4091.30157
G1 X170.738 Y184.315 E4097.46828
G1 X170.173 Y184.315 E4097.48707
G1 X39.131 Y53.274 E4103.65086
G1 X38.572 Y53.28 E4103.66945
G1 X169.607 Y184.315 E4109.83294
G1 X169.041 Y184.315 E4109.85176
G1 X37.955 Y53.228 E4116.01767
G1 X37.251 Y53.09 E4116.04153
G1 X168.475 Y184.315 E4122.21393
G1 X167.91 Y184.315 E4122.23272
G1 X36.389 Y52.794 E4128.41907
G1 X36.218 Y52.724 E4128.42521
G1 X35.578 Y52.367 E4128.44959
G1 X34.987 Y51.931 E4128.47401
G1 X34.455 Y51.425 E4128.49843
G1 X33.995 Y50.854 E4128.52282
G1 X33.608 Y50.232 E4128.54719
G1 X33.314 Y49.589 E4128.5707
G1 X33.031 Y48.87 E4128.5964
G1 X25.687 Y41.526 E4128.94184
G1 X26.03 Y41.67 E4128.95421
G1 X26.78 Y42.054 E4128.98224
G1 X32.473 Y47.747 E4129.25002
G1 X32.083 Y47.06 E4129.2763
G1 X31.556 Y46.263 E4129.30807
G1 X30.875 Y45.389 E4129.34493
G1 X30.163 Y44.607 E4129.3801
G1 X29.547 Y44.013 E4129.40856
G1 X28.754 Y43.346 E4129.44303
G1 X28.333 Y43.041 E4129.46032
G1 X31.556 Y46.263 E4129.6119
M204 S5000
M205 X10 Y10
G0 F4800 X33.424 Y49.829
M204 S1000
M205 X8 Y8
G1 F1050 X24.749 Y41.154 E4130.01994
G1 X24.091 Y40.93 E4130.04306
G1 X23.914 Y40.884 E4130.04914
G1 X167.344 Y184.315 E4136.79567
G1 X166.778 Y184.315 E4136.8145
G1 X23.142 Y40.678 E4143.57072
G1 X22.448 Y40.55 E4143.59419
G1 X166.213 Y184.315 E4150.35646
G1 X165.647 Y184.315 E4150.37528
G1 X21.786 Y40.454 E4157.14206
G1 X21.146 Y40.38 E4157.16349
G1 X165.081 Y184.315 E4163.93375
G92 E0
G1 X164.516 Y184.315 E0.01879
G1 X20.554 Y40.353 E6.79032
G1 X19.966 Y40.331 E6.80989
G1 X163.95 Y184.315 E13.58246
G1 X163.384 Y184.315 E13.60128
G1 X19.4 Y40.331 E20.37385
G1 X18.835 Y40.331 E20.39264
G1 X162.819 Y184.315 E27.16521
G1 X162.253 Y184.315 E27.18403
G1 X18.269 Y40.331 E33.9566
G1 X17.703 Y40.331 E33.97543
G1 X161.687 Y184.315 E40.74799
G1 X161.122 Y184.315 E40.76678
G1 X17.174 Y40.367 E47.53766
G1 X16.645 Y40.404 E47.55529
G1 X160.556 Y184.315 E54.32443
G1 X159.99 Y184.315 E54.34325
G1 X16.14 Y40.464 E61.10954
G1 X15.648 Y40.539 E61.12609
G1 X159.425 Y184.315 E67.8889
G1 X158.859 Y184.315 E67.90772
G1 X15.168 Y40.624 E74.66651
G1 X14.707 Y40.728 E74.68222
G1 X158.293 Y184.315 E81.43609
G1 X157.727 Y184.315 E81.45492
G1 X14.258 Y40.846 E88.20326
G1 X13.821 Y40.974 E88.2184
G1 X157.162 Y184.315 E94.96073
G1 X156.596 Y184.315 E94.97955
G1 X13.388 Y41.106 E101.71564
G1 X12.98 Y41.264 E101.73019
G1 X156.03 Y184.315 E108.45885
G1 X155.465 Y184.315 E108.47764
G1 X12.573 Y41.423 E115.19884
G1 X12.177 Y41.592 E115.21316
G1 X154.899 Y184.315 E121.92639
G1 X154.333 Y184.315 E121.94522
G1 X11.792 Y41.773 E128.64993
G1 X11.414 Y41.961 E128.66397
G1 X153.768 Y184.315 E135.35987
G1 X153.202 Y184.315 E135.37869
G1 X11.053 Y42.166 E142.06495
G1 X10.692 Y42.371 E142.07876
G1 X152.636 Y184.315 E148.75537
G1 X152.071 Y184.315 E148.77416
G1 X10.344 Y42.588 E155.44056
G1 X10.003 Y42.813 E155.45415
G1 X151.505 Y184.315 E162.10997
G1 X150.939 Y184.315 E162.1288
G1 X9.668 Y43.043 E168.77377
G1 X9.35 Y43.291 E168.78719
G1 X150.374 Y184.315 E175.42052
G1 X149.808 Y184.315 E175.43935
G1 X9.033 Y43.54 E182.06097
G1 X8.725 Y43.798 E182.07434
G1 X149.242 Y184.315 E188.68382
G1 X148.676 Y184.315 E188.70265
G1 X8.429 Y44.067 E195.29946
G1 X8.133 Y44.337 E195.31279
G1 X148.111 Y184.315 E201.89692
G1 X147.545 Y184.315 E201.91575
G1 X7.851 Y44.621 E208.48653
G1 X7.573 Y44.909 E208.49984
G1 X146.979 Y184.315 E215.05707
G1 X146.414 Y184.315 E215.07586
G1 X7.31 Y45.21 E221.61891
G1 X7.051 Y45.517 E221.63227
G1 X145.848 Y184.315 E228.16088
G1 X145.282 Y184.315 E228.17971
G1 X6.796 Y45.828 E234.69369
G1 X6.558 Y46.156 E234.70716
G1 X144.717 Y184.315 E241.20574
G1 X144.151 Y184.315 E241.22457
G1 X6.32 Y46.484 E247.70771
G1 X6.091 Y46.82 E247.72124
G1 X143.585 Y184.315 E254.18856
G1 X143.02 Y184.315 E254.20735
G1 X5.878 Y47.173 E260.65809
G1 X5.665 Y47.526 E260.6718
G1 X142.454 Y184.315 E267.10594
G1 X141.888 Y184.315 E267.12476
G1 X5.467 Y47.893 E273.54161
G1 X5.275 Y48.267 E273.55559
G1 X141.323 Y184.315 E279.95487
G1 X140.757 Y184.315 E279.9737
G1 X5.091 Y48.649 E286.35501
G1 X4.924 Y49.048 E286.3694
G1 X140.191 Y184.315 E292.73194
G1 X139.626 Y184.315 E292.75073
G1 X4.758 Y49.447 E299.09451
G1 X4.609 Y49.864 E299.10924
G1 X139.06 Y184.315 E305.4334
G1 X138.494 Y184.315 E305.45223
G1 X4.466 Y50.287 E311.75649
G1 X4.339 Y50.725 E311.77166
G1 X137.928 Y184.315 E318.0553
G1 X137.363 Y184.315 E318.07409
G1 X4.224 Y51.176 E324.33655
G1 X4.115 Y51.632 E324.35214
G1 X136.797 Y184.315 E330.59312
G1 X136.231 Y184.315 E330.61194
G1 X4.026 Y52.11 E336.83046
G1 X3.948 Y52.597 E336.84686
G1 X135.666 Y184.315 E343.04248
G1 X135.1 Y184.315 E343.0613
G1 X3.894 Y53.109 E349.23283
G1 X3.843 Y53.624 E349.25004
G1 X134.534 Y184.315 E355.39735
G1 X133.969 Y184.315 E355.41614
G1 X3.824 Y54.17 E361.53776
G1 X3.81 Y54.722 E361.55612
G1 X133.403 Y184.315 E367.65178
G1 X132.837 Y184.315 E367.67061
G1 X3.81 Y55.287 E373.73967
G1 X3.81 Y55.853 E373.75849
G1 X132.272 Y184.315 E379.80095
G1 X131.706 Y184.315 E379.81977
G1 X3.81 Y56.419 E385.83561
G1 X3.81 Y56.985 E385.85444
G1 X131.14 Y184.315 E391.84365
G1 X130.575 Y184.315 E391.86244
G1 X3.81 Y57.55 E397.82508
G1 X3.81 Y58.116 E397.8439
G1 X130.009 Y184.315 E403.77992
G1 X129.443 Y184.315 E403.79874
G1 X3.81 Y58.682 E409.70813
G1 X3.81 Y59.247 E409.72692
G1 X128.877 Y184.315 E415.60972
G1 X128.312 Y184.315 E415.62851
G1 X3.81 Y59.813 E421.4847
G1 X3.81 Y60.379 E421.50353
G1 X127.746 Y184.315 E427.3331
G1 X127.18 Y184.315 E427.35192
G1 X3.81 Y60.944 E433.15489
G1 X3.81 Y61.51 E433.17372
G1 X126.615 Y184.315 E438.95009
G1 X126.049 Y184.315 E438.96891
G1 X3.81 Y62.076 E444.71866
G1 X3.81 Y62.641 E444.73745
G1 X125.483 Y184.315 E450.4606
G1 X124.918 Y184.315 E450.47939
G1 X3.81 Y63.207 E456.17594
G1 X3.81 Y63.773 E456.19477
G1 X124.352 Y184.315 E461.86469
G1 X123.786 Y184.315 E461.88352
G1 X3.81 Y64.338 E467.52684
G1 X3.81 Y64.904 E467.54567
G1 X123.221 Y184.315 E473.1624
G1 X122.655 Y184.315 E473.18122
G1 X3.81 Y65.47 E478.77133
G1 X3.81 Y66.035 E478.79012
G1 X122.089 Y184.315 E484.35362
G1 X121.524 Y184.315 E484.37242
G1 X3.81 Y66.601 E489.90932
G1 X3.81 Y67.167 E489.92815
G1 X120.958 Y184.315 E495.43843
G1 X120.392 Y184.315 E495.45725
G1 X3.81 Y67.733 E500.94091
G1 X3.81 Y68.298 E500.95971
G1 X119.827 Y184.315 E506.41679
G1 X119.261 Y184.315 E506.43562
G1 X3.81 Y68.864 E511.86608
G1 X3.81 Y69.43 E511.8849
G1 X118.695 Y184.315 E517.28874
G1 X118.129 Y184.315 E517.30757
G1 X3.81 Y69.995 E522.6848
G1 X3.81 Y70.561 E522.70363
G1 X117.564 Y184.315 E528.05427
G1 X116.998 Y184.315 E528.07309
G1 X3.81 Y71.127 E533.39711
G1 X3.81 Y71.692 E533.4159
G1 X116.432 Y184.315 E538.71332
G1 X115.867 Y184.315 E538.73211
G1 X3.81 Y72.258 E544.00293
G1 X3.81 Y72.824 E544.02175
G1 X115.301 Y184.315 E549.26595
G1 X114.735 Y184.315 E549.28477
G1 X3.81 Y73.389 E554.50237
G1 X3.81 Y73.955 E554.5212
G1 X114.17 Y184.315 E559.71219
G1 X113.604 Y184.315 E559.73102
G1 X3.81 Y74.521 E564.89539
G1 X3.81 Y75.086 E564.91418
G1 X113.038 Y184.315 E570.05196
G1 X112.473 Y184.315 E570.07075
G1 X3.81 Y75.652 E575.18192
G1 X3.81 Y76.218 E575.20075
G1 X111.907 Y184.315 E580.2853
G1 X111.341 Y184.315 E580.30412
G1 X3.81 Y76.784 E585.36205
G1 X3.81 Y77.349 E585.38084
G1 X110.776 Y184.315 E590.4122
G1 X110.21 Y184.315 E590.43102
G1 X3.81 Y77.915 E595.43575
G1 X3.81 Y78.481 E595.45458
G1 X109.644 Y184.315 E600.43268
G1 X109.078 Y184.315 E600.45151
G1 X3.81 Y79.046 E605.40302
G1 X3.81 Y79.612 E605.42184
G1 X108.513 Y184.315 E610.34675
G1 X107.947 Y184.315 E610.36558
G1 X3.81 Y80.178 E615.26386
G1 X3.81 Y80.743 E615.28265
G1 X107.381 Y184.315 E620.15434
G1 X106.816 Y184.315 E620.17313
G1 X3.81 Y81.309 E625.01822
G1 X3.81 Y81.875 E625.03704
G1 X106.25 Y184.315 E629.85551
G1 X105.684 Y184.315 E629.87433
G1 X3.81 Y82.44 E634.66619
G1 X3.81 Y83.006 E634.68502
G1 X105.119 Y184.315 E639.45028
G1 X104.553 Y184.315 E639.46911
G1 X3.81 Y83.572 E644.20775
G1 X3.81 Y84.137 E644.22654
G1 X103.987 Y184.315 E648.93859
G1 X103.422 Y184.315 E648.95738
G1 X3.81 Y84.703 E653.64282
G1 X3.81 Y85.269 E653.66165
G1 X102.856 Y184.315 E658.32047
G1 X102.29 Y184.315 E658.33929
G1 X3.81 Y85.834 E662.97151
G1 X3.81 Y86.4 E662.99034
G1 X101.725 Y184.315 E667.59596
G1 X101.159 Y184.315 E667.61478
G1 X3.81 Y86.966 E672.19378
G1 X3.81 Y87.532 E672.21261
G1 X100.593 Y184.315 E676.76498
G1 X100.028 Y184.315 E676.78378
G1 X3.81 Y88.097 E681.30958
G1 X3.81 Y88.663 E681.3284
G1 X99.462 Y184.315 E685.82758
G1 X98.896 Y184.315 E685.8464
G1 X3.81 Y89.229 E690.31896
G1 X3.81 Y89.794 E690.33775
G1 X98.33 Y184.315 E694.7837
G1 X97.765 Y184.315 E694.8025
G1 X3.81 Y90.36 E699.22185
G1 X3.81 Y90.926 E699.24068
G1 X97.199 Y184.315 E703.63341
G1 X96.633 Y184.315 E703.65223
G1 X3.81 Y91.491 E708.01837
G1 X3.81 Y92.057 E708.03719
G1 X96.068 Y184.315 E712.37672
G1 X95.502 Y184.315 E712.39555
G1 X3.81 Y92.623 E716.70846
G1 X3.81 Y93.188 E716.72725
G1 X94.936 Y184.315 E721.01356
G1 X94.371 Y184.315 E721.03236
G1 X3.81 Y93.754 E725.29207
G1 X3.81 Y94.32 E725.31089
G1 X93.805 Y184.315 E729.54398
G1 X93.239 Y184.315 E729.56281
G1 X3.81 Y94.885 E733.7693
G1 X3.81 Y95.451 E733.78812
G1 X92.674 Y184.315 E737.96801
G1 X92.108 Y184.315 E737.98684
G1 X3.81 Y96.017 E742.1401
G1 X3.81 Y96.583 E742.15893
G1 X91.542 Y184.315 E746.28557
G1 X90.977 Y184.315 E746.30437
G1 X3.81 Y97.148 E750.40443
G1 X3.81 Y97.714 E750.42326
G1 X90.411 Y184.315 E754.4967
G1 X89.845 Y184.315 E754.51553
G1 X3.81 Y98.28 E758.56235
G1 X3.81 Y98.845 E758.58114
G1 X89.28 Y184.315 E762.60139
G1 X88.714 Y184.315 E762.62022
G1 X3.81 Y99.411 E766.61384
G1 X3.81 Y99.977 E766.63267
G1 X88.148 Y184.315 E770.59967
G1 X87.582 Y184.315 E770.61849
G1 X3.81 Y100.542 E774.55889
G1 X3.81 Y101.108 E774.57772
G1 X87.017 Y184.315 E778.49152
G1 X86.451 Y184.315 E778.51035
G1 X3.81 Y101.674 E782.39753
G1 X3.81 Y102.239 E782.41632
G1 X85.885 Y184.315 E786.2769
G1 X85.32 Y184.315 E786.29569
G1 X3.81 Y102.805 E790.12967
G1 X3.81 Y103.371 E790.14849
G1 X84.754 Y184.315 E793.95585
G1 X84.188 Y184.315 E793.97468
G1 X3.81 Y103.936 E797.75544
G1 X3.81 Y104.502 E797.77426
G1 X83.623 Y184.315 E801.52842
G1 X83.057 Y184.315 E801.54725
G1 X3.81 Y105.068 E805.27478
G1 X3.81 Y105.633 E805.29357
G1 X82.491 Y184.315 E808.99451
G1 X81.926 Y184.315 E809.0133
G1 X3.81 Y106.199 E812.68764
G1 X3.81 Y106.765 E812.70646
G1 X81.36 Y184.315 E816.35418
G1 X80.794 Y184.315 E816.373
G1 X3.81 Y107.331 E819.99409
G1 X3.81 Y107.896 E820.01289
G1 X80.229 Y184.315 E823.6074
G1 X79.663 Y184.315 E823.62623
G1 X3.81 Y108.462 E827.19412
G1 X3.81 Y109.028 E827.21295
G1 X79.097 Y184.315 E830.75421
G1 X78.565 Y184.349 E830.77195
G1 X3.81 Y109.593 E834.28821
G1 X3.81 Y110.159 E834.30704
G1 X78.073 Y184.421 E837.80012
G1 X77.607 Y184.521 E837.81597
G1 X3.81 Y110.725 E841.28713
G1 X3.81 Y111.29 E841.30593
G1 X77.181 Y184.661 E844.75707
G1 X76.777 Y184.823 E844.77155
G1 X3.81 Y111.856 E848.20369
G1 X3.81 Y112.422 E848.22252
G1 X76.393 Y185.005 E851.6366
G1 X76.041 Y185.218 E851.65028
G1 X3.81 Y112.987 E855.04781
G1 X3.81 Y113.553 E855.06663
G1 X75.697 Y185.44 E858.44798
G1 X75.385 Y185.694 E858.46136
G1 X3.81 Y114.119 E861.82803
G1 X3.81 Y114.684 E861.84682
G1 X75.077 Y185.952 E865.19903
G1 X74.76 Y186.201 E865.21243
G1 X3.81 Y115.25 E868.54973
G1 X3.81 Y115.816 E868.56855
G1 X74.442 Y186.447 E871.89084
G1 X74.112 Y186.683 E871.90433
G1 X3.81 Y116.381 E875.21113
G1 X3.81 Y116.947 E875.22995
G1 X73.772 Y186.909 E878.52075
G1 X73.429 Y187.132 E878.53436
G1 X3.81 Y117.513 E881.80902
G1 X3.81 Y118.079 E881.82785
G1 X73.068 Y187.337 E885.08553
G1 X72.707 Y187.541 E885.09932
G1 X3.81 Y118.644 E888.34002
G1 X3.81 Y119.21 E888.35885
G1 X72.336 Y187.736 E891.5821
G1 X71.951 Y187.917 E891.59625
G1 X3.81 Y119.776 E894.8014
G1 X3.81 Y120.341 E894.82019
G1 X71.562 Y188.093 E898.00703
G1 X71.154 Y188.251 E898.02159
G1 X3.81 Y120.907 E901.18924
G1 X3.81 Y121.473 E901.20807
G1 X70.747 Y188.41 E904.35658
G1 X70.321 Y188.55 E904.37149
G1 X3.81 Y122.038 E907.49999
G1 X3.81 Y122.604 E907.51881
G1 X69.884 Y188.678 E910.62673
G1 X69.443 Y188.803 E910.64198
G1 X3.81 Y123.17 E913.72915
G1 X3.81 Y123.735 E913.74795
G1 X68.981 Y188.906 E916.81339
G1 X68.51 Y189.001 E916.82937
G1 X3.81 Y124.301 E919.87266
G1 X3.81 Y124.867 E919.89149
G1 X68.019 Y189.076 E922.91168
G1 X67.524 Y189.146 E922.92831
G1 X3.81 Y125.432 E925.92522
G1 X3.81 Y125.998 E925.94404
G1 X66.995 Y189.183 E928.91607
G1 X66.466 Y189.22 E928.93371
G1 X3.81 Y126.564 E931.88086
G1 X3.81 Y127.13 E931.89968
G1 X65.91 Y189.23 E934.82068
G1 X65.345 Y189.23 E934.83947
G1 X3.81 Y127.695 E937.73389
G1 X3.81 Y128.261 E937.75271
G1 X64.779 Y189.23 E940.62051
G1 X64.213 Y189.23 E940.63933
G1 X3.81 Y128.827 E943.4805
G1 X3.81 Y129.392 E943.49929
G1 X63.648 Y189.23 E946.31389
G1 X63.082 Y189.23 E946.33272
G1 X3.81 Y129.958 E949.12069
G1 X3.81 Y130.524 E949.13951
G1 X62.516 Y189.23 E951.90086
G1 X61.951 Y189.23 E951.91966
G1 X3.81 Y131.089 E954.65443
G1 X3.81 Y131.655 E954.67326
G1 X61.385 Y189.23 E957.38141
G1 X60.819 Y189.23 E957.40023
G1 X3.81 Y132.221 E960.08176
G1 X3.81 Y132.786 E960.10055
G1 X60.253 Y189.23 E962.75548
G1 X59.688 Y189.23 E962.77427
G1 X3.81 Y133.352 E965.4026
G1 X3.81 Y133.918 E965.42143
G1 X59.122 Y189.23 E968.02314
G1 X58.556 Y189.23 E968.04196
G1 X3.81 Y134.483 E970.61707
G1 X3.81 Y135.049 E970.63589
G1 X57.991 Y189.23 E973.1844
G1 X57.425 Y189.23 E973.20323
G1 X3.81 Y135.615 E975.72511
G1 X3.81 Y136.18 E975.7439
G1 X56.859 Y189.23 E978.23919
G1 X56.294 Y189.23 E978.25798
G1 X3.81 Y136.746 E980.72667
G1 X3.81 Y137.312 E980.74549
G1 X55.728 Y189.23 E983.18756
G1 X55.162 Y189.23 E983.20638
G1 X3.81 Y137.878 E985.62182
G1 X3.81 Y138.443 E985.64062
G1 X54.597 Y189.23 E988.02948
G1 X54.031 Y189.23 E988.04831
G1 X3.81 Y139.009 E990.41055
G1 X3.81 Y139.575 E990.42937
G1 X53.465 Y189.23 E992.76499
G1 X52.9 Y189.23 E992.78378
G1 X3.81 Y140.14 E995.09283
G1 X3.81 Y140.706 E995.11165
G1 X52.334 Y189.23 E997.39407
G1 X51.768 Y189.23 E997.4129
G1 X3.81 Y141.272 E999.66869
G1 X3.81 Y141.837 E999.68749
G1 X51.203 Y189.23 E1001.91671
G1 X50.637 Y189.23 E1001.93553
G1 X3.81 Y142.403 E1004.13813
G1 X3.81 Y142.969 E1004.15696
G1 X50.071 Y189.23 E1006.33293
G1 X49.505 Y189.23 E1006.35176
G1 X3.81 Y143.534 E1008.50113
G1 X3.81 Y144.1 E1008.51996
G1 X48.94 Y189.23 E1010.64274
G1 X48.374 Y189.23 E1010.66156
G1 X3.81 Y144.666 E1012.75772
G1 X3.81 Y145.231 E1012.77651
G1 X47.808 Y189.23 E1014.84606
G1 X47.243 Y189.23 E1014.86485
G1 X3.81 Y145.797 E1016.90781
G1 X3.81 Y146.363 E1016.92663
G1 X46.677 Y189.23 E1018.94297
G1 X46.111 Y189.23 E1018.96179
G1 X3.81 Y146.929 E1020.9515
G1 X3.81 Y147.494 E1020.97029
G1 X45.546 Y189.23 E1022.93343
G1 X44.98 Y189.23 E1022.95225
G1 X3.81 Y148.06 E1024.88876
G1 X3.81 Y148.626 E1024.90759
G1 X44.414 Y189.23 E1026.81748
G1 X43.849 Y189.23 E1026.83627
G1 X3.81 Y149.191 E1028.71958
G1 X3.81 Y149.757 E1028.7384
G1 X43.283 Y189.23 E1030.59509
G1 X42.717 Y189.23 E1030.61392
G1 X3.81 Y150.323 E1032.44398
G1 X3.81 Y150.888 E1032.46278
G1 X42.152 Y189.23 E1034.26627
G1 X41.586 Y189.23 E1034.28509
G1 X3.81 Y151.454 E1036.06196
G1 X3.81 Y152.02 E1036.08078
G1 X41.02 Y189.23 E1037.83103
G1 X40.454 Y189.23 E1037.84985
G1 X3.81 Y152.585 E1039.5735
G1 X3.81 Y153.151 E1039.59232
G1 X39.894 Y189.235 E1041.2896
G1 X39.362 Y189.269 E1041.30734
G1 X3.81 Y153.717 E1042.97959
G1 X3.81 Y154.282 E1042.99838
G1 X38.878 Y189.351 E1044.6479
G1 X38.419 Y189.457 E1044.66357
G1 X3.81 Y154.848 E1046.29147
G1 X3.81 Y155.414 E1046.31029
G1 X37.994 Y189.598 E1047.9182
G1 X37.597 Y189.766 E1047.93254
G1 X3.81 Y155.979 E1049.52178
G1 X3.81 Y156.545 E1049.5406
G1 X37.212 Y189.947 E1051.11173
G1 X36.866 Y190.167 E1051.12537
G1 X3.81 Y157.111 E1052.68022
G1 X3.81 Y157.677 E1052.69905
G1 X36.527 Y190.394 E1054.23795
G1 X36.22 Y190.652 E1054.25129
G1 X3.81 Y158.242 E1055.77576
G1 X3.81 Y158.808 E1055.79458
G1 X35.925 Y190.923 E1057.30518
G1 X35.652 Y191.215 E1057.31847
G1 X3.81 Y159.374 E1058.8162
G1 X3.81 Y159.939 E1058.83499
G1 X35.399 Y191.528 E1060.32084
G1 X35.163 Y191.857 E1060.33431
G1 X3.81 Y160.505 E1061.80903
G1 X3.81 Y161.071 E1061.82786
G1 X34.952 Y192.213 E1063.29268
G1 X34.754 Y192.58 E1063.30655
G1 X3.81 Y161.636 E1064.76206
G1 X3.81 Y162.202 E1064.78089
G1 X34.593 Y192.985 E1066.22883
G1 X34.448 Y193.406 E1066.24363
G1 X3.81 Y162.768 E1067.68475
G1 X3.81 Y163.333 E1067.70354
G1 X34.336 Y193.859 E1069.13939
G1 X34.268 Y194.357 E1069.15611
G1 X3.81 Y163.899 E1070.58876
G1 X3.81 Y164.465 E1070.60759
G1 X34.221 Y194.876 E1072.03803
G1 X34.211 Y195.431 E1072.05649
G1 X3.81 Y165.03 E1073.48646
G1 X3.81 Y165.596 E1073.50528
G1 X34.211 Y195.997 E1074.93525
G1 X34.211 Y196.562 E1074.95405
G1 X3.81 Y166.162 E1076.38399
G1 X3.81 Y166.728 E1076.40282
G1 X34.211 Y197.128 E1077.83276
G1 X34.211 Y197.694 E1077.85159
G1 X3.81 Y167.293 E1079.28156
G1 X3.81 Y167.859 E1079.30038
G1 X34.211 Y198.26 E1080.73035
G1 X34.211 Y198.825 E1080.74915
G1 X3.81 Y168.425 E1082.17909
G1 X3.81 Y168.99 E1082.19788
G1 X34.211 Y199.391 E1083.62785
G1 X34.211 Y199.957 E1083.64668
G1 X3.81 Y169.556 E1085.07665
G1 X3.81 Y170.122 E1085.09548
G1 X34.211 Y200.522 E1086.52542
G1 X34.211 Y201.088 E1086.54425
G1 X3.81 Y170.687 E1087.97422
G1 X3.81 Y171.253 E1087.99304
G1 X34.211 Y201.654 E1089.42301
G1 X34.211 Y202.219 E1089.4418
G1 X3.81 Y171.819 E1090.87175
G1 X3.81 Y172.384 E1090.89054
G1 X34.211 Y202.785 E1092.32051
G1 X34.211 Y203.351 E1092.33934
G1 X3.81 Y172.95 E1093.76931
G1 X3.81 Y173.516 E1093.78813
G1 X34.211 Y203.916 E1095.21808
G1 X34.211 Y204.482 E1095.2369
G1 X3.81 Y174.081 E1096.66687
G1 X3.81 Y174.647 E1096.6857
G1 X34.192 Y205.029 E1098.11477
G1 X34.167 Y205.57 E1098.13279
G1 X3.81 Y175.213 E1099.56069
G1 X3.81 Y175.778 E1099.57948
G1 X34.112 Y206.081 E1101.00482
G1 X34.058 Y206.592 E1101.02191
G1 X3.81 Y176.344 E1102.44468
G1 X3.81 Y176.91 E1102.46351
G1 X33.972 Y207.071 E1103.88221
G1 X33.884 Y207.549 E1103.89838
G1 X3.81 Y177.476 E1105.31294
G1 X3.81 Y178.041 E1105.33173
G1 X33.769 Y208 E1106.74091
G1 X33.654 Y208.45 E1106.75636
G1 X3.81 Y178.607 E1108.16011
G1 X3.81 Y179.173 E1108.17893
G1 X33.518 Y208.881 E1109.57631
G1 X33.375 Y209.303 E1109.59113
G1 X3.81 Y179.738 E1110.98177
G1 X3.81 Y180.304 E1111.0006
G1 X33.224 Y209.718 E1112.38414
G1 X33.056 Y210.116 E1112.39851
G1 X3.81 Y180.87 E1113.77415
G1 X3.81 Y181.435 E1113.79294
G1 X32.888 Y210.513 E1115.16068
G1 X32.698 Y210.888 E1115.17467
G1 X3.81 Y182.001 E1116.53345
G1 X3.81 Y182.567 E1116.55227
G1 X32.506 Y211.263 E1117.90204
G1 X32.302 Y211.625 E1117.91586
G1 X3.81 Y183.132 E1119.25606
G1 X3.81 Y183.698 E1119.27489
G1 X32.089 Y211.977 E1120.60505
G1 X31.876 Y212.33 E1120.61876
G1 X3.81 Y184.264 E1121.9389
G1 X3.81 Y184.829 E1121.95769
G1 X31.64 Y212.66 E1123.26675
G1 X31.403 Y212.988 E1123.28021
G1 X3.81 Y185.395 E1124.5781
G1 X3.81 Y185.961 E1124.59693
G1 X31.162 Y213.313 E1125.88348
G1 X30.904 Y213.62 E1125.89682
G1 X3.81 Y186.526 E1127.17124
G1 X3.81 Y187.092 E1127.19006
G1 X30.646 Y213.928 E1128.45234
G1 X30.377 Y214.225 E1128.46567
G1 X3.81 Y187.658 E1129.7153
G1 X3.81 Y188.224 E1129.73413
G1 X30.099 Y214.512 E1130.97066
G1 X29.813 Y214.792 E1130.98397
G1 X3.81 Y188.789 E1132.20707
G1 X3.81 Y189.355 E1132.2259
G1 X29.516 Y215.061 E1133.43503
G1 X29.22 Y215.33 E1133.44833
G1 X3.81 Y189.921 E1134.64352
G1 X3.81 Y190.486 E1134.66231
G1 X28.907 Y215.584 E1135.84282
G1 X28.589 Y215.831 E1135.85621
G1 X3.81 Y191.052 E1137.02174
G1 X3.81 Y191.618 E1137.04056
G1 X28.271 Y216.079 E1138.19113
G1 X27.931 Y216.304 E1138.20469
G1 X3.81 Y192.183 E1139.33927
G1 X3.81 Y192.749 E1139.3581
G1 X27.591 Y216.53 E1140.47668
G1 X27.237 Y216.741 E1140.49039
G1 X3.81 Y193.315 E1141.5923
G1 X3.81 Y193.88 E1141.61109
G1 X26.875 Y216.946 E1142.69602
G1 X26.515 Y217.151 E1142.7098
G1 X3.81 Y194.446 E1143.77778
G1 X3.81 Y195.012 E1143.7966
G1 X26.131 Y217.332 E1144.84649
G1 X25.746 Y217.513 E1144.86064
G1 X3.81 Y195.577 E1145.89244
G1 X3.81 Y196.143 E1145.91127
G1 X25.344 Y217.677 E1146.92416
G1 X24.937 Y217.836 E1146.93869
G1 X3.81 Y196.709 E1147.93244
G1 X3.81 Y197.275 E1147.95127
G1 X24.525 Y217.989 E1148.92561
G1 X24.088 Y218.118 E1148.94077
G1 X3.81 Y197.84 E1149.89458
G1 X3.81 Y198.406 E1149.91341
G1 X23.652 Y218.247 E1150.84669
G1 X23.197 Y218.358 E1150.86227
G1 X3.81 Y198.972 E1151.77415
G1 X3.81 Y199.537 E1151.79294
G1 X22.734 Y218.462 E1152.68309
G1 X22.249 Y218.541 E1152.69944
G1 X3.81 Y200.103 E1153.56673
G1 X3.81 Y200.669 E1153.58555
G1 X21.758 Y218.616 E1154.42975
G1 X21.242 Y218.667 E1154.44699
G1 X3.81 Y201.234 E1155.26696
G1 X3.81 Y201.8 E1155.28579
G1 X20.713 Y218.703 E1156.08086
G1 X20.174 Y218.73 E1156.0988
G1 X3.81 Y202.366 E1156.86852
G1 X3.81 Y202.931 E1156.88731
G1 X19.608 Y218.73 E1157.63042
G1 X19.042 Y218.729 E1157.64925
G1 X3.81 Y203.497 E1158.36571
G1 X3.81 Y204.063 E1158.38454
G1 X18.476 Y218.729 E1159.07438
G1 X17.906 Y218.724 E1159.09334
G1 X3.81 Y204.628 E1159.75637
G1 X3.836 Y205.22 E1159.77608
G1 X17.316 Y218.7 E1160.41014
G1 X16.711 Y218.661 E1160.43031
G1 X3.879 Y205.828 E1161.03391
G1 X3.954 Y206.469 E1161.05537
G1 X16.072 Y218.587 E1161.62537
G1 X15.396 Y218.477 E1161.64815
G1 X4.055 Y207.136 E1162.18159
G1 X4.214 Y207.861 E1162.20628
G1 X14.674 Y218.321 E1162.69828
G1 X13.91 Y218.123 E1162.72453
G1 X4.433 Y208.645 E1163.17033
G1 X4.72 Y209.498 E1163.20026
G1 X13.053 Y217.832 E1163.59224
G1 X12.085 Y217.429 E1163.62712
G1 X5.12 Y210.463 E1163.95475
G1 X5.383 Y211.024 E1163.97536
G1 X5.735 Y211.644 E1163.99907
G1 X10.902 Y216.811 E1164.24211
G1 X10.18 Y216.376 E1164.27015
G1 X9.267 Y215.714 E1164.30766
G1 X8.473 Y215.046 E1164.34217
G1 X7.858 Y214.453 E1164.37058
G1 X7.148 Y213.671 E1164.40572
G1 X6.977 Y213.452 E1164.41496
G1 X9.088 Y215.563 E1164.51425
M204 S5000
M205 X10 Y10
G0 F4800 X167.29 Y64.383
M204 S1000
M205 X8 Y8
G1 F1050 X166.645 Y64.036 E1164.53861
G1 X166.048 Y63.607 E1164.56306
G1 X165.511 Y63.109 E1164.58742
G1 X165.041 Y62.546 E1164.61181
G1 X164.645 Y61.928 E1164.63623
G1 X164.433 Y61.478 E1164.65277
G1 X112.298 Y9.343 E1167.10504
G1 X112.864 Y9.343 E1167.12387
G1 X164.11 Y60.589 E1169.53432
G1 X163.971 Y59.885 E1169.55819
G1 X113.429 Y9.343 E1171.93553
G1 X113.995 Y9.343 E1171.95436
G1 X163.928 Y59.276 E1174.30305
G1 X163.92 Y58.702 E1174.32214
G1 X114.561 Y9.343 E1176.64384
G1 X115.126 Y9.343 E1176.66263
G1 X163.92 Y58.136 E1178.95773
G1 X163.92 Y57.571 E1178.97652
G1 X115.692 Y9.343 E1181.24502
G1 X116.258 Y9.343 E1181.26384
G1 X163.92 Y57.005 E1183.50572
G1 X163.92 Y56.439 E1183.52454
G1 X116.823 Y9.343 E1185.73982
G1 X117.389 Y9.343 E1185.75864
G1 X163.92 Y55.874 E1187.94732
G1 X163.92 Y55.308 E1187.96614
G1 X117.955 Y9.343 E1190.1282
G1 X118.52 Y9.343 E1190.14699
G1 X163.92 Y54.742 E1192.28244
G1 X163.92 Y54.177 E1192.30123
G1 X119.086 Y9.343 E1194.41009
G1 X119.652 Y9.343 E1194.42891
G1 X163.92 Y53.611 E1196.51114
G1 X163.92 Y53.045 E1196.52997
G1 X120.218 Y9.343 E1198.58558
G1 X120.783 Y9.343 E1198.60437
G1 X163.92 Y52.48 E1200.6334
G1 X163.92 Y51.914 E1200.65223
G1 X121.349 Y9.343 E1202.65464
G1 X121.915 Y9.343 E1202.67346
G1 X163.92 Y51.348 E1204.64925
G1 X163.92 Y50.782 E1204.66807
G1 X122.48 Y9.343 E1206.61726
G1 X123.046 Y9.343 E1206.63609
G1 X163.92 Y50.217 E1208.55867
G1 X163.92 Y49.651 E1208.5775
G1 X123.612 Y9.343 E1210.47346
G1 X124.177 Y9.343 E1210.49225
G1 X163.92 Y49.085 E1212.36162
G1 X163.92 Y48.52 E1212.38041
G1 X124.743 Y9.343 E1214.22318
G1 X125.309 Y9.343 E1214.242
G1 X163.92 Y47.954 E1216.05815
G1 X163.92 Y47.388 E1216.07697
G1 X125.874 Y9.343 E1217.86652
G1 X126.44 Y9.343 E1217.88534
G1 X163.92 Y46.823 E1219.64828
G1 X163.92 Y46.257 E1219.66711
G1 X127.006 Y9.343 E1221.40343
G1 X127.571 Y9.343 E1221.42222
G1 X163.92 Y45.691 E1223.13195
G1 X163.92 Y45.126 E1223.15074
G1 X128.137 Y9.343 E1224.83386
G1 X128.703 Y9.343 E1224.85269
G1 X163.92 Y44.56 E1226.50919
G1 X163.92 Y43.994 E1226.52801
G1 X129.269 Y9.343 E1228.15789
G1 X129.834 Y9.343 E1228.17668
G1 X163.92 Y43.429 E1229.77998
G1 X163.92 Y42.863 E1229.79881
G1 X130.4 Y9.343 E1231.37548
G1 X130.966 Y9.343 E1231.39431
G1 X163.92 Y42.297 E1232.94436
G1 X163.92 Y41.732 E1232.96316
G1 X131.531 Y9.343 E1234.48663
G1 X132.097 Y9.343 E1234.50546
G1 X163.92 Y41.166 E1236.00232
G1 X163.92 Y40.6 E1236.02114
G1 X132.663 Y9.343 E1237.49138
G1 X133.228 Y9.343 E1237.51017
G1 X163.92 Y40.034 E1238.9538
G1 X163.92 Y39.469 E1238.97259
G1 X133.794 Y9.343 E1240.38963
G1 X134.36 Y9.343 E1240.40845
G1 X163.92 Y38.903 E1241.79886
G1 X163.92 Y38.337 E1241.81769
G1 X134.925 Y9.343 E1243.1815
G1 X135.491 Y9.343 E1243.20033
G1 X163.92 Y37.772 E1244.53754
G1 X163.92 Y37.206 E1244.55637
G1 X136.057 Y9.343 E1245.86696
G1 X136.622 Y9.343 E1245.88575
G1 X163.92 Y36.64 E1247.16974
G1 X163.92 Y36.075 E1247.18853
G1 X137.188 Y9.343 E1248.44592
G1 X137.754 Y9.343 E1248.46475
G1 X163.92 Y35.509 E1249.69552
G1 X163.92 Y34.943 E1249.71434
G1 X138.319 Y9.343 E1250.91851
G1 X138.885 Y9.343 E1250.93734
G1 X163.92 Y34.378 E1252.1149
G1 X163.92 Y33.812 E1252.13373
G1 X139.451 Y9.343 E1253.28468
G1 X140.017 Y9.343 E1253.3035
G1 X163.92 Y33.246 E1254.42783
G1 X163.92 Y32.681 E1254.44662
G1 X140.582 Y9.343 E1255.54437
G1 X141.148 Y9.343 E1255.56319
G1 X163.92 Y32.115 E1256.63432
G1 X163.92 Y31.549 E1256.65314
G1 X141.714 Y9.343 E1257.69764
G1 X142.279 Y9.343 E1257.71644
G1 X163.92 Y30.984 E1258.73436
G1 X163.92 Y30.418 E1258.75319
G1 X142.845 Y9.343 E1259.74449
G1 X143.411 Y9.343 E1259.76332
G1 X163.92 Y29.852 E1260.728
G1 X163.92 Y29.286 E1260.74682
G1 X143.976 Y9.343 E1261.6849
G1 X144.542 Y9.343 E1261.70373
G1 X163.92 Y28.721 E1262.61521
G1 X163.92 Y28.155 E1262.63403
G1 X145.108 Y9.343 E1263.51889
G1 X145.673 Y9.343 E1263.53769
G1 X163.92 Y27.589 E1264.39594
G1 X163.92 Y27.024 E1264.41474
G1 X146.239 Y9.343 E1265.2464
G1 X146.805 Y9.343 E1265.26522
G1 X163.92 Y26.458 E1266.07026
G1 X163.92 Y25.892 E1266.08908
G1 X147.37 Y9.343 E1266.86752
G1 X147.946 Y9.353 E1266.88668
G1 X163.92 Y25.327 E1267.63805
G1 X163.92 Y24.761 E1267.65688
G1 X148.536 Y9.377 E1268.38049
G1 X149.151 Y9.427 E1268.40101
G1 X163.917 Y24.193 E1269.09556
G1 X163.875 Y23.585 E1269.11583
G1 X149.783 Y9.493 E1269.77868
G1 X150.477 Y9.622 E1269.80215
G1 X163.833 Y22.977 E1270.43036
G1 X163.732 Y22.311 E1270.45276
G1 X151.214 Y9.792 E1271.04159
G1 X151.975 Y9.988 E1271.06773
G1 X163.608 Y21.621 E1271.61491
G1 X163.446 Y20.893 E1271.63972
G1 X152.873 Y10.32 E1272.13704
G1 X153.844 Y10.726 E1272.17204
G1 X163.194 Y20.076 E1272.61184
G1 X163.161 Y19.963 E1272.61575
G1 X162.853 Y19.168 E1272.64411
G1 X155.077 Y11.393 E1273.00985
G1 X155.498 Y11.629 E1273.0259
G1 X155.53 Y11.574 E1273.02802
G1 X156.134 Y11.885 E1273.05061
G1 X162.39 Y18.14 E1273.34485
G1 X162.346 Y18.046 E1273.3483
G1 X161.668 Y16.853 E1273.39394
G1 X157.454 Y12.638 E1273.59218
G1 X157.55 Y12.696 E1273.59591
G1 X158.464 Y13.358 E1273.63345
G1 X159.257 Y14.026 E1273.66793
G1 X159.873 Y14.619 E1273.69637
G1 X160.583 Y15.402 E1273.73153
G1 X161.265 Y16.276 E1273.7684
M204 S5000
M205 X10 Y10
G0 F600 X161.265 Y16.276 Z1.34
G0 F4800 X164.822 Y59.742
G0 X213.237 Y181.655
;TIME_ELAPSED:19070.802392
;LAYER:-9
M204 S1000
M205 X8 Y8
;TYPE:SUPPORT-INTERFACE
G1 F1050 X214.102 Y180.979 E1273.80491
G1 X214.884 Y180.269 E1273.84004
G1 X215.48 Y179.651 E1273.8686
G1 X216.145 Y178.859 E1273.90299
G1 X216.557 Y178.29 E1273.92636
G1 X213.107 Y181.741 E1274.08866
G1 X212.431 Y182.188 E1274.11562
G1 X211.65 Y182.632 E1274.1455
G1 X217.478 Y176.804 E1274.41963
G1 X217.822 Y176.133 E1274.44471
G1 X217.993 Y175.723 E1274.45948
G1 X210.552 Y183.164 E1274.80948
G1 X209.628 Y183.523 E1274.84245
G1 X218.357 Y174.793 E1275.25306
G1 X218.566 Y174.18 E1275.2746
G1 X218.621 Y173.963 E1275.28205
G1 X208.814 Y183.771 E1275.74336
G1 X208.053 Y183.966 E1275.76949
G1 X218.816 Y173.203 E1276.27575
G1 X218.95 Y172.503 E1276.29946
G1 X207.349 Y184.105 E1276.84516
G1 X206.681 Y184.206 E1276.86763
G1 X219.044 Y171.844 E1277.44912
G1 X219.111 Y171.211 E1277.47029
G1 X206.06 Y184.262 E1278.08417
G1 X205.453 Y184.303 E1278.1044
G1 X219.141 Y170.615 E1278.74825
G1 X219.161 Y170.03 E1278.76771
G1 X204.875 Y184.315 E1279.43966
G1 X204.31 Y184.315 E1279.45845
G1 X219.161 Y169.464 E1280.157
G1 X219.161 Y168.898 E1280.17582
G1 X203.744 Y184.315 E1280.90099
G1 X203.178 Y184.315 E1280.91982
G1 X219.161 Y168.333 E1281.67159
G1 X219.161 Y167.767 E1281.69041
G1 X202.612 Y184.315 E1282.4688
G1 X202.047 Y184.315 E1282.48759
G1 X219.161 Y167.201 E1283.29258
G1 X219.161 Y166.636 E1283.31138
G1 X201.481 Y184.315 E1284.14296
G1 X200.915 Y184.315 E1284.16179
G1 X219.161 Y166.07 E1285.02
G1 X219.161 Y165.504 E1285.03883
G1 X200.35 Y184.315 E1285.92364
G1 X199.784 Y184.315 E1285.94246
G1 X219.161 Y164.939 E1286.85388
G1 X219.161 Y164.373 E1286.8727
G1 X199.218 Y184.315 E1287.81073
G1 X198.653 Y184.315 E1287.82953
G1 X219.161 Y163.807 E1288.79416
G1 X219.161 Y163.241 E1288.81299
G1 X198.087 Y184.315 E1289.80424
G1 X197.521 Y184.315 E1289.82307
G1 X219.161 Y162.676 E1290.84092
G1 X219.161 Y162.11 E1290.85975
G1 X196.956 Y184.315 E1291.9042
G1 X196.39 Y184.315 E1291.92303
G1 X219.161 Y161.544 E1292.99411
G1 X219.161 Y160.979 E1293.0129
G1 X195.824 Y184.315 E1294.11058
G1 X195.259 Y184.315 E1294.12937
G1 X219.161 Y160.413 E1295.25364
G1 X219.161 Y159.847 E1295.27247
G1 X194.693 Y184.315 E1296.42337
G1 X194.127 Y184.315 E1296.44219
G1 X219.161 Y159.282 E1297.61969
G1 X219.161 Y158.716 E1297.63852
G1 X193.561 Y184.315 E1298.84264
G1 X192.996 Y184.315 E1298.86143
G1 X219.161 Y158.15 E1300.09215
G1 X219.161 Y157.585 E1300.11095
G1 X192.43 Y184.315 E1301.36827
G1 X191.864 Y184.315 E1301.38709
G1 X219.161 Y157.019 E1302.67104
G1 X219.161 Y156.453 E1302.68986
G1 X191.299 Y184.315 E1304.0004
G1 X190.733 Y184.315 E1304.01923
G1 X219.161 Y155.888 E1305.35637
G1 X219.161 Y155.322 E1305.3752
G1 X190.167 Y184.315 E1306.73896
G1 X189.602 Y184.315 E1306.75775
G1 X219.161 Y154.756 E1308.14812
G1 X219.161 Y154.19 E1308.16694
G1 X189.036 Y184.315 E1309.58393
G1 X188.47 Y184.315 E1309.60276
G1 X219.161 Y153.625 E1311.04634
G1 X219.161 Y153.059 E1311.06517
G1 X187.905 Y184.315 E1312.53536
G1 X187.339 Y184.315 E1312.55418
G1 X219.161 Y152.493 E1314.05099
G1 X219.161 Y151.928 E1314.06978
G1 X186.773 Y184.315 E1315.59319
G1 X186.208 Y184.315 E1315.61198
G1 X219.161 Y151.362 E1317.16199
G1 X219.161 Y150.796 E1317.18082
G1 X185.642 Y184.315 E1318.75745
G1 X185.076 Y184.315 E1318.77627
G1 X219.161 Y150.231 E1320.3795
G1 X219.161 Y149.665 E1320.39833
G1 X184.511 Y184.315 E1322.02816
G1 X183.945 Y184.315 E1322.04698
G1 X219.161 Y149.099 E1323.70344
G1 X219.161 Y148.534 E1323.72223
G1 X183.379 Y184.315 E1325.40528
G1 X182.813 Y184.315 E1325.42411
G1 X219.161 Y147.968 E1327.13378
G1 X219.161 Y147.402 E1327.15261
G1 X182.248 Y184.315 E1328.88888
G1 X181.682 Y184.315 E1328.90771
G1 X219.161 Y146.837 E1330.67058
G1 X219.161 Y146.271 E1330.6894
G1 X181.116 Y184.315 E1332.4789
G1 X180.551 Y184.315 E1332.49769
G1 X219.161 Y145.705 E1334.31379
G1 X219.161 Y145.14 E1334.33258
G1 X179.985 Y184.315 E1336.17528
G1 X179.419 Y184.315 E1336.1941
G1 X219.161 Y144.574 E1338.06342
G1 X219.161 Y144.008 E1338.08224
G1 X178.854 Y184.315 E1339.97816
G1 X178.288 Y184.315 E1339.99699
G1 X219.161 Y143.442 E1341.91953
G1 X219.161 Y142.877 E1341.93832
G1 X177.722 Y184.315 E1343.88746
G1 X177.157 Y184.315 E1343.90625
G1 X219.161 Y142.311 E1345.88199
G1 X219.161 Y141.745 E1345.90082
G1 X176.591 Y184.315 E1347.90318
G1 X176.025 Y184.315 E1347.922
G1 X219.161 Y141.18 E1349.95097
G1 X219.161 Y140.614 E1349.96979
G1 X175.46 Y184.315 E1352.02535
G1 X174.894 Y184.315 E1352.04418
G1 X219.161 Y140.048 E1354.12636
G1 X219.161 Y139.483 E1354.14515
G1 X174.328 Y184.315 E1356.25394
G1 X173.763 Y184.315 E1356.27273
G1 X219.161 Y138.917 E1358.40811
G1 X219.161 Y138.351 E1358.42694
G1 X173.197 Y184.315 E1360.58894
G1 X172.631 Y184.315 E1360.60777
G1 X219.161 Y137.786 E1362.79637
G1 X219.161 Y137.22 E1362.8152
G1 X172.065 Y184.315 E1365.03043
G1 X171.5 Y184.315 E1365.04922
G1 X219.161 Y136.654 E1367.29105
G1 X219.161 Y136.089 E1367.30984
G1 X170.934 Y184.315 E1369.57826
G1 X170.368 Y184.315 E1369.59709
G1 X219.161 Y135.523 E1371.89214
G1 X219.161 Y134.957 E1371.91096
G1 X169.803 Y184.315 E1374.23261
G1 X169.237 Y184.315 E1374.25144
G1 X219.161 Y134.392 E1376.59969
G1 X219.161 Y133.826 E1376.61851
G1 X168.671 Y184.315 E1378.99338
G1 X168.106 Y184.315 E1379.01218
G1 X219.161 Y133.26 E1381.41365
G1 X219.161 Y132.694 E1381.43247
G1 X167.54 Y184.315 E1383.86056
G1 X166.974 Y184.315 E1383.87939
G1 X219.161 Y132.129 E1386.33408
G1 X219.161 Y131.563 E1386.35291
G1 X166.409 Y184.315 E1388.8342
G1 X165.843 Y184.315 E1388.85303
G1 X219.161 Y130.997 E1391.36094
G1 X219.161 Y130.432 E1391.37973
G1 X165.277 Y184.315 E1393.91425
G1 X164.712 Y184.315 E1393.93304
G1 X219.161 Y129.866 E1396.49415
G1 X219.161 Y129.3 E1396.51298
G1 X164.146 Y184.315 E1399.10072
G1 X163.58 Y184.315 E1399.11954
G1 X219.161 Y128.735 E1401.73388
G1 X219.161 Y128.169 E1401.7527
G1 X163.014 Y184.315 E1404.39366
G1 X162.449 Y184.315 E1404.41245
G1 X219.161 Y127.603 E1407.08001
G1 X219.161 Y127.038 E1407.0988
G1 X161.883 Y184.315 E1409.79296
G1 X161.317 Y184.315 E1409.81179
G1 X219.161 Y126.472 E1412.53257
G1 X219.161 Y125.906 E1412.55139
G1 X160.752 Y184.315 E1415.29877
G1 X160.186 Y184.315 E1415.3176
G1 X219.161 Y125.341 E1418.09158
G1 X219.161 Y124.775 E1418.1104
G1 X159.62 Y184.315 E1420.91101
G1 X159.055 Y184.315 E1420.9298
G1 X219.161 Y124.209 E1423.757
G1 X219.161 Y123.643 E1423.77583
G1 X158.489 Y184.315 E1426.62965
G1 X157.923 Y184.315 E1426.64848
G1 X219.161 Y123.078 E1429.5289
G1 X219.161 Y122.512 E1429.54773
G1 X157.358 Y184.315 E1432.45475
G1 X156.792 Y184.315 E1432.47357
G1 X219.161 Y121.946 E1435.40722
G1 X219.161 Y121.381 E1435.42601
G1 X156.226 Y184.315 E1438.38626
G1 X155.661 Y184.315 E1438.40505
G1 X219.161 Y120.815 E1441.3919
G1 X219.161 Y120.249 E1441.41072
G1 X155.095 Y184.315 E1444.42419
G1 X154.529 Y184.315 E1444.44301
G1 X219.161 Y119.684 E1447.48308
G1 X219.161 Y119.118 E1447.50191
G1 X153.964 Y184.315 E1450.56857
G1 X153.398 Y184.315 E1450.5874
G1 X219.161 Y118.552 E1453.68069
G1 X219.161 Y117.987 E1453.69948
G1 X152.832 Y184.315 E1456.81937
G1 X152.266 Y184.315 E1456.8382
G1 X219.161 Y117.421 E1459.98471
G1 X219.161 Y116.855 E1460.00353
G1 X151.701 Y184.315 E1463.17665
G1 X151.135 Y184.315 E1463.19547
G1 X219.161 Y116.29 E1466.39518
G1 X219.161 Y115.724 E1466.41401
G1 X150.569 Y184.315 E1469.64034
G1 X150.004 Y184.315 E1469.65913
G1 X219.161 Y115.158 E1472.91207
G1 X219.161 Y114.593 E1472.93086
G1 X149.438 Y184.315 E1476.21039
G1 X148.872 Y184.315 E1476.22922
G1 X219.161 Y114.027 E1479.53537
G1 X219.161 Y113.461 E1479.5542
G1 X148.307 Y184.315 E1482.88695
G1 X147.741 Y184.315 E1482.90578
G1 X219.161 Y112.895 E1486.26515
G1 X219.161 Y112.33 E1486.28395
G1 X147.175 Y184.315 E1489.66992
G1 X146.61 Y184.315 E1489.68872
G1 X219.161 Y111.764 E1493.10129
G1 X219.161 Y111.198 E1493.12012
G1 X146.044 Y184.315 E1496.55932
G1 X145.478 Y184.315 E1496.57814
G1 X219.161 Y110.633 E1500.04394
G1 X219.161 Y110.067 E1500.06277
G1 X144.913 Y184.315 E1503.55516
G1 X144.347 Y184.315 E1503.57399
G1 X219.161 Y109.501 E1507.09301
G1 X219.161 Y108.936 E1507.1118
G1 X143.781 Y184.315 E1510.65742
G1 X143.215 Y184.315 E1510.67625
G1 X219.161 Y108.37 E1514.24849
G1 X219.161 Y107.804 E1514.26732
G1 X142.65 Y184.315 E1517.86616
G1 X142.084 Y184.315 E1517.88499
G1 X219.161 Y107.239 E1521.51043
G1 X219.161 Y106.673 E1521.52925
G1 X141.518 Y184.315 E1525.18132
G1 X140.953 Y184.315 E1525.20011
G1 X219.161 Y106.107 E1528.87877
G1 X219.161 Y105.542 E1528.89757
G1 X140.387 Y184.315 E1532.60283
G1 X139.821 Y184.315 E1532.62166
G1 X219.161 Y104.976 E1536.35354
G1 X219.161 Y104.41 E1536.37237
G1 X139.256 Y184.315 E1540.13085
G1 X138.69 Y184.315 E1540.14968
G1 X219.161 Y103.844 E1543.93479
G1 X219.161 Y103.279 E1543.95358
G1 X138.124 Y184.315 E1547.76529
G1 X137.559 Y184.315 E1547.78408
G1 X219.161 Y102.713 E1551.62239
G1 X219.161 Y102.147 E1551.64121
G1 X136.993 Y184.315 E1555.50614
G1 X136.427 Y184.315 E1555.52497
G1 X219.161 Y101.582 E1559.4165
G1 X219.161 Y101.016 E1559.43533
G1 X135.862 Y184.315 E1563.35346
G1 X135.296 Y184.315 E1563.37228
G1 X219.161 Y100.45 E1567.31703
G1 X219.161 Y99.885 E1567.33582
G1 X134.73 Y184.315 E1571.30718
G1 X134.165 Y184.315 E1571.32597
G1 X219.161 Y99.319 E1575.32392
G1 X219.161 Y98.753 E1575.34275
G1 X133.599 Y184.315 E1579.36732
G1 X133.033 Y184.315 E1579.38614
G1 X219.161 Y98.188 E1583.43732
G1 X219.161 Y97.622 E1583.45614
G1 X132.467 Y184.315 E1587.53394
G1 X131.902 Y184.315 E1587.55273
G1 X219.161 Y97.056 E1591.65713
G1 X219.161 Y96.491 E1591.67592
G1 X131.336 Y184.315 E1595.80691
G1 X130.77 Y184.315 E1595.82574
G1 X219.161 Y95.925 E1599.98336
G1 X219.161 Y95.359 E1600.00218
G1 X130.205 Y184.315 E1604.1864
G1 X129.639 Y184.315 E1604.20523
G1 X219.161 Y94.794 E1608.41604
G1 X219.161 Y94.228 E1608.43487
G1 X129.073 Y184.315 E1612.67231
G1 X128.508 Y184.315 E1612.6911
G1 X219.161 Y93.662 E1616.95514
G1 X219.161 Y93.096 E1616.97396
G1 X127.942 Y184.315 E1621.26463
G1 X127.376 Y184.315 E1621.28345
G1 X219.161 Y92.531 E1625.60071
G1 X219.161 Y91.965 E1625.61954
G1 X126.811 Y184.315 E1629.9634
G1 X126.245 Y184.315 E1629.98222
G1 X219.161 Y91.399 E1634.35271
G1 X219.161 Y90.834 E1634.3715
G1 X125.679 Y184.315 E1638.76858
G1 X125.114 Y184.315 E1638.78738
G1 X219.161 Y90.268 E1643.21106
G1 X219.161 Y89.702 E1643.22988
G1 X124.548 Y184.315 E1647.68019
G1 X123.982 Y184.315 E1647.69901
G1 X219.161 Y89.137 E1652.17592
G1 X219.161 Y88.571 E1652.19474
G1 X123.417 Y184.315 E1656.69825
G1 X122.851 Y184.315 E1656.71707
G1 X219.161 Y88.005 E1661.2472
G1 X219.161 Y87.44 E1661.26599
G1 X122.285 Y184.315 E1665.82272
G1 X121.719 Y184.315 E1665.84154
G1 X219.161 Y86.874 E1670.42489
G1 X219.161 Y86.308 E1670.44372
G1 X121.154 Y184.315 E1675.05367
G1 X120.588 Y184.315 E1675.07249
G1 X219.161 Y85.743 E1679.70904
G1 X219.161 Y85.177 E1679.72787
G1 X120.022 Y184.315 E1684.39104
G1 X119.457 Y184.315 E1684.40983
G1 X219.161 Y84.611 E1689.0996
G1 X219.161 Y84.046 E1689.11839
G1 X118.891 Y184.315 E1693.83476
G1 X118.325 Y184.315 E1693.85359
G1 X219.161 Y83.48 E1698.59658
G1 X219.161 Y82.914 E1698.6154
G1 X117.76 Y184.315 E1703.385
G1 X117.194 Y184.315 E1703.40382
G1 X219.161 Y82.348 E1708.20004
G1 X219.161 Y81.783 E1708.21883
G1 X116.628 Y184.315 E1713.04164
G1 X116.063 Y184.315 E1713.06044
G1 X219.161 Y81.217 E1717.90985
G1 X219.161 Y80.651 E1717.92867
G1 X115.497 Y184.315 E1722.80471
G1 X114.931 Y184.315 E1722.82354
G1 X219.161 Y80.086 E1727.72617
G1 X219.161 Y79.52 E1727.745
G1 X114.366 Y184.315 E1732.67423
G1 X113.8 Y184.315 E1732.69306
G1 X219.161 Y78.954 E1737.64892
G1 X219.133 Y78.416 E1737.66684
G1 X113.234 Y184.315 E1742.648
G1 X112.668 Y184.315 E1742.66682
G1 X219.097 Y77.887 E1747.6729
G1 X219.046 Y77.372 E1747.69011
G1 X112.103 Y184.315 E1752.72038
G1 X111.537 Y184.315 E1752.7392
G1 X218.971 Y76.881 E1757.79257
G1 X218.893 Y76.394 E1757.80897
G1 X110.971 Y184.315 E1762.88527
G1 X110.406 Y184.315 E1762.90406
G1 X218.79 Y75.931 E1768.00211
G1 X218.679 Y75.477 E1768.01766
G1 X109.84 Y184.315 E1773.13709
G1 X109.274 Y184.315 E1773.15591
G1 X218.55 Y75.04 E1778.2959
G1 X218.421 Y74.604 E1778.31102
G1 X108.709 Y184.315 E1783.47151
G1 X108.143 Y184.315 E1783.49034
G1 X218.267 Y74.191 E1788.67023
G1 X218.109 Y73.784 E1788.68475
G1 X107.577 Y184.315 E1793.88382
G1 X107.012 Y184.315 E1793.90261
G1 X217.945 Y73.382 E1799.12056
G1 X217.764 Y72.998 E1799.13468
G1 X106.446 Y184.315 E1804.37071
G1 X105.88 Y184.315 E1804.38954
G1 X217.583 Y72.613 E1809.64368
G1 X217.378 Y72.252 E1809.65749
G1 X105.315 Y184.315 E1814.92859
G1 X104.749 Y184.315 E1814.94741
G1 X217.173 Y71.891 E1820.23549
G1 X216.962 Y71.537 E1820.2492
G1 X104.183 Y184.315 E1825.55395
G1 X103.618 Y184.315 E1825.57275
G1 X216.736 Y71.197 E1830.89347
G1 X216.51 Y70.857 E1830.90705
G1 X103.052 Y184.315 E1836.24377
G1 X102.486 Y184.315 E1836.26259
G1 X216.264 Y70.538 E1841.61434
G1 X216.016 Y70.22 E1841.62775
G1 X101.92 Y184.315 E1846.99445
G1 X101.355 Y184.315 E1847.01324
G1 X215.763 Y69.907 E1852.39464
G1 X215.494 Y69.611 E1852.40795
G1 X100.789 Y184.315 E1857.8033
G1 X100.223 Y184.315 E1857.82212
G1 X215.224 Y69.314 E1863.23142
G1 X214.944 Y69.029 E1863.2447
G1 X99.658 Y184.315 E1868.6674
G1 X99.092 Y184.315 E1868.68623
G1 X214.657 Y68.751 E1874.12203
G1 X214.36 Y68.482 E1874.13536
G1 X98.526 Y184.315 E1879.58381
G1 X97.961 Y184.315 E1879.6026
G1 X214.052 Y68.224 E1885.06317
G1 X213.745 Y67.965 E1885.07653
G1 X97.395 Y184.315 E1890.54927
G1 X96.829 Y184.315 E1890.5681
G1 X213.42 Y67.725 E1896.05216
G1 X213.092 Y67.487 E1896.06564
G1 X96.264 Y184.315 E1901.56087
G1 X95.698 Y184.315 E1901.57969
G1 X212.762 Y67.252 E1907.086
G1 X212.409 Y67.038 E1907.09973
G1 X95.132 Y184.315 E1912.61608
G1 X94.567 Y184.315 E1912.63487
G1 X212.057 Y66.825 E1918.16124
G1 X211.695 Y66.622 E1918.17505
G1 X94.001 Y184.315 E1923.71099
G1 X93.435 Y184.315 E1923.72981
G1 X211.321 Y66.429 E1929.27481
G1 X210.945 Y66.24 E1929.28881
G1 X92.869 Y184.315 E1934.84272
G1 X92.304 Y184.315 E1934.86151
G1 X210.546 Y66.073 E1940.42325
G1 X210.147 Y65.906 E1940.43763
G1 X91.738 Y184.315 E1946.00723
G1 X91.172 Y184.315 E1946.02606
G1 X209.737 Y65.751 E1951.60297
G1 X209.314 Y65.608 E1951.61782
G1 X90.607 Y184.315 E1957.20143
G1 X90.041 Y184.315 E1957.22026
G1 X208.882 Y65.474 E1962.81017
G1 X208.433 Y65.358 E1962.8256
G1 X89.475 Y184.315 E1968.42099
G1 X88.91 Y184.315 E1968.43979
G1 X207.982 Y65.243 E1974.04057
G1 X207.505 Y65.154 E1974.05671
G1 X88.344 Y184.315 E1979.66167
G1 X87.778 Y184.315 E1979.6805
G1 X207.022 Y65.072 E1985.28935
G1 X206.515 Y65.013 E1985.30632
G1 X87.213 Y184.315 E1990.91792
G1 X86.647 Y184.315 E1990.93675
G1 X206.004 Y64.959 E1996.55091
G1 X205.46 Y64.937 E1996.56902
G1 X86.081 Y184.315 E2002.18422
G1 X85.516 Y184.315 E2002.20301
G1 X204.915 Y64.916 E2007.81918
G1 X204.349 Y64.916 E2007.838
G1 X84.95 Y184.315 E2013.45416
G1 X84.384 Y184.315 E2013.47299
G1 X203.783 Y64.916 E2019.08915
G1 X203.218 Y64.916 E2019.10794
G1 X83.819 Y184.315 E2024.72411
G1 X83.253 Y184.315 E2024.74293
G1 X202.652 Y64.916 E2030.35909
G1 X202.086 Y64.916 E2030.37792
G1 X82.687 Y184.315 E2035.99408
G1 X82.121 Y184.315 E2036.01291
G1 X201.521 Y64.916 E2041.62909
G1 X200.955 Y64.916 E2041.64792
G1 X81.556 Y184.315 E2047.26408
G1 X80.99 Y184.315 E2047.28291
G1 X200.389 Y64.916 E2052.89907
G1 X199.824 Y64.916 E2052.91786
G1 X80.424 Y184.315 E2058.53405
G1 X79.859 Y184.315 E2058.55284
G1 X199.258 Y64.916 E2064.169
G1 X198.692 Y64.916 E2064.18783
G1 X79.293 Y184.315 E2069.80399
G1 X78.703 Y184.34 E2069.82363
G1 X198.127 Y64.916 E2075.44097
G1 X197.561 Y64.916 E2075.4598
G1 X78.051 Y184.426 E2081.08118
G1 X77.678 Y184.498 E2081.09382
G1 X77.283 Y184.628 E2081.10765
G1 X196.995 Y64.916 E2086.73853
G1 X196.43 Y64.916 E2086.75732
G1 X76.28 Y185.066 E2092.40881
G1 X75.707 Y185.432 E2092.43143
G1 X75.279 Y185.78 E2092.44977
G1 X75.031 Y185.993 E2092.46065
G1 X74.282 Y186.572 E2092.49213
G1 X74.063 Y186.717 E2092.50087
G1 X195.864 Y64.916 E2098.23002
G1 X195.298 Y64.916 E2098.24884
G1 X72.606 Y187.609 E2104.01992
G1 X71.538 Y188.111 E2104.05917
G1 X194.732 Y64.916 E2109.85386
G1 X194.167 Y64.916 E2109.87265
G1 X70.626 Y188.457 E2115.68364
G1 X69.819 Y188.698 E2115.71166
G1 X193.601 Y64.916 E2121.53398
G1 X193.035 Y64.916 E2121.55281
G1 X69.063 Y188.888 E2127.38407
G1 X68.361 Y189.025 E2127.40786
G1 X192.47 Y64.916 E2133.24557
G1 X191.904 Y64.916 E2133.26439
G1 X67.684 Y189.136 E2139.10732
G1 X67.076 Y189.178 E2139.12759
G1 X191.338 Y64.916 E2144.97249
G1 X190.773 Y64.916 E2144.99128
G1 X66.469 Y189.22 E2150.83816
G1 X65.893 Y189.23 E2150.85732
G1 X190.207 Y64.916 E2156.70467
G1 X189.641 Y64.916 E2156.7235
G1 X65.328 Y189.23 E2162.57082
G1 X64.762 Y189.23 E2162.58965
G1 X189.076 Y64.916 E2168.437
G1 X188.51 Y64.916 E2168.45582
G1 X64.196 Y189.23 E2174.30317
G1 X63.631 Y189.23 E2174.32197
G1 X187.944 Y64.916 E2180.16929
G1 X187.379 Y64.916 E2180.18808
G1 X63.065 Y189.23 E2186.03543
G1 X62.499 Y189.23 E2186.05426
G1 X186.814 Y64.915 E2191.90166
G1 X186.248 Y64.915 E2191.92048
G1 X61.934 Y189.23 E2197.76785
G1 X61.368 Y189.23 E2197.78668
G1 X185.682 Y64.915 E2203.63405
G1 X185.117 Y64.915 E2203.65284
G1 X60.802 Y189.23 E2209.50024
G1 X60.237 Y189.23 E2209.51903
G1 X184.551 Y64.915 E2215.3664
G1 X183.985 Y64.915 E2215.38523
G1 X59.671 Y189.23 E2221.2326
G1 X59.105 Y189.23 E2221.25143
G1 X183.419 Y64.915 E2227.0988
G1 X182.854 Y64.915 E2227.11759
G1 X58.539 Y189.23 E2232.96499
G1 X57.974 Y189.23 E2232.98378
G1 X182.288 Y64.915 E2238.83115
G1 X181.722 Y64.915 E2238.84998
G1 X57.408 Y189.23 E2244.69735
G1 X56.842 Y189.23 E2244.71618
G1 X181.157 Y64.915 E2250.56357
G1 X180.591 Y64.915 E2250.5824
G1 X56.277 Y189.23 E2256.42977
G1 X55.711 Y189.23 E2256.4486
G1 X180.025 Y64.915 E2262.29597
G1 X179.46 Y64.915 E2262.31476
G1 X55.145 Y189.23 E2268.16216
G1 X54.58 Y189.23 E2268.18095
G1 X178.894 Y64.915 E2274.02832
G1 X178.328 Y64.915 E2274.04715
G1 X54.014 Y189.23 E2279.89452
G1 X53.448 Y189.23 E2279.91335
G1 X177.763 Y64.915 E2285.76074
G1 X177.197 Y64.915 E2285.77957
G1 X52.883 Y189.23 E2291.62694
G1 X52.317 Y189.23 E2291.64577
G1 X176.631 Y64.915 E2297.49314
G1 X176.066 Y64.915 E2297.51193
G1 X51.751 Y189.23 E2303.35933
G1 X51.186 Y189.23 E2303.37812
G1 X175.5 Y64.915 E2309.22549
G1 X174.934 Y64.915 E2309.24432
G1 X50.62 Y189.23 E2315.09169
G1 X50.054 Y189.23 E2315.11052
G1 X174.368 Y64.915 E2320.95789
G1 X173.803 Y64.915 E2320.97668
G1 X49.488 Y189.23 E2326.82408
G1 X48.923 Y189.23 E2326.84287
G1 X173.237 Y64.915 E2332.69024
G1 X172.671 Y64.915 E2332.70907
G1 X48.357 Y189.23 E2338.55644
G1 X47.791 Y189.23 E2338.57527
G1 X172.106 Y64.915 E2344.42266
G1 X171.54 Y64.915 E2344.44149
G1 X47.226 Y189.23 E2350.28886
G1 X46.66 Y189.23 E2350.30769
G1 X170.974 Y64.915 E2356.15506
G1 X170.409 Y64.915 E2356.17385
G1 X46.094 Y189.23 E2362.02125
G1 X45.529 Y189.23 E2362.04004
G1 X169.843 Y64.915 E2367.88741
G1 X169.311 Y64.881 E2367.90514
G1 X44.963 Y189.23 E2373.75412
G1 X44.397 Y189.23 E2373.77294
G1 X168.792 Y64.836 E2379.62408
G1 X168.326 Y64.735 E2379.63994
G1 X43.832 Y189.23 E2385.49578
G1 X43.266 Y189.23 E2385.5146
G1 X167.884 Y64.612 E2391.37625
G1 X167.476 Y64.454 E2391.3908
G1 X42.7 Y189.23 E2397.25988
G1 X42.135 Y189.23 E2397.27867
G1 X167.09 Y64.275 E2403.15617
G1 X166.722 Y64.077 E2403.17007
G1 X41.569 Y189.23 E2409.05689
G1 X41.003 Y189.23 E2409.07571
G1 X166.385 Y63.848 E2414.9733
G1 X166.056 Y63.612 E2414.98676
G1 X40.438 Y189.23 E2420.89545
G1 X39.864 Y189.238 E2420.91454
G1 X165.762 Y63.34 E2426.8364
G1 X165.472 Y63.064 E2426.84971
G1 X39.257 Y189.279 E2432.78648
G1 X38.557 Y189.413 E2432.81019
G1 X165.215 Y62.755 E2438.76779
G1 X164.97 Y62.435 E2438.78119
G1 X37.674 Y189.73 E2444.76878
G1 X37.198 Y189.955 E2444.7863
G1 X36.58 Y190.351 E2444.81071
G1 X36.018 Y190.821 E2444.83507
G1 X164.748 Y62.091 E2450.89014
G1 X164.549 Y61.724 E2450.90402
G1 X10.016 Y216.257 E2458.17278
G1 X9.688 Y216.019 E2458.18626
G1 X164.367 Y61.34 E2465.46189
G1 X164.219 Y60.923 E2465.47661
G1 X9.36 Y215.782 E2472.7607
G1 X9.047 Y215.529 E2472.77408
G1 X164.087 Y60.489 E2480.06669
G1 X163.995 Y60.015 E2480.08275
G1 X8.739 Y215.271 E2487.38552
G1 X8.435 Y215.009 E2487.39886
G1 X163.942 Y59.503 E2494.71341
G1 X163.92 Y58.959 E2494.73152
G1 X8.147 Y214.732 E2502.05861
G1 X7.859 Y214.454 E2502.07192
G1 X163.92 Y58.394 E2509.41253
G1 X163.92 Y57.828 E2509.43135
G1 X7.59 Y214.157 E2516.78461
G1 X7.321 Y213.861 E2516.79792
G1 X163.92 Y57.262 E2524.16385
G1 X163.92 Y56.697 E2524.18264
G1 X7.059 Y213.557 E2531.56088
G1 X6.812 Y213.239 E2531.57427
G1 X163.92 Y56.131 E2538.96415
G1 X163.92 Y55.565 E2538.98298
G1 X6.564 Y212.921 E2546.38452
G1 X6.332 Y212.587 E2546.39805
G1 X163.92 Y55 E2553.81048
G1 X163.92 Y54.434 E2553.82931
G1 X6.105 Y212.248 E2561.25242
G1 X5.883 Y211.905 E2561.266
G1 X163.92 Y53.868 E2568.69958
G1 X163.92 Y53.303 E2568.71837
G1 X5.678 Y211.544 E2576.16157
G1 X5.474 Y211.183 E2576.17536
G1 X163.92 Y52.737 E2583.62817
G1 X163.92 Y52.171 E2583.647
G1 X5.282 Y210.809 E2591.10884
G1 X5.101 Y210.424 E2591.12299
G1 X163.92 Y51.606 E2598.59333
G1 X163.92 Y51.04 E2598.61215
G1 X4.927 Y210.033 E2606.0907
G1 X4.77 Y209.624 E2606.10527
G1 X163.92 Y50.474 E2613.5912
G1 X163.92 Y49.909 E2613.60999
G1 X4.613 Y209.215 E2621.10328
G1 X4.475 Y208.787 E2621.11823
G1 X163.92 Y49.343 E2628.61801
G1 X163.92 Y48.777 E2628.63684
G1 X4.347 Y208.35 E2636.14266
G1 X4.224 Y207.907 E2636.15796
G1 X163.92 Y48.211 E2643.66957
G1 X163.92 Y47.646 E2643.68836
G1 X4.122 Y207.443 E2651.20474
G1 X4.03 Y206.97 E2651.22077
G1 X163.92 Y47.08 E2658.74151
G1 X163.92 Y46.514 E2658.76033
G1 X3.956 Y206.478 E2666.28455
G1 X3.89 Y205.978 E2666.30132
G1 X163.92 Y45.949 E2673.82862
G1 X163.92 Y45.383 E2673.84744
G1 X3.853 Y205.449 E2681.37648
G1 X3.816 Y204.92 E2681.39412
G1 X163.92 Y44.817 E2688.9249
G1 X163.92 Y44.252 E2688.94369
G1 X3.811 Y204.36 E2696.4747
G1 X3.811 Y203.795 E2696.49349
G1 X163.92 Y43.686 E2704.02453
G1 X163.92 Y43.12 E2704.04335
G1 X3.811 Y203.229 E2711.57439
G1 X3.811 Y202.663 E2711.59322
G1 X163.92 Y42.555 E2719.12423
G1 X163.92 Y41.989 E2719.14305
G1 X3.811 Y202.098 E2726.67409
G1 X3.811 Y201.532 E2726.69292
G1 X163.92 Y41.423 E2734.22395
G1 X163.92 Y40.858 E2734.24274
G1 X3.811 Y200.966 E2741.77376
G1 X3.811 Y200.401 E2741.79255
G1 X163.92 Y40.292 E2749.32359
G1 X163.92 Y39.726 E2749.34241
G1 X3.811 Y199.835 E2756.87345
G1 X3.811 Y199.269 E2756.89227
G1 X163.92 Y39.16 E2764.42331
G1 X163.92 Y38.595 E2764.4421
G1 X3.811 Y198.704 E2771.97314
G1 X3.811 Y198.138 E2771.99196
G1 X163.92 Y38.029 E2779.523
G1 X163.92 Y37.463 E2779.54182
G1 X3.811 Y197.572 E2787.07286
G1 X3.811 Y197.007 E2787.09165
G1 X163.92 Y36.898 E2794.62269
G1 X163.92 Y36.332 E2794.64152
G1 X3.811 Y196.441 E2802.17255
G1 X3.811 Y195.875 E2802.19138
G1 X163.92 Y35.766 E2809.72241
G1 X163.92 Y35.201 E2809.74121
G1 X3.811 Y195.309 E2817.27222
G1 X3.811 Y194.744 E2817.29101
G1 X163.92 Y34.635 E2824.82205
G1 X163.92 Y34.069 E2824.84087
G1 X3.811 Y194.178 E2832.37191
G1 X3.811 Y193.612 E2832.39073
G1 X163.92 Y33.504 E2839.92175
G1 X163.92 Y32.938 E2839.94057
G1 X3.811 Y193.047 E2847.47161
G1 X3.811 Y192.481 E2847.49043
G1 X163.92 Y32.372 E2855.02147
G1 X163.92 Y31.807 E2855.04026
G1 X3.811 Y191.915 E2862.57127
G1 X3.811 Y191.35 E2862.59007
G1 X163.92 Y31.241 E2870.1211
G1 X163.92 Y30.675 E2870.13993
G1 X3.811 Y190.784 E2877.67097
G1 X3.811 Y190.218 E2877.68979
G1 X163.92 Y30.11 E2885.2208
G1 X163.92 Y29.544 E2885.23963
G1 X3.811 Y189.653 E2892.77066
G1 X3.811 Y189.087 E2892.78949
G1 X163.92 Y28.978 E2900.32053
G1 X163.92 Y28.412 E2900.33935
G1 X3.811 Y188.521 E2907.87039
G1 X3.811 Y187.956 E2907.88918
G1 X163.92 Y27.847 E2915.42022
G1 X163.92 Y27.281 E2915.43904
G1 X3.811 Y187.39 E2922.97008
G1 X3.811 Y186.824 E2922.9889
G1 X163.92 Y26.715 E2930.51994
G1 X163.92 Y26.15 E2930.53873
G1 X3.811 Y186.258 E2938.06975
G1 X3.811 Y185.693 E2938.08854
G1 X163.92 Y25.584 E2945.61957
G1 X163.92 Y25.018 E2945.6384
G1 X3.811 Y185.127 E2953.16944
G1 X3.811 Y184.561 E2953.18826
G1 X163.92 Y24.453 E2960.71927
G1 X163.897 Y23.91 E2960.73735
G1 X3.811 Y183.996 E2968.2673
G1 X3.811 Y183.43 E2968.28613
G1 X163.86 Y23.381 E2975.81434
G1 X163.815 Y22.86 E2975.83174
G1 X3.811 Y182.864 E2983.35783
G1 X3.811 Y182.299 E2983.37663
G1 X163.74 Y22.37 E2990.8992
G1 X163.665 Y21.879 E2990.91572
G1 X3.811 Y181.733 E2998.43476
G1 X3.811 Y181.167 E2998.45358
G1 X163.562 Y21.416 E3005.96778
G1 X163.454 Y20.959 E3005.9834
G1 X3.811 Y180.602 E3013.49252
G1 X3.811 Y180.036 E3013.51134
G1 X163.325 Y20.522 E3021.01439
G1 X163.196 Y20.085 E3021.02955
G1 X3.811 Y179.47 E3028.52653
G1 X3.811 Y178.905 E3028.54532
G1 X163.046 Y19.669 E3036.03527
G1 X162.888 Y19.262 E3036.04979
G1 X3.811 Y178.339 E3043.53229
G1 X3.811 Y177.773 E3043.55111
G1 X162.727 Y18.857 E3051.02603
G1 X162.546 Y18.473 E3051.04015
G1 X3.811 Y177.208 E3058.50656
G1 X3.811 Y176.642 E3058.52538
G1 X162.365 Y18.088 E3065.98328
G1 X162.162 Y17.725 E3065.99711
G1 X3.811 Y176.076 E3073.44546
G1 X3.811 Y175.51 E3073.46428
G1 X161.958 Y17.363 E3080.90303
G1 X161.749 Y17.007 E3080.91676
G1 X3.811 Y174.945 E3088.34568
G1 X3.811 Y174.379 E3088.36451
G1 X161.523 Y16.667 E3095.7828
G1 X161.298 Y16.326 E3095.79638
G1 X3.811 Y173.813 E3103.20409
G1 X3.811 Y173.248 E3103.22288
G1 X161.054 Y16.005 E3110.61911
G1 X160.805 Y15.687 E3110.63254
G1 X3.811 Y172.682 E3118.01708
G1 X3.811 Y172.116 E3118.03591
G1 X160.555 Y15.372 E3125.40867
G1 X160.286 Y15.075 E3125.42199
G1 X3.811 Y171.551 E3132.78212
G1 X3.811 Y170.985 E3132.80095
G1 X160.017 Y14.779 E3140.1484
G1 X159.74 Y14.49 E3140.16171
G1 X3.811 Y170.419 E3147.49614
G1 X3.811 Y169.854 E3147.51493
G1 X159.452 Y14.212 E3154.83583
G1 X159.157 Y13.942 E3154.84913
G1 X3.811 Y169.288 E3162.15613
G1 X3.811 Y168.722 E3162.17495
G1 X158.85 Y13.683 E3169.46751
G1 X158.543 Y13.425 E3169.48085
G1 X3.811 Y168.157 E3176.75897
G1 X3.811 Y167.591 E3176.77779
G1 X158.22 Y13.181 E3184.04074
G1 X157.892 Y12.944 E3184.0542
G1 X3.811 Y167.025 E3191.3017
G1 X3.811 Y166.46 E3191.32049
G1 X157.564 Y12.706 E3198.55258
G1 X157.213 Y12.492 E3198.56626
G1 X3.811 Y165.894 E3205.78182
G1 X3.811 Y165.328 E3205.80064
G1 X156.86 Y12.279 E3212.9996
G1 X156.501 Y12.072 E3213.01338
G1 X3.811 Y164.762 E3220.19545
G1 X3.811 Y164.197 E3220.21424
G1 X156.127 Y11.88 E3227.37874
G1 X155.753 Y11.689 E3227.39271
G1 X3.811 Y163.631 E3234.5396
G1 X3.811 Y163.065 E3234.55842
G1 X155.338 Y11.538 E3241.68579
G1 X154.975 Y11.335 E3241.69962
G1 X3.811 Y162.5 E3248.80994
G1 X3.811 Y161.934 E3248.82876
G1 X154.613 Y11.132 E3255.92202
G1 X154.24 Y10.939 E3255.93599
G1 X3.811 Y161.368 E3263.01171
G1 X3.811 Y160.803 E3263.0305
G1 X153.867 Y10.746 E3270.0887
G1 X153.476 Y10.571 E3270.10295
G1 X3.811 Y160.237 E3277.14276
G1 X3.811 Y159.671 E3277.16158
G1 X153.078 Y10.405 E3284.18262
G1 X152.676 Y10.241 E3284.19706
G1 X3.811 Y159.106 E3291.19921
G1 X3.811 Y158.54 E3291.21804
G1 X152.254 Y10.097 E3298.20034
G1 X151.832 Y9.953 E3298.21517
G1 X3.811 Y157.974 E3305.17763
G1 X3.811 Y157.409 E3305.19642
G1 X151.384 Y9.835 E3312.13782
G1 X150.934 Y9.719 E3312.15328
G1 X3.811 Y156.843 E3319.07352
G1 X3.811 Y156.277 E3319.09234
G1 X150.468 Y9.62 E3325.99064
G1 X149.991 Y9.531 E3326.00678
G1 X3.811 Y155.711 E3332.88264
G1 X3.811 Y155.146 E3332.90143
G1 X149.491 Y9.466 E3339.75377
G1 X148.984 Y9.407 E3339.77075
G1 X3.811 Y154.58 E3346.59924
G1 X3.811 Y154.014 E3346.61806
G1 X148.452 Y9.373 E3353.42153
G1 X147.909 Y9.351 E3353.43961
G1 X3.811 Y153.449 E3360.21754
G1 X3.811 Y152.883 E3360.23636
G1 X147.351 Y9.343 E3366.98804
G1 X146.786 Y9.343 E3367.00684
G1 X3.811 Y152.317 E3373.73192
G1 X3.811 Y151.752 E3373.75071
G1 X146.22 Y9.343 E3380.44919
G1 X145.654 Y9.343 E3380.46802
G1 X3.811 Y151.186 E3387.13988
G1 X3.811 Y150.62 E3387.1587
G1 X145.089 Y9.343 E3393.80396
G1 X144.523 Y9.343 E3393.82279
G1 X3.811 Y150.055 E3400.44145
G1 X3.811 Y149.489 E3400.46027
G1 X143.957 Y9.343 E3407.05231
G1 X143.392 Y9.343 E3407.0711
G1 X3.811 Y148.923 E3413.63654
G1 X3.811 Y148.358 E3413.65534
G1 X142.826 Y9.343 E3420.19417
G1 X142.26 Y9.343 E3420.213
G1 X3.811 Y147.792 E3426.72522
G1 X3.811 Y147.226 E3426.74404
G1 X141.695 Y9.343 E3433.22966
G1 X141.129 Y9.343 E3433.24848
G1 X3.811 Y146.661 E3439.7075
G1 X3.811 Y146.095 E3439.72633
G1 X140.563 Y9.343 E3446.15872
G1 X139.997 Y9.343 E3446.17755
G1 X3.811 Y145.529 E3452.58332
G1 X3.811 Y144.963 E3452.60214
G1 X139.432 Y9.343 E3458.98132
G1 X138.866 Y9.343 E3459.00014
G1 X3.811 Y144.398 E3465.35272
G1 X3.811 Y143.832 E3465.37154
G1 X138.3 Y9.343 E3471.69749
G1 X137.735 Y9.343 E3471.71628
G1 X3.811 Y143.266 E3478.01563
G1 X3.811 Y142.701 E3478.03443
G1 X137.169 Y9.343 E3484.30718
G1 X136.603 Y9.343 E3484.326
G1 X3.811 Y142.135 E3490.57213
G1 X3.811 Y141.569 E3490.59096
G1 X136.038 Y9.343 E3496.81049
G1 X135.472 Y9.343 E3496.82931
G1 X3.811 Y141.004 E3503.02224
G1 X3.811 Y140.438 E3503.04107
G1 X134.906 Y9.343 E3509.20737
G1 X134.341 Y9.343 E3509.22616
G1 X3.811 Y139.872 E3515.36587
G1 X3.811 Y139.307 E3515.38466
G1 X133.775 Y9.343 E3521.49777
G1 X133.209 Y9.343 E3521.5166
G1 X3.811 Y138.741 E3527.60308
G1 X3.811 Y138.175 E3527.62191
G1 X132.644 Y9.343 E3533.68179
G1 X132.078 Y9.343 E3533.70062
G1 X3.811 Y137.61 E3539.7339
G1 X3.811 Y137.044 E3539.75273
G1 X131.512 Y9.343 E3545.75939
G1 X130.946 Y9.343 E3545.77822
G1 X3.811 Y136.478 E3551.75826
G1 X3.811 Y135.912 E3551.77708
G1 X130.381 Y9.343 E3557.73053
G1 X129.815 Y9.343 E3557.74935
G1 X3.811 Y135.347 E3563.67619
G1 X3.811 Y134.781 E3563.69502
G1 X129.249 Y9.343 E3569.59524
G1 X128.684 Y9.343 E3569.61403
G1 X3.811 Y134.215 E3575.48765
G1 X3.811 Y133.65 E3575.50644
G1 X128.118 Y9.343 E3581.35346
G1 X127.552 Y9.343 E3581.37229
G1 X3.811 Y133.084 E3587.19268
G1 X3.811 Y132.518 E3587.21151
G1 X126.987 Y9.343 E3593.00531
G1 X126.421 Y9.343 E3593.02413
G1 X3.811 Y131.953 E3598.79133
G1 X3.811 Y131.387 E3598.81016
G1 X125.855 Y9.343 E3604.55073
G1 X125.29 Y9.343 E3604.56952
G1 X3.811 Y130.821 E3610.2835
G1 X3.811 Y130.256 E3610.30229
G1 X124.724 Y9.343 E3615.98967
G1 X124.158 Y9.343 E3616.00849
G1 X3.811 Y129.69 E3621.66925
G1 X3.811 Y129.124 E3621.68807
G1 X123.593 Y9.343 E3627.32223
G1 X123.027 Y9.343 E3627.34105
G1 X3.811 Y128.559 E3632.94861
G1 X3.811 Y127.993 E3632.96743
G1 X122.461 Y9.343 E3638.54836
G1 X121.896 Y9.343 E3638.56716
G1 X3.811 Y127.427 E3644.12149
G1 X3.811 Y126.862 E3644.14028
G1 X121.33 Y9.343 E3649.66802
G1 X120.764 Y9.343 E3649.68684
G1 X3.811 Y126.296 E3655.18795
G1 X3.811 Y125.73 E3655.20678
G1 X120.198 Y9.343 E3660.68126
G1 X119.633 Y9.343 E3660.70006
G1 X3.811 Y125.164 E3666.14794
G1 X3.811 Y124.599 E3666.16674
G1 X119.067 Y9.343 E3671.58802
G1 X118.501 Y9.343 E3671.60685
G1 X3.811 Y124.033 E3677.00152
G1 X3.811 Y123.467 E3677.02034
G1 X117.936 Y9.343 E3682.38841
G1 X117.37 Y9.343 E3682.40723
G1 X3.811 Y122.902 E3687.7487
G1 X3.811 Y122.336 E3687.76753
G1 X116.804 Y9.343 E3693.08237
G1 X116.239 Y9.343 E3693.10116
G1 X3.811 Y121.77 E3698.38941
G1 X3.811 Y121.205 E3698.4082
G1 X115.673 Y9.343 E3703.66984
G1 X115.107 Y9.343 E3703.68867
G1 X3.811 Y120.639 E3708.92369
G1 X3.811 Y120.073 E3708.94252
G1 X114.542 Y9.343 E3714.15094
G1 X113.976 Y9.343 E3714.16977
G1 X3.811 Y119.508 E3719.35159
G1 X3.811 Y118.942 E3719.37041
G1 X113.41 Y9.343 E3724.52562
G1 X112.845 Y9.343 E3724.54441
G1 X3.811 Y118.376 E3729.67301
G1 X3.811 Y117.811 E3729.6918
G1 X112.279 Y9.343 E3734.7938
G1 X111.713 Y9.343 E3734.81263
G1 X3.811 Y117.245 E3739.88801
G1 X3.811 Y116.679 E3739.90683
G1 X111.147 Y9.343 E3744.95559
G1 X110.582 Y9.343 E3744.97438
G1 X3.811 Y116.114 E3749.99656
G1 X3.811 Y115.548 E3750.01539
G1 X110.016 Y9.343 E3755.01094
G1 X109.45 Y9.343 E3755.02977
G1 X3.811 Y114.982 E3759.9987
G1 X3.811 Y114.416 E3760.01753
G1 X108.885 Y9.343 E3764.95987
G1 X108.319 Y9.343 E3764.97869
G1 X3.811 Y113.851 E3769.89443
G1 X3.811 Y113.285 E3769.91325
G1 X107.753 Y9.343 E3774.80236
G1 X107.188 Y9.343 E3774.82116
G1 X3.811 Y112.719 E3779.68367
G1 X3.811 Y112.154 E3779.70246
G1 X106.622 Y9.343 E3784.53838
G1 X106.056 Y9.343 E3784.5572
G1 X3.811 Y111.588 E3789.36649
G1 X3.811 Y111.022 E3789.38532
G1 X105.491 Y9.343 E3794.16801
G1 X104.925 Y9.343 E3794.18684
G1 X3.811 Y110.457 E3798.94293
G1 X3.811 Y109.891 E3798.96175
G1 X104.359 Y9.343 E3803.69122
G1 X103.794 Y9.343 E3803.71001
G1 X3.811 Y109.325 E3808.41289
G1 X3.811 Y108.76 E3808.43168
G1 X103.228 Y9.343 E3813.10795
G1 X102.662 Y9.343 E3813.12677
G1 X3.811 Y108.194 E3817.77642
G1 X3.811 Y107.628 E3817.79525
G1 X102.097 Y9.343 E3822.41829
G1 X101.531 Y9.343 E3822.43712
G1 X3.811 Y107.063 E3827.03357
G1 X3.811 Y106.497 E3827.05239
G1 X100.965 Y9.343 E3831.62222
G1 X100.399 Y9.343 E3831.64105
G1 X3.811 Y105.931 E3836.18425
G1 X3.811 Y105.365 E3836.20307
G1 X99.834 Y9.343 E3840.71968
G1 X99.268 Y9.343 E3840.7385
G1 X3.811 Y104.8 E3845.22851
G1 X3.811 Y104.234 E3845.24733
G1 X98.702 Y9.343 E3849.71072
G1 X98.137 Y9.343 E3849.72951
G1 X3.811 Y103.668 E3854.16629
G1 X3.811 Y103.103 E3854.18508
G1 X97.571 Y9.343 E3858.59526
G1 X97.005 Y9.343 E3858.61409
G1 X3.811 Y102.537 E3862.99765
G1 X3.811 Y101.971 E3863.01648
G1 X96.44 Y9.343 E3867.37344
G1 X95.874 Y9.343 E3867.39226
G1 X3.811 Y101.406 E3871.72262
G1 X3.811 Y100.84 E3871.74145
G1 X95.308 Y9.343 E3876.04519
G1 X94.743 Y9.343 E3876.06398
G1 X3.811 Y100.274 E3880.34112
G1 X3.811 Y99.709 E3880.35991
G1 X94.177 Y9.343 E3884.61045
G1 X93.611 Y9.343 E3884.62927
G1 X3.811 Y99.143 E3888.85319
G1 X3.811 Y98.577 E3888.87202
G1 X93.046 Y9.343 E3893.06933
G1 X92.48 Y9.343 E3893.08816
G1 X3.811 Y98.012 E3897.25888
G1 X3.811 Y97.446 E3897.2777
G1 X91.914 Y9.343 E3901.4218
G1 X91.349 Y9.343 E3901.44059
G1 X3.811 Y96.88 E3905.55808
G1 X3.811 Y96.315 E3905.57688
G1 X90.783 Y9.343 E3909.66777
G1 X90.217 Y9.343 E3909.6866
G1 X3.811 Y95.749 E3913.75087
G1 X3.811 Y95.183 E3913.7697
G1 X89.651 Y9.343 E3917.80735
G1 X89.086 Y9.343 E3917.82614
G1 X3.811 Y94.617 E3921.83719
G1 X3.811 Y94.052 E3921.85598
G1 X88.52 Y9.343 E3925.84043
G1 X87.954 Y9.343 E3925.85926
G1 X3.811 Y93.486 E3929.81709
G1 X3.811 Y92.92 E3929.83591
G1 X87.389 Y9.343 E3933.76714
G1 X86.823 Y9.343 E3933.78597
G1 X3.811 Y92.355 E3937.6906
G1 X3.811 Y91.789 E3937.70942
G1 X86.257 Y9.343 E3941.58743
G1 X85.692 Y9.343 E3941.60622
G1 X3.811 Y91.223 E3945.45763
G1 X3.811 Y90.658 E3945.47642
G1 X85.126 Y9.343 E3949.30123
G1 X84.56 Y9.343 E3949.32005
G1 X43.97 Y49.933 E3951.22928
G1 X44.124 Y49.6 E3951.24149
G1 X44.308 Y49.029 E3951.26144
G1 X83.995 Y9.343 E3953.12817
G1 X83.429 Y9.343 E3953.147
G1 X44.457 Y48.315 E3954.98012
G1 X44.51 Y47.696 E3955.00078
G1 X82.863 Y9.343 E3956.80479
G1 X82.298 Y9.343 E3956.82358
G1 X44.52 Y47.12 E3958.60052
G1 X44.52 Y46.554 E3958.61935
G1 X81.732 Y9.343 E3960.36966
G1 X81.166 Y9.343 E3960.38849
G1 X44.52 Y45.988 E3962.11218
G1 X44.52 Y45.423 E3962.13097
G1 X80.6 Y9.343 E3963.82806
G1 X80.035 Y9.343 E3963.84685
G1 X44.52 Y44.857 E3965.51735
G1 X44.52 Y44.291 E3965.53617
G1 X79.469 Y9.343 E3967.18004
G1 X78.903 Y9.343 E3967.19887
G1 X44.52 Y43.726 E3968.81614
G1 X44.52 Y43.16 E3968.83496
G1 X78.338 Y9.343 E3970.42564
G1 X77.772 Y9.343 E3970.44446
G1 X44.52 Y42.594 E3972.00851
G1 X44.52 Y42.029 E3972.0273
G1 X77.206 Y9.343 E3973.56475
G1 X76.641 Y9.343 E3973.58354
G1 X44.52 Y41.463 E3975.09439
G1 X44.52 Y40.897 E3975.11322
G1 X76.075 Y9.343 E3976.59744
G1 X75.509 Y9.343 E3976.61627
G1 X44.52 Y40.331 E3978.07387
G1 X44.52 Y39.766 E3978.09267
G1 X74.944 Y9.343 E3979.52369
G1 X74.378 Y9.343 E3979.54252
G1 X44.52 Y39.2 E3980.94692
G1 X44.52 Y38.634 E3980.96575
G1 X73.812 Y9.343 E3982.34353
G1 X73.247 Y9.343 E3982.36232
G1 X44.52 Y38.069 E3983.71353
G1 X44.52 Y37.503 E3983.73236
G1 X72.681 Y9.343 E3985.05694
G1 X72.115 Y9.343 E3985.07576
G1 X44.52 Y36.937 E3986.37372
G1 X44.52 Y36.372 E3986.39252
G1 X71.55 Y9.343 E3987.6639
G1 X70.984 Y9.343 E3987.68273
G1 X44.52 Y35.806 E3988.92749
G1 X44.52 Y35.24 E3988.94631
G1 X70.418 Y9.343 E3990.16445
G1 X69.852 Y9.343 E3990.18328
G1 X44.52 Y34.675 E3991.37482
G1 X44.52 Y34.109 E3991.39364
G1 X69.287 Y9.343 E3992.55858
G1 X68.721 Y9.343 E3992.57741
G1 X44.52 Y33.543 E3993.71573
G1 X44.52 Y32.978 E3993.73452
G1 X68.155 Y9.343 E3994.84624
G1 X67.59 Y9.343 E3994.86503
G1 X44.52 Y32.412 E3995.95015
G1 X44.52 Y31.846 E3995.96897
G1 X67.024 Y9.343 E3997.02747
G1 X66.458 Y9.343 E3997.04629
G1 X44.52 Y31.28 E3998.07817
G1 X44.52 Y30.715 E3998.09696
G1 X65.893 Y9.343 E3999.10225
G1 X65.327 Y9.343 E3999.12108
G1 X44.52 Y30.149 E4000.09975
G1 X44.52 Y29.583 E4000.11858
G1 X64.761 Y9.343 E4001.07063
G1 X64.196 Y9.343 E4001.08942
G1 X44.52 Y29.018 E4002.0149
G1 X44.52 Y28.452 E4002.03372
G1 X63.63 Y9.343 E4002.93257
G1 X63.064 Y9.343 E4002.9514
G1 X44.52 Y27.886 E4003.82363
G1 X44.52 Y27.321 E4003.84242
G1 X62.499 Y9.343 E4004.68807
G1 X61.933 Y9.343 E4004.7069
G1 X44.52 Y26.755 E4005.52593
G1 X44.52 Y26.189 E4005.54476
G1 X61.367 Y9.343 E4006.33716
G1 X60.801 Y9.343 E4006.35599
G1 X44.52 Y25.624 E4007.1218
G1 X44.52 Y25.058 E4007.14062
G1 X60.223 Y9.355 E4007.87924
G1 X59.615 Y9.398 E4007.89952
G1 X44.523 Y24.489 E4008.60937
G1 X44.544 Y23.903 E4008.62888
G1 X58.992 Y9.455 E4009.30847
G1 X58.325 Y9.556 E4009.3309
G1 X44.586 Y23.295 E4009.97714
G1 X44.654 Y22.662 E4009.99832
G1 X57.621 Y9.695 E4010.60825
G1 X56.861 Y9.889 E4010.63434
G1 X44.761 Y21.988 E4011.20346
G1 X44.912 Y21.272 E4011.2278
G1 X56.046 Y10.138 E4011.75151
G1 X55.121 Y10.498 E4011.78452
G1 X45.106 Y20.513 E4012.25559
G1 X45.392 Y19.661 E4012.28549
G1 X53.97 Y11.083 E4012.68897
G1 X52.877 Y11.61 E4012.72933
G1 X45.785 Y18.702 E4013.06291
G1 X45.859 Y18.525 E4013.06929
G1 X46.346 Y17.575 E4013.1048
G1 X51.719 Y12.203 E4013.35751
G1 X51.25 Y12.469 E4013.37544
G1 X50.444 Y13.004 E4013.40762
G1 X50.027 Y13.328 E4013.42518
G1 X47.481 Y15.875 E4013.54496
G1 X47.536 Y15.798 E4013.54811
G1 X48.203 Y15.006 E4013.58255
G1 X48.797 Y14.389 E4013.61103
G1 X49.578 Y13.678 E4013.64616
M204 S5000
M205 X10 Y10
G0 F4800 X43.816 Y50.265
M204 S1000
M205 X8 Y8
G1 F1050 X43.424 Y50.884 E4013.67053
G1 X42.959 Y51.453 E4013.69497
G1 X42.424 Y51.956 E4013.71939
G1 X41.831 Y52.386 E4013.74376
G1 X41.128 Y52.775 E4013.77048
G1 X3.811 Y90.092 E4015.52576
G1 X3.811 Y89.526 E4015.54458
G1 X40.268 Y53.069 E4017.25941
G1 X39.55 Y53.221 E4017.28382
G1 X3.811 Y88.961 E4018.96489
G1 X3.811 Y88.395 E4018.98372
G1 X38.925 Y53.281 E4020.63537
G1 X38.361 Y53.279 E4020.65413
G1 X3.811 Y87.829 E4022.27926
G1 X3.811 Y87.264 E4022.29805
G1 X37.859 Y53.215 E4023.89959
G1 X37.384 Y53.124 E4023.91567
G1 X3.811 Y86.698 E4025.49487
G1 X3.811 Y86.132 E4025.51369
G1 X36.935 Y53.008 E4027.07174
G1 X36.528 Y52.849 E4027.08628
G1 X3.811 Y85.566 E4028.62519
G1 X3.811 Y85.001 E4028.64398
G1 X36.134 Y52.678 E4030.16435
G1 X35.771 Y52.475 E4030.17819
G1 X3.811 Y84.435 E4031.68149
G1 X3.811 Y83.869 E4031.70031
G1 X35.426 Y52.255 E4033.18736
G1 X35.1 Y52.014 E4033.20084
G1 X3.811 Y83.304 E4034.67261
G1 X3.811 Y82.738 E4034.69143
G1 X34.798 Y51.751 E4036.14896
G1 X34.508 Y51.475 E4036.16228
G1 X3.811 Y82.172 E4037.60617
G1 X3.811 Y81.607 E4037.62497
G1 X34.248 Y51.169 E4039.05665
G1 X33.996 Y50.856 E4039.07002
G1 X3.811 Y81.041 E4040.48983
G1 X3.811 Y80.475 E4040.50865
G1 X33.779 Y50.507 E4041.91825
G1 X33.57 Y50.15 E4041.93201
G1 X3.811 Y79.91 E4043.33181
G1 X3.811 Y79.344 E4043.35063
G1 X33.393 Y49.762 E4044.74208
G1 X33.226 Y49.363 E4044.75647
G1 X3.811 Y78.778 E4046.14006
G1 X3.811 Y78.213 E4046.15885
G1 X33.067 Y48.957 E4047.53496
G1 X32.888 Y48.569 E4047.54918
G1 X3.811 Y77.647 E4048.91689
G1 X3.811 Y77.081 E4048.93572
G1 X32.707 Y48.185 E4050.2949
G1 X32.512 Y47.815 E4050.30881
G1 X3.811 Y76.516 E4051.65881
G1 X3.811 Y75.95 E4051.67764
G1 X32.307 Y47.454 E4053.018
G1 X32.101 Y47.094 E4053.0318
G1 X3.811 Y75.384 E4054.36247
G1 X3.811 Y74.818 E4054.3813
G1 X31.878 Y46.751 E4055.70149
G1 X31.652 Y46.411 E4055.71506
G1 X3.811 Y74.253 E4057.02464
G1 X3.811 Y73.687 E4057.04347
G1 X31.415 Y46.083 E4058.34188
G1 X31.167 Y45.765 E4058.35529
G1 X3.811 Y73.121 E4059.64203
G1 X3.811 Y72.556 E4059.66082
G1 X30.919 Y45.447 E4060.93592
G1 X30.654 Y45.147 E4060.94924
G1 X3.811 Y71.99 E4062.21185
G1 X3.811 Y71.424 E4062.23067
G1 X30.385 Y44.851 E4063.48061
G1 X30.112 Y44.557 E4063.49395
G1 X3.811 Y70.859 E4064.7311
G1 X3.811 Y70.293 E4064.74992
G1 X29.825 Y44.279 E4065.97354
G1 X29.535 Y44.003 E4065.98686
G1 X3.811 Y69.727 E4067.19683
G1 X3.811 Y69.162 E4067.21563
G1 X29.228 Y43.744 E4068.41119
G1 X28.921 Y43.486 E4068.42453
G1 X3.811 Y68.596 E4069.60562
G1 X3.811 Y68.03 E4069.62445
G1 X28.604 Y43.237 E4070.79063
G1 X28.276 Y42.999 E4070.80411
G1 X3.811 Y67.465 E4071.9549
G1 X3.811 Y66.899 E4071.97372
G1 X27.948 Y42.762 E4073.10905
G1 X27.604 Y42.54 E4073.12267
G1 X3.811 Y66.333 E4074.24182
G1 X3.811 Y65.768 E4074.26061
G1 X27.251 Y42.327 E4075.36318
G1 X26.899 Y42.114 E4075.37686
G1 X3.811 Y65.202 E4076.46285
G1 X3.811 Y64.636 E4076.48168
G1 X26.524 Y41.922 E4077.55005
G1 X26.15 Y41.731 E4077.56402
G1 X3.811 Y64.07 E4078.61478
G1 X3.811 Y63.505 E4078.63357
G1 X25.759 Y41.556 E4079.66596
G1 X25.361 Y41.389 E4079.68031
G1 X3.811 Y62.939 E4080.69396
G1 X3.811 Y62.373 E4080.71279
G1 X24.96 Y41.225 E4081.70755
G1 X24.538 Y41.081 E4081.72238
G1 X3.811 Y61.808 E4082.69731
G1 X3.811 Y61.242 E4082.71614
G1 X24.115 Y40.937 E4083.6712
G1 X23.667 Y40.82 E4083.6866
G1 X3.811 Y60.676 E4084.62056
G1 X3.811 Y60.111 E4084.63936
G1 X23.217 Y40.705 E4085.55215
G1 X22.751 Y40.605 E4085.56801
G1 X3.811 Y59.545 E4086.45889
G1 X3.811 Y58.979 E4086.47771
G1 X22.273 Y40.517 E4087.34611
G1 X21.773 Y40.452 E4087.36288
G1 X3.811 Y58.414 E4088.20775
G1 X3.811 Y57.848 E4088.22658
G1 X21.266 Y40.393 E4089.04761
G1 X20.733 Y40.36 E4089.06537
G1 X3.811 Y57.282 E4089.86133
G1 X3.811 Y56.717 E4089.88012
G1 X20.19 Y40.338 E4090.65054
G1 X19.632 Y40.33 E4090.6691
G1 X3.811 Y56.151 E4091.41327
G1 X3.811 Y55.585 E4091.4321
G1 X19.066 Y40.33 E4092.14965
G1 X18.5 Y40.33 E4092.16847
G1 X3.811 Y55.019 E4092.8594
G1 X3.814 Y54.45 E4092.87832
G1 X17.935 Y40.33 E4093.54251
G1 X17.345 Y40.354 E4093.56215
G1 X3.836 Y53.863 E4094.19757
G1 X3.879 Y53.254 E4094.21787
G1 X16.737 Y40.397 E4094.82265
G1 X16.097 Y40.47 E4094.84408
G1 X3.947 Y52.621 E4095.4156
G1 X3.964 Y52.449 E4095.42135
G1 X4.058 Y51.944 E4095.43843
G1 X15.431 Y40.571 E4095.97338
G1 X14.71 Y40.726 E4095.99791
G1 X4.212 Y51.224 E4096.4917
G1 X4.405 Y50.466 E4096.51772
G1 X13.929 Y40.942 E4096.9657
G1 X13.431 Y41.089 E4096.98297
G1 X13.08 Y41.225 E4096.99549
G1 X4.687 Y49.618 E4097.39027
G1 X5.093 Y48.646 E4097.42531
G1 X12.121 Y41.618 E4097.75588
G1 X11.515 Y41.903 E4097.77816
G1 X10.95 Y42.224 E4097.79977
G1 X5.692 Y47.481 E4098.04707
G1 X6.164 Y46.7 E4098.07742
G1 X6.827 Y45.785 E4098.115
G1 X7.493 Y44.993 E4098.14942
G1 X8.088 Y44.377 E4098.1779
G1 X8.869 Y43.666 E4098.21303
G1 X9.199 Y43.409 E4098.22694
G1 X6.849 Y45.759 E4098.33748
M204 S5000
M205 X10 Y10
G0 F4800 X36.018 Y190.821
M204 S1000
M205 X8 Y8
G1 F1050 X10.356 Y216.482 E4099.54452
G1 X10.709 Y216.695 E4099.55823
G1 X34.703 Y192.702 E4100.68681
G1 X34.478 Y193.283 E4100.70753
G1 X34.409 Y193.561 E4100.71706
G1 X11.061 Y216.909 E4101.81528
G1 X11.432 Y217.104 E4101.82922
G1 X34.276 Y194.26 E4102.90373
G1 X34.221 Y194.881 E4102.92447
G1 X11.806 Y217.296 E4103.9788
G1 X12.193 Y217.474 E4103.99297
G1 X34.211 Y195.457 E4105.0286
G1 X34.211 Y196.022 E4105.04739
G1 X12.591 Y217.642 E4106.06433
G1 X12.99 Y217.809 E4106.07872
G1 X34.211 Y196.588 E4107.07689
G1 X34.211 Y197.154 E4107.09572
G1 X13.41 Y217.954 E4108.07411
G1 X13.833 Y218.097 E4108.08896
G1 X34.211 Y197.719 E4109.04748
G1 X34.211 Y198.285 E4109.0663
G1 X14.276 Y218.22 E4110.00398
G1 X14.726 Y218.335 E4110.01943
G1 X34.211 Y198.851 E4110.93592
G1 X34.211 Y199.416 E4110.95471
G1 X15.187 Y218.44 E4111.84955
G1 X15.665 Y218.528 E4111.86571
G1 X34.211 Y199.982 E4112.73806
G1 X34.211 Y200.548 E4112.75688
G1 X16.16 Y218.598 E4113.60592
G1 X16.667 Y218.657 E4113.6229
G1 X34.211 Y201.113 E4114.44812
G1 X34.211 Y201.679 E4114.46694
G1 X17.194 Y218.696 E4115.26737
G1 X17.738 Y218.718 E4115.28548
G1 X34.211 Y202.245 E4116.06032
G1 X34.211 Y202.81 E4116.07911
G1 X18.292 Y218.73 E4116.82791
G1 X18.857 Y218.73 E4116.8467
G1 X34.211 Y203.376 E4117.56891
G1 X34.211 Y203.942 E4117.58773
G1 X19.422 Y218.73 E4118.28334
G1 X19.988 Y218.73 E4118.30217
G1 X34.21 Y204.508 E4118.97113
G1 X34.189 Y205.095 E4118.99066
G1 X20.571 Y218.713 E4119.63121
G1 X21.178 Y218.672 E4119.65145
G1 X34.153 Y205.697 E4120.26175
G1 X34.086 Y206.33 E4120.28292
G1 X21.806 Y218.609 E4120.86051
G1 X22.473 Y218.508 E4120.88295
G1 X33.985 Y206.996 E4121.42444
G1 X33.859 Y207.688 E4121.44783
G1 X23.185 Y218.362 E4121.9499
G1 X23.954 Y218.158 E4121.97637
G1 X33.649 Y208.463 E4122.43239
G1 X33.616 Y208.594 E4122.43688
G1 X33.374 Y209.304 E4122.46183
G1 X24.781 Y217.897 E4122.86602
G1 X25.715 Y217.529 E4122.89941
G1 X33.001 Y210.243 E4123.24212
G1 X32.871 Y210.551 E4123.25324
G1 X32.461 Y211.349 E4123.28308
G1 X26.847 Y216.962 E4123.54712
G1 X27.48 Y216.603 E4123.57132
G1 X28.343 Y216.032 E4123.60574
G1 X31.44 Y212.936 E4123.75139
G1 X31.194 Y213.274 E4123.7653
G1 X30.53 Y214.065 E4123.79965
G1 X29.934 Y214.683 E4123.8282
G1 X29.152 Y215.393 E4123.86333
M204 S5000
M205 X10 Y10
G0 F600 X29.152 Y215.393 Z1.54
G0 F4800 X35.301 Y193.543
G0 X35.823 Y192.412
G0 X36.61 Y191.45
G0 X212.437 Y67.056
;TIME_ELAPSED:23981.920076
;LAYER:-8
M204 S1000
M205 X8 Y8
;TYPE:SUPPORT-INTERFACE
G1 F1050 X217.046 Y71.665 E4124.08013
G1 X216.499 Y70.84 E4124.11305
G1 X215.825 Y69.974 E4124.14955
G1 X215.114 Y69.193 E4124.18468
G1 X214.498 Y68.599 E4124.21314
G1 X213.705 Y67.932 E4124.2476
G1 X212.791 Y67.269 E4124.28516
G1 X211.854 Y66.704 E4124.32155
G1 X211.166 Y66.351 E4124.34727
G1 X217.722 Y72.906 E4124.65562
G1 X217.991 Y73.478 E4124.67664
G1 X218.157 Y73.908 E4124.69197
G1 X210.138 Y65.888 E4125.06919
G1 X209.281 Y65.597 E4125.09929
G1 X218.478 Y74.794 E4125.53189
G1 X218.715 Y75.596 E4125.5597
G1 X208.493 Y65.375 E4126.04049
G1 X207.983 Y65.244 E4126.058
G1 X207.754 Y65.201 E4126.06575
G1 X218.89 Y76.337 E4126.58956
G1 X218.991 Y77.004 E4126.61199
G1 X207.064 Y65.077 E4127.173
G1 X206.424 Y65.003 E4127.19443
G1 X219.081 Y77.66 E4127.78978
G1 X219.124 Y78.268 E4127.81005
G1 X205.807 Y64.952 E4128.43642
G1 X205.218 Y64.928 E4128.45602
G1 X219.161 Y78.871 E4129.11186
G1 X219.161 Y79.437 E4129.13069
G1 X204.641 Y64.917 E4129.81366
G1 X204.075 Y64.917 E4129.83249
G1 X219.161 Y80.002 E4130.54206
G1 X219.161 Y80.568 E4130.56089
G1 X203.51 Y64.917 E4131.29706
G1 X202.944 Y64.917 E4131.31589
G1 X219.161 Y81.134 E4132.07869
G1 X219.161 Y81.699 E4132.09748
G1 X202.378 Y64.917 E4132.88688
G1 X201.813 Y64.917 E4132.90567
G1 X219.161 Y82.265 E4133.72166
G1 X219.161 Y82.831 E4133.74049
G1 X201.247 Y64.917 E4134.58311
G1 X200.681 Y64.917 E4134.60193
G1 X219.161 Y83.396 E4135.47115
G1 X219.161 Y83.962 E4135.48998
G1 X200.116 Y64.917 E4136.3858
G1 X199.55 Y64.917 E4136.40462
G1 X219.161 Y84.528 E4137.32706
G1 X219.161 Y85.093 E4137.34586
G1 X198.984 Y64.917 E4138.2949
G1 X198.419 Y64.917 E4138.31369
G1 X219.161 Y85.659 E4139.28933
G1 X219.161 Y86.225 E4139.30815
G1 X197.853 Y64.917 E4140.31042
G1 X197.287 Y64.917 E4140.32924
G1 X219.161 Y86.79 E4141.3581
G1 X219.161 Y87.356 E4141.37693
G1 X196.722 Y64.917 E4142.43239
G1 X196.156 Y64.917 E4142.45122
G1 X219.161 Y87.922 E4143.5333
G1 X219.161 Y88.488 E4143.55213
G1 X195.59 Y64.917 E4144.66083
G1 X195.024 Y64.917 E4144.67966
G1 X219.161 Y89.053 E4145.81497
G1 X219.161 Y89.619 E4145.83379
G1 X194.459 Y64.917 E4146.9957
G1 X193.893 Y64.917 E4147.01452
G1 X219.161 Y90.185 E4148.20305
G1 X219.161 Y90.75 E4148.22184
G1 X193.327 Y64.917 E4149.43697
G1 X192.762 Y64.917 E4149.45576
G1 X219.161 Y91.316 E4150.69749
G1 X219.161 Y91.882 E4150.71632
G1 X192.196 Y64.917 E4151.98467
G1 X191.63 Y64.917 E4152.00349
G1 X219.161 Y92.447 E4153.29844
G1 X219.161 Y93.013 E4153.31727
G1 X191.065 Y64.917 E4154.63882
G1 X190.499 Y64.917 E4154.65764
G1 X219.161 Y93.579 E4156.00582
G1 X219.161 Y94.144 E4156.02461
G1 X189.933 Y64.917 E4157.39938
G1 X189.368 Y64.917 E4157.41817
G1 X219.161 Y94.71 E4158.81954
G92 E0
G1 X219.161 Y95.276 E0.01883
G1 X188.802 Y64.917 E1.44682
G1 X188.236 Y64.917 E1.46564
G1 X219.161 Y95.841 E2.92024
G1 X219.161 Y96.407 E2.93906
G1 X187.671 Y64.917 E4.42026
G1 X187.104 Y64.916 E4.43912
G1 X219.161 Y96.973 E5.94698
G1 X219.161 Y97.539 E5.9658
G1 X186.539 Y64.916 E7.50027
G1 X185.973 Y64.916 E7.51909
G1 X219.161 Y98.104 E9.08015
G1 X219.161 Y98.67 E9.09898
G1 X185.407 Y64.916 E10.68666
G1 X184.841 Y64.916 E10.70549
G1 X219.161 Y99.236 E12.3198
G1 X219.161 Y99.801 E12.33859
G1 X184.276 Y64.916 E13.97947
G1 X183.71 Y64.916 E13.9983
G1 X219.161 Y100.367 E15.6658
G1 X219.161 Y100.933 E15.68463
G1 X183.144 Y64.916 E17.37876
G1 X182.579 Y64.916 E17.39755
G1 X219.161 Y101.498 E19.11825
G1 X219.161 Y102.064 E19.13708
G1 X182.013 Y64.916 E20.88441
G1 X181.447 Y64.916 E20.90323
G1 X219.161 Y102.63 E22.67718
G1 X219.161 Y103.195 E22.69598
G1 X180.882 Y64.916 E24.4965
G1 X180.316 Y64.916 E24.51533
G1 X219.161 Y103.761 E26.34248
G1 X219.161 Y104.327 E26.3613
G1 X179.75 Y64.916 E28.21508
G1 X179.185 Y64.916 E28.23387
G1 X219.161 Y104.892 E30.11422
G1 X219.161 Y105.458 E30.13304
G1 X178.619 Y64.916 E32.04001
G1 X178.053 Y64.916 E32.05884
G1 X219.161 Y106.024 E33.99243
G1 X219.161 Y106.589 E34.01122
G1 X177.488 Y64.916 E35.97139
G1 X176.922 Y64.916 E35.99022
G1 X219.161 Y107.155 E37.97701
G1 X219.161 Y107.721 E37.99584
G1 X176.356 Y64.916 E40.00925
G1 X175.79 Y64.916 E40.02808
G1 X219.161 Y108.287 E42.06812
G1 X219.161 Y108.852 E42.08691
G1 X175.225 Y64.916 E44.15352
G1 X174.659 Y64.916 E44.17235
G1 X219.161 Y109.418 E46.26559
G1 X219.161 Y109.984 E46.28441
G1 X174.093 Y64.916 E48.40427
G1 X173.528 Y64.916 E48.42306
G1 X219.161 Y110.549 E50.5695
G1 X219.161 Y111.115 E50.58833
G1 X172.962 Y64.916 E52.76139
G1 X172.396 Y64.916 E52.78021
G1 X219.161 Y111.681 E54.97989
G1 X219.161 Y112.246 E54.99869
G1 X171.831 Y64.916 E57.22494
G1 X171.265 Y64.916 E57.24377
G1 X219.161 Y112.812 E59.49665
G1 X219.161 Y113.378 E59.51547
G1 X170.699 Y64.916 E61.79498
G1 X170.134 Y64.916 E61.81377
G1 X219.161 Y113.943 E64.11985
G1 X219.161 Y114.509 E64.13868
G1 X169.556 Y64.904 E66.47194
G1 X168.935 Y64.849 E66.49268
G1 X219.161 Y115.075 E68.85516
G1 X219.161 Y115.64 E68.87395
G1 X168.233 Y64.712 E71.26944
G1 X167.973 Y64.647 E71.27836
G1 X167.368 Y64.413 E71.29993
G1 X219.161 Y116.206 E73.73612
G1 X219.161 Y116.772 E73.75494
G1 X111.732 Y9.343 E78.80807
G1 X111.167 Y9.343 E78.82686
G1 X219.161 Y117.338 E83.9066
G1 X219.161 Y117.903 E83.92539
G1 X110.601 Y9.343 E89.03172
G1 X110.035 Y9.343 E89.05054
G1 X219.161 Y118.469 E94.18349
G1 X219.161 Y119.035 E94.20232
G1 X109.47 Y9.343 E99.36187
G1 X108.904 Y9.343 E99.3807
G1 X219.161 Y119.6 E104.56685
G1 X219.161 Y120.166 E104.58567
G1 X108.338 Y9.343 E109.79845
G1 X107.772 Y9.343 E109.81727
G1 X219.161 Y120.732 E115.05667
G1 X219.161 Y121.297 E115.07546
G1 X107.207 Y9.343 E120.34143
G1 X106.641 Y9.343 E120.36026
G1 X219.161 Y121.863 E125.65286
G1 X219.161 Y122.429 E125.67168
G1 X106.075 Y9.343 E130.9909
G1 X105.51 Y9.343 E131.00969
G1 X219.161 Y122.994 E136.35549
G1 X219.161 Y123.56 E136.37431
G1 X104.944 Y9.343 E141.74673
G1 X104.378 Y9.343 E141.76555
G1 X219.161 Y124.126 E147.16459
G1 X219.161 Y124.691 E147.18339
G1 X103.813 Y9.343 E152.609
G1 X103.247 Y9.343 E152.62783
G1 X219.161 Y125.257 E158.08007
G1 X219.161 Y125.823 E158.09889
G1 X102.681 Y9.343 E163.57775
G1 X102.116 Y9.343 E163.59655
G1 X219.161 Y126.388 E169.10198
G1 X219.161 Y126.954 E169.12081
G1 X101.55 Y9.343 E174.65287
G1 X100.984 Y9.343 E174.6717
G1 X219.161 Y127.52 E180.23038
G1 X219.161 Y128.086 E180.2492
G1 X100.419 Y9.343 E185.83449
G1 X99.853 Y9.343 E185.85331
G1 X219.161 Y128.651 E191.4652
G1 X219.161 Y129.217 E191.48402
G1 X99.287 Y9.343 E197.12253
G1 X98.722 Y9.343 E197.14132
G1 X219.161 Y129.783 E202.80642
G1 X219.161 Y130.348 E202.82522
G1 X98.156 Y9.343 E208.51692
G1 X97.59 Y9.343 E208.53574
G1 X219.161 Y130.914 E214.25407
G1 X219.161 Y131.48 E214.2729
G1 X97.024 Y9.343 E220.01785
G1 X96.459 Y9.343 E220.03664
G1 X219.161 Y132.045 E225.80816
G1 X219.161 Y132.611 E225.82699
G1 X95.893 Y9.343 E231.62514
G1 X95.327 Y9.343 E231.64396
G1 X219.161 Y133.177 E237.46874
G1 X219.161 Y133.742 E237.48753
G1 X94.762 Y9.343 E243.33888
G1 X94.196 Y9.343 E243.3577
G1 X219.161 Y134.308 E249.23567
G1 X219.161 Y134.874 E249.2545
G1 X93.63 Y9.343 E255.15909
G1 X93.065 Y9.343 E255.17788
G1 X219.161 Y135.439 E261.10905
G1 X219.161 Y136.005 E261.12788
G1 X92.499 Y9.343 E267.08567
G1 X91.933 Y9.343 E267.10449
G1 X219.161 Y136.571 E273.08891
G1 X219.161 Y137.136 E273.1077
G1 X91.368 Y9.343 E279.11869
G1 X90.802 Y9.343 E279.13752
G1 X219.161 Y137.702 E285.17513
G1 X219.161 Y138.268 E285.19396
G1 X90.236 Y9.343 E291.25819
G1 X89.671 Y9.343 E291.27698
G1 X219.161 Y138.834 E297.36782
G1 X219.161 Y139.399 E297.38661
G1 X89.105 Y9.343 E303.50405
G1 X88.539 Y9.343 E303.52287
G1 X219.161 Y139.965 E309.66693
G1 X219.161 Y140.531 E309.68576
G1 X87.973 Y9.343 E315.85644
G1 X87.408 Y9.343 E315.87523
G1 X219.161 Y141.096 E322.07249
G1 X219.161 Y141.662 E322.09131
G1 X86.842 Y9.343 E328.31519
G1 X86.276 Y9.343 E328.33402
G1 X219.161 Y142.228 E334.58452
G1 X219.161 Y142.793 E334.60331
G1 X85.711 Y9.343 E340.88039
G1 X85.145 Y9.343 E340.89922
G1 X219.161 Y143.359 E347.20292
G1 X219.161 Y143.925 E347.22174
G1 X84.579 Y9.343 E353.55207
G1 X84.014 Y9.343 E353.57086
G1 X219.161 Y144.49 E359.92776
G1 X219.161 Y145.056 E359.94659
G1 X83.448 Y9.343 E366.33011
G1 X82.882 Y9.343 E366.34893
G1 X219.161 Y145.622 E372.75908
G1 X219.161 Y146.187 E372.77787
G1 X82.317 Y9.343 E379.2146
G1 X81.751 Y9.343 E379.23342
G1 X219.161 Y146.753 E385.69677
G1 X219.161 Y147.319 E385.71559
G1 X81.185 Y9.343 E392.20556
G1 X80.62 Y9.343 E392.22435
G1 X219.161 Y147.885 E398.74092
G1 X219.161 Y148.45 E398.75971
G1 X80.054 Y9.343 E405.30288
G1 X79.488 Y9.343 E405.3217
G1 X219.161 Y149.016 E411.89149
G1 X219.161 Y149.582 E411.91032
G1 X78.923 Y9.343 E418.50671
G1 X78.357 Y9.343 E418.52553
G1 X219.161 Y150.147 E425.14852
G1 X219.161 Y150.713 E425.16735
G1 X77.791 Y9.343 E431.81696
G1 X77.225 Y9.343 E431.83578
G1 X219.161 Y151.279 E438.51202
G1 X219.161 Y151.844 E438.53081
G1 X76.66 Y9.343 E445.23362
G1 X76.094 Y9.343 E445.25244
G1 X219.161 Y152.41 E451.98188
G1 X219.161 Y152.976 E452.0007
G1 X75.528 Y9.343 E458.75676
G1 X74.963 Y9.343 E458.77555
G1 X219.161 Y153.541 E465.55818
G1 X219.161 Y154.107 E465.57701
G1 X74.397 Y9.343 E472.38626
G1 X73.831 Y9.343 E472.40509
G1 X219.161 Y154.673 E479.24096
G1 X219.161 Y155.238 E479.25976
G1 X73.266 Y9.343 E486.12221
G1 X72.7 Y9.343 E486.14104
G1 X219.161 Y155.804 E493.03011
G1 X219.161 Y156.37 E493.04894
G1 X72.134 Y9.343 E499.96464
G1 X71.569 Y9.343 E499.98343
G1 X219.161 Y156.935 E506.9257
G1 X219.161 Y157.501 E506.94453
G1 X71.003 Y9.343 E513.91343
G1 X70.437 Y9.343 E513.93225
G1 X219.161 Y158.067 E520.92777
G1 X219.161 Y158.633 E520.9466
G1 X69.872 Y9.343 E527.96872
G1 X69.306 Y9.343 E527.98754
G1 X219.161 Y159.198 E535.03626
G1 X219.161 Y159.764 E535.05509
G1 X68.74 Y9.343 E542.13043
G1 X68.174 Y9.343 E542.14926
G1 X219.161 Y160.33 E549.25122
G1 X219.161 Y160.895 E549.27001
G1 X67.609 Y9.343 E556.39856
G1 X67.043 Y9.343 E556.41738
G1 X219.161 Y161.461 E563.57254
G1 X219.161 Y162.027 E563.59137
G1 X66.477 Y9.343 E570.77316
G1 X65.912 Y9.343 E570.79195
G1 X219.161 Y162.592 E578.00031
G1 X219.161 Y163.158 E578.01914
G1 X65.346 Y9.343 E585.25412
G1 X64.78 Y9.343 E585.27295
G1 X219.161 Y163.724 E592.53456
G1 X219.161 Y164.289 E592.55335
G1 X64.215 Y9.343 E599.84153
G1 X63.649 Y9.343 E599.86036
G1 X219.161 Y164.855 E607.17517
G1 X219.161 Y165.421 E607.19399
G1 X63.083 Y9.343 E614.53542
G1 X62.518 Y9.343 E614.55422
G1 X219.161 Y165.986 E621.92222
G1 X219.161 Y166.552 E621.94105
G1 X61.952 Y9.343 E629.33568
G1 X61.386 Y9.343 E629.3545
G1 X219.161 Y167.118 E636.77575
G1 X219.161 Y167.684 E636.79458
G1 X60.821 Y9.343 E644.24243
G1 X60.264 Y9.352 E644.26096
G1 X219.161 Y168.249 E651.73499
G1 X219.161 Y168.815 E651.75381
G1 X59.736 Y9.39 E659.25268
G1 X59.207 Y9.427 E659.27031
G1 X219.161 Y169.381 E666.79406
G1 X219.161 Y169.946 E666.81285
G1 X58.713 Y9.498 E674.35983
G1 X58.221 Y9.572 E674.37638
G1 X219.146 Y170.497 E681.9458
G1 X219.126 Y171.043 E681.96397
G1 X57.75 Y9.666 E689.55463
G1 X57.287 Y9.77 E689.57041
G1 X219.075 Y171.557 E697.1804
G1 X219.02 Y172.068 E697.19749
G1 X56.846 Y9.894 E704.82566
G1 X56.409 Y10.023 E704.84082
G1 X218.941 Y172.555 E712.48582
G1 X218.853 Y173.033 E712.50199
G1 X55.983 Y10.163 E720.16289
G1 X55.576 Y10.321 E720.17741
G1 X218.744 Y173.489 E727.85234
G1 X218.628 Y173.939 E727.86779
G1 X55.169 Y10.48 E735.5564
G1 X54.78 Y10.657 E735.57062
G1 X218.5 Y174.376 E743.27148
G1 X218.356 Y174.798 E743.28631
G1 X54.397 Y10.839 E750.99844
G1 X54.022 Y11.03 E751.01244
G1 X218.206 Y175.214 E758.73515
G1 X218.039 Y175.613 E758.74954
G1 X53.66 Y11.233 E766.48144
G1 X53.28 Y11.419 E766.49552
G1 X217.873 Y176.012 E774.23747
G1 X217.689 Y176.394 E774.25157
G1 X52.897 Y11.602 E782.00288
G1 X52.511 Y11.781 E782.01703
G1 X217.497 Y176.768 E789.77749
G1 X217.298 Y177.134 E789.79135
G1 X52.132 Y11.969 E797.56022
G1 X51.771 Y12.173 E797.57402
G1 X217.085 Y177.487 E805.34988
G1 X216.872 Y177.84 E805.36359
G1 X51.41 Y12.378 E813.14642
G1 X51.062 Y12.595 E813.16006
G1 X216.641 Y178.175 E820.94841
G1 X216.404 Y178.503 E820.96187
G1 X50.722 Y12.821 E828.75504
G1 X50.385 Y13.05 E828.76859
G1 X216.166 Y178.831 E836.56642
G1 X215.91 Y179.14 E836.57977
G1 X50.068 Y13.298 E844.38047
G1 X49.749 Y13.546 E844.39391
G1 X215.652 Y179.448 E852.19745
G1 X215.386 Y179.748 E852.21079
G1 X49.442 Y13.804 E860.01629
G1 X49.146 Y14.073 E860.02959
G1 X215.108 Y180.036 E867.83596
G1 X214.827 Y180.32 E867.84924
G1 X48.849 Y14.342 E875.65634
G1 X48.568 Y14.627 E875.66965
G1 X214.53 Y180.589 E883.476
G1 X214.234 Y180.858 E883.4893
G1 X48.29 Y14.915 E891.29477
G1 X48.025 Y15.216 E891.30811
G1 X213.925 Y181.116 E899.11154
G1 X213.608 Y181.364 E899.12492
G1 X47.767 Y15.523 E906.92558
G1 X47.511 Y15.832 E906.93892
G1 X213.29 Y181.612 E914.73668
G1 X212.954 Y181.841 E914.75021
G1 X47.273 Y16.16 E922.54333
G1 X47.036 Y16.489 E922.55682
G1 X212.614 Y182.067 E930.3451
G1 X212.264 Y182.282 E930.35876
G1 X46.806 Y16.824 E938.1414
G1 X46.592 Y17.177 E938.15513
G1 X211.903 Y182.487 E945.93083
G1 X211.542 Y182.692 E945.94464
G1 X46.379 Y17.529 E953.7134
G1 X46.181 Y17.896 E953.72727
G1 X211.163 Y182.879 E961.48754
G1 X210.779 Y183.06 E961.50166
G1 X45.989 Y18.27 E969.25287
G1 X45.805 Y18.652 E969.26698
G1 X210.382 Y183.229 E977.00817
G1 X209.975 Y183.388 E977.02271
G1 X45.638 Y19.05 E984.75264
G1 X45.471 Y19.449 E984.76703
G1 X209.567 Y183.545 E992.4856
G1 X209.132 Y183.676 E992.50071
G1 X45.322 Y19.866 E1000.20583
G1 X45.179 Y20.289 E1000.22068
G1 X208.695 Y183.805 E1007.91197
G1 X208.246 Y183.922 E1007.9274
G1 X45.051 Y20.726 E1015.60362
G1 X44.935 Y21.177 E1015.61911
G1 X207.784 Y184.025 E1023.279
G1 X207.304 Y184.111 E1023.29522
G1 X44.827 Y21.633 E1030.93766
G1 X44.738 Y22.111 E1030.95384
G1 X206.813 Y184.185 E1038.57732
G1 X206.306 Y184.244 E1038.5943
G1 X44.66 Y22.598 E1046.19763
G1 X44.605 Y23.109 E1046.21473
G1 X205.776 Y184.28 E1053.79572
G1 X205.245 Y184.315 E1053.81342
G1 X44.554 Y23.623 E1061.37185
G1 X44.534 Y24.169 E1061.39002
G1 X204.679 Y184.315 E1068.92278
G1 X204.114 Y184.315 E1068.94157
G1 X44.52 Y24.721 E1076.44838
G1 X44.52 Y25.286 E1076.46717
G1 X203.548 Y184.315 E1083.94739
G1 X202.982 Y184.315 E1083.96621
G1 X44.52 Y25.852 E1091.4198
G1 X44.52 Y26.418 E1091.43863
G1 X202.417 Y184.315 E1098.86562
G1 X201.851 Y184.315 E1098.88444
G1 X44.52 Y26.983 E1106.28483
G1 X44.52 Y27.549 E1106.30366
G1 X201.285 Y184.315 E1113.67743
G1 X200.72 Y184.315 E1113.69622
G1 X44.52 Y28.115 E1121.04339
G1 X44.52 Y28.68 E1121.06218
G1 X200.154 Y184.315 E1128.38275
G1 X199.588 Y184.315 E1128.40158
G1 X44.52 Y29.246 E1135.69552
G1 X44.52 Y29.812 E1135.71435
G1 X199.022 Y184.315 E1142.98167
G1 X198.457 Y184.315 E1143.00046
G1 X44.52 Y30.378 E1150.24119
G1 X44.52 Y30.943 E1150.25998
G1 X197.891 Y184.315 E1157.47411
G1 X197.325 Y184.315 E1157.49293
G1 X44.52 Y31.509 E1164.68043
G1 X44.52 Y32.075 E1164.69926
G1 X196.76 Y184.315 E1171.86016
G1 X196.194 Y184.315 E1171.87899
G1 X44.52 Y32.64 E1179.01329
G1 X44.52 Y33.206 E1179.03211
G1 X195.628 Y184.315 E1186.1398
G1 X195.063 Y184.315 E1186.15859
G1 X44.52 Y33.772 E1193.23967
G1 X44.52 Y34.337 E1193.25846
G1 X194.497 Y184.315 E1200.31294
G1 X193.931 Y184.315 E1200.33177
G1 X44.52 Y34.903 E1207.35963
G1 X44.52 Y35.469 E1207.37845
G1 X193.366 Y184.315 E1214.37971
G1 X192.8 Y184.315 E1214.39854
G1 X44.52 Y36.034 E1221.3732
G1 X44.52 Y36.6 E1221.39202
G1 X192.234 Y184.315 E1228.34006
G1 X191.669 Y184.315 E1228.35885
G1 X44.52 Y37.166 E1235.28029
G1 X44.52 Y37.731 E1235.29908
G1 X191.103 Y184.315 E1242.19392
G1 X190.537 Y184.315 E1242.21274
G1 X44.52 Y38.297 E1249.08096
G1 X44.52 Y38.863 E1249.09979
G1 X189.972 Y184.315 E1255.9414
G1 X189.406 Y184.315 E1255.96023
G1 X44.52 Y39.428 E1262.77524
G1 X44.52 Y39.994 E1262.79407
G1 X188.84 Y184.315 E1269.58246
G1 X188.274 Y184.315 E1269.60129
G1 X44.52 Y40.56 E1276.36306
G1 X44.52 Y41.126 E1276.38188
G1 X187.709 Y184.315 E1283.11706
G1 X187.143 Y184.315 E1283.13588
G1 X44.52 Y41.691 E1289.84445
G1 X44.52 Y42.257 E1289.86328
G1 X186.577 Y184.315 E1296.54523
G1 X186.012 Y184.315 E1296.56402
G1 X44.52 Y42.823 E1303.21937
G1 X44.52 Y43.388 E1303.23816
G1 X185.446 Y184.315 E1309.86691
G1 X184.88 Y184.315 E1309.88574
G1 X44.52 Y43.954 E1316.48786
G1 X44.52 Y44.52 E1316.50669
G1 X184.315 Y184.315 E1323.08222
G1 X183.749 Y184.315 E1323.10104
G1 X44.52 Y45.085 E1329.64997
G1 X44.52 Y45.651 E1329.6688
G1 X183.183 Y184.315 E1336.1911
G1 X182.618 Y184.315 E1336.20989
G1 X44.52 Y46.217 E1342.7056
G1 X44.52 Y46.782 E1342.72439
G1 X182.052 Y184.315 E1349.1935
G1 X181.486 Y184.315 E1349.21233
G1 X44.52 Y47.348 E1355.65481
G1 X44.498 Y47.892 E1355.67292
G1 X180.921 Y184.315 E1362.08984
G1 X180.355 Y184.315 E1362.10866
G1 X44.44 Y48.4 E1368.50169
G1 X44.353 Y48.878 E1368.51785
G1 X179.789 Y184.315 E1374.88837
G1 X179.223 Y184.315 E1374.90719
G1 X44.218 Y49.309 E1381.25744
G1 X44.066 Y49.723 E1381.2721
G1 X178.658 Y184.315 E1387.6029
G1 X178.092 Y184.315 E1387.62172
G1 X43.887 Y50.11 E1393.93432
G1 X43.685 Y50.473 E1393.94813
G1 X177.526 Y184.315 E1400.24363
G1 X176.961 Y184.315 E1400.26242
G1 X43.465 Y50.819 E1406.54166
G1 X43.217 Y51.137 E1406.55507
G1 X176.395 Y184.315 E1412.81936
G1 X175.829 Y184.315 E1412.83818
G1 X42.963 Y51.448 E1419.08782
G1 X42.673 Y51.724 E1419.10113
G1 X175.264 Y184.315 E1425.33781
G1 X174.698 Y184.315 E1425.35663
G1 X42.376 Y51.992 E1431.58068
G1 X42.048 Y52.23 E1431.59416
G1 X174.132 Y184.315 E1437.80701
G1 X173.567 Y184.315 E1437.8258
G1 X41.707 Y52.455 E1444.02809
G1 X41.343 Y52.656 E1444.04192
G1 X173.001 Y184.315 E1450.23473
G1 X172.435 Y184.315 E1450.25355
G1 X40.954 Y52.834 E1456.43802
G1 X40.548 Y52.993 E1456.45252
G1 X171.87 Y184.315 E1462.6295
G1 X171.304 Y184.315 E1462.64833
G1 X40.102 Y53.112 E1468.81969
G1 X39.635 Y53.211 E1468.83557
G1 X170.738 Y184.315 E1475.00228
G1 X170.173 Y184.315 E1475.02107
G1 X39.131 Y53.274 E1481.18486
G1 X38.572 Y53.28 E1481.20345
G1 X169.607 Y184.315 E1487.36694
G1 X169.041 Y184.315 E1487.38576
G1 X37.955 Y53.228 E1493.55167
G1 X37.251 Y53.09 E1493.57553
G1 X168.475 Y184.315 E1499.74793
G1 X167.91 Y184.315 E1499.76672
G1 X36.389 Y52.794 E1505.95307
G1 X36.218 Y52.724 E1505.95921
G1 X35.578 Y52.367 E1505.98359
G1 X34.987 Y51.931 E1506.00801
G1 X34.455 Y51.425 E1506.03243
G1 X33.995 Y50.854 E1506.05682
G1 X33.608 Y50.232 E1506.08118
G1 X33.314 Y49.589 E1506.1047
G1 X33.031 Y48.87 E1506.1304
G1 X25.687 Y41.526 E1506.47584
G1 X26.03 Y41.67 E1506.48821
G1 X26.78 Y42.054 E1506.51624
G1 X32.473 Y47.747 E1506.78402
G1 X32.083 Y47.06 E1506.81029
G1 X31.556 Y46.263 E1506.84207
G1 X30.875 Y45.389 E1506.87892
G1 X30.163 Y44.607 E1506.9141
G1 X29.547 Y44.013 E1506.94256
G1 X28.754 Y43.346 E1506.97703
G1 X28.333 Y43.041 E1506.99432
G1 X31.556 Y46.263 E1507.14589
M204 S5000
M205 X10 Y10
G0 F4800 X33.424 Y49.829
M204 S1000
M205 X8 Y8
G1 F1050 X24.749 Y41.154 E1507.55394
G1 X24.091 Y40.93 E1507.57706
G1 X23.914 Y40.884 E1507.58314
G1 X167.344 Y184.315 E1514.32967
G1 X166.778 Y184.315 E1514.3485
G1 X23.142 Y40.678 E1521.10472
G1 X22.448 Y40.55 E1521.12819
G1 X166.213 Y184.315 E1527.89045
G1 X165.647 Y184.315 E1527.90928
G1 X21.786 Y40.454 E1534.67606
G1 X21.146 Y40.38 E1534.69749
G1 X165.081 Y184.315 E1541.46775
G1 X164.516 Y184.315 E1541.48654
G1 X20.554 Y40.353 E1548.25807
G1 X19.966 Y40.331 E1548.27764
G1 X163.95 Y184.315 E1555.05021
G1 X163.384 Y184.315 E1555.06903
G1 X19.4 Y40.331 E1561.8416
G1 X18.835 Y40.331 E1561.86039
G1 X162.819 Y184.315 E1568.63296
G1 X162.253 Y184.315 E1568.65178
G1 X18.269 Y40.331 E1575.42435
G1 X17.703 Y40.331 E1575.44317
G1 X161.687 Y184.315 E1582.21574
G1 X161.122 Y184.315 E1582.23453
G1 X17.174 Y40.367 E1589.0054
G1 X16.645 Y40.404 E1589.02304
G1 X160.556 Y184.315 E1595.79217
G1 X159.99 Y184.315 E1595.811
G1 X16.14 Y40.464 E1602.57729
G1 X15.648 Y40.539 E1602.59384
G1 X159.425 Y184.315 E1609.35664
G1 X158.859 Y184.315 E1609.37547
G1 X15.168 Y40.624 E1616.13425
G1 X14.707 Y40.728 E1616.14997
G1 X158.293 Y184.315 E1622.90384
G1 X157.727 Y184.315 E1622.92267
G1 X14.258 Y40.846 E1629.67101
G1 X13.821 Y40.974 E1629.68615
G1 X157.162 Y184.315 E1636.42847
G1 X156.596 Y184.315 E1636.4473
G1 X13.388 Y41.106 E1643.18339
G1 X12.98 Y41.264 E1643.19794
G1 X156.03 Y184.315 E1649.9266
G1 X155.465 Y184.315 E1649.94539
G1 X12.573 Y41.423 E1656.66659
G1 X12.177 Y41.592 E1656.68091
G1 X154.899 Y184.315 E1663.39414
G1 X154.333 Y184.315 E1663.41297
G1 X11.792 Y41.773 E1670.11768
G1 X11.414 Y41.961 E1670.13172
G1 X153.768 Y184.315 E1676.82762
G1 X153.202 Y184.315 E1676.84644
G1 X11.053 Y42.166 E1683.5327
G1 X10.692 Y42.371 E1683.5465
G1 X152.636 Y184.315 E1690.22311
G1 X152.071 Y184.315 E1690.24191
G1 X10.344 Y42.588 E1696.90831
G1 X10.003 Y42.813 E1696.9219
G1 X151.505 Y184.315 E1703.57772
G1 X150.939 Y184.315 E1703.59654
G1 X9.668 Y43.043 E1710.24152
G1 X9.35 Y43.291 E1710.25493
G1 X150.374 Y184.315 E1716.88827
G1 X149.808 Y184.315 E1716.9071
G1 X9.033 Y43.54 E1723.52872
G1 X8.725 Y43.798 E1723.54208
G1 X149.242 Y184.315 E1730.15157
G1 X148.676 Y184.315 E1730.1704
G1 X8.429 Y44.067 E1736.76721
G1 X8.133 Y44.337 E1736.78054
G1 X148.111 Y184.315 E1743.36467
G1 X147.545 Y184.315 E1743.3835
G1 X7.851 Y44.621 E1749.95427
G1 X7.573 Y44.909 E1749.96759
G1 X146.979 Y184.315 E1756.52482
G1 X146.414 Y184.315 E1756.54361
G1 X7.31 Y45.21 E1763.08666
G1 X7.051 Y45.517 E1763.10002
G1 X145.848 Y184.315 E1769.62863
G1 X145.282 Y184.315 E1769.64745
G1 X6.796 Y45.828 E1776.16143
G1 X6.558 Y46.156 E1776.17491
G1 X144.717 Y184.315 E1782.67349
G1 X144.151 Y184.315 E1782.69231
G1 X6.32 Y46.484 E1789.17546
G1 X6.091 Y46.82 E1789.18899
G1 X143.585 Y184.315 E1795.65631
G1 X143.02 Y184.315 E1795.6751
G1 X5.878 Y47.173 E1802.12584
G1 X5.665 Y47.526 E1802.13955
G1 X142.454 Y184.315 E1808.57368
G1 X141.888 Y184.315 E1808.59251
G1 X5.467 Y47.893 E1815.00936
G1 X5.275 Y48.267 E1815.02334
G1 X141.323 Y184.315 E1821.42262
G1 X140.757 Y184.315 E1821.44145
G1 X5.091 Y48.649 E1827.82276
G1 X4.924 Y49.048 E1827.83715
G1 X140.191 Y184.315 E1834.19969
G1 X139.626 Y184.315 E1834.21848
G1 X4.758 Y49.447 E1840.56226
G1 X4.609 Y49.864 E1840.57699
G1 X139.06 Y184.315 E1846.90115
G1 X138.494 Y184.315 E1846.91998
G1 X4.466 Y50.287 E1853.22424
G1 X4.339 Y50.725 E1853.23941
G1 X137.928 Y184.315 E1859.52305
G1 X137.363 Y184.315 E1859.54184
G1 X4.224 Y51.176 E1865.80429
G1 X4.115 Y51.632 E1865.81989
G1 X136.797 Y184.315 E1872.06087
G1 X136.231 Y184.315 E1872.07969
G1 X4.026 Y52.11 E1878.29821
G1 X3.948 Y52.597 E1878.31461
G1 X135.666 Y184.315 E1884.51022
G1 X135.1 Y184.315 E1884.52905
G1 X3.894 Y53.109 E1890.70058
G1 X3.843 Y53.624 E1890.71779
G1 X134.534 Y184.315 E1896.86509
G1 X133.969 Y184.315 E1896.88389
G1 X3.824 Y54.17 E1903.00551
G1 X3.81 Y54.722 E1903.02387
G1 X133.403 Y184.315 E1909.11953
G1 X132.837 Y184.315 E1909.13836
G1 X3.81 Y55.287 E1915.20741
G1 X3.81 Y55.853 E1915.22624
G1 X132.272 Y184.315 E1921.2687
G1 X131.706 Y184.315 E1921.28752
G1 X3.81 Y56.419 E1927.30336
G1 X3.81 Y56.985 E1927.32218
G1 X131.14 Y184.315 E1933.3114
G1 X130.575 Y184.315 E1933.33019
G1 X3.81 Y57.55 E1939.29283
G1 X3.81 Y58.116 E1939.31165
G1 X130.009 Y184.315 E1945.24766
G1 X129.443 Y184.315 E1945.26649
G1 X3.81 Y58.682 E1951.17588
G1 X3.81 Y59.247 E1951.19467
G1 X128.877 Y184.315 E1957.07746
G1 X128.312 Y184.315 E1957.09626
G1 X3.81 Y59.813 E1962.95245
G1 X3.81 Y60.379 E1962.97127
G1 X127.746 Y184.315 E1968.80084
G1 X127.18 Y184.315 E1968.81967
G1 X3.81 Y60.944 E1974.62264
G1 X3.81 Y61.51 E1974.64146
G1 X126.615 Y184.315 E1980.41784
G1 X126.049 Y184.315 E1980.43666
G1 X3.81 Y62.076 E1986.18641
G1 X3.81 Y62.641 E1986.2052
G1 X125.483 Y184.315 E1991.92835
G1 X124.918 Y184.315 E1991.94714
G1 X3.81 Y63.207 E1997.64369
G1 X3.81 Y63.773 E1997.66251
G1 X124.352 Y184.315 E2003.33244
G1 X123.786 Y184.315 E2003.35127
G1 X3.81 Y64.338 E2008.99459
G1 X3.81 Y64.904 E2009.01342
G1 X123.221 Y184.315 E2014.63015
G1 X122.655 Y184.315 E2014.64897
G1 X3.81 Y65.47 E2020.23908
G1 X3.81 Y66.035 E2020.25787
G1 X122.089 Y184.315 E2025.82137
G1 X121.524 Y184.315 E2025.84016
G1 X3.81 Y66.601 E2031.37707
G1 X3.81 Y67.167 E2031.39589
G1 X120.958 Y184.315 E2036.90618
G1 X120.392 Y184.315 E2036.925
G1 X3.81 Y67.733 E2042.40866
G1 X3.81 Y68.298 E2042.42745
G1 X119.827 Y184.315 E2047.88454
G1 X119.261 Y184.315 E2047.90336
G1 X3.81 Y68.864 E2053.33383
G1 X3.81 Y69.43 E2053.35265
G1 X118.695 Y184.315 E2058.75649
G1 X118.129 Y184.315 E2058.77531
G1 X3.81 Y69.995 E2064.15255
G1 X3.81 Y70.561 E2064.17138
G1 X117.564 Y184.315 E2069.52202
G1 X116.998 Y184.315 E2069.54084
G1 X3.81 Y71.127 E2074.86486
G1 X3.81 Y71.692 E2074.88365
G1 X116.432 Y184.315 E2080.18107
G1 X115.867 Y184.315 E2080.19986
G1 X3.81 Y72.258 E2085.47068
G1 X3.81 Y72.824 E2085.4895
G1 X115.301 Y184.315 E2090.7337
G1 X114.735 Y184.315 E2090.75252
G1 X3.81 Y73.389 E2095.97012
G1 X3.81 Y73.955 E2095.98894
G1 X114.17 Y184.315 E2101.17994
G1 X113.604 Y184.315 E2101.19876
G1 X3.81 Y74.521 E2106.36314
G1 X3.81 Y75.086 E2106.38193
G1 X113.038 Y184.315 E2111.5197
G1 X112.473 Y184.315 E2111.5385
G1 X3.81 Y75.652 E2116.64967
G1 X3.81 Y76.218 E2116.6685
G1 X111.907 Y184.315 E2121.75305
G1 X111.341 Y184.315 E2121.77187
G1 X3.81 Y76.784 E2126.8298
G1 X3.81 Y77.349 E2126.84859
G1 X110.776 Y184.315 E2131.87995
G1 X110.21 Y184.315 E2131.89877
G1 X3.81 Y77.915 E2136.9035
G1 X3.81 Y78.481 E2136.92233
G1 X109.644 Y184.315 E2141.90043
G1 X109.078 Y184.315 E2141.91926
G1 X3.81 Y79.046 E2146.87077
G1 X3.81 Y79.612 E2146.88959
G1 X108.513 Y184.315 E2151.8145
G1 X107.947 Y184.315 E2151.83332
G1 X3.81 Y80.178 E2156.73161
G1 X3.81 Y80.743 E2156.7504
G1 X107.381 Y184.315 E2161.62209
G1 X106.816 Y184.315 E2161.64088
G1 X3.81 Y81.309 E2166.48597
G1 X3.81 Y81.875 E2166.50479
G1 X106.25 Y184.315 E2171.32325
G1 X105.684 Y184.315 E2171.34208
G1 X3.81 Y82.44 E2176.13394
G1 X3.81 Y83.006 E2176.15277
G1 X105.119 Y184.315 E2180.91803
G1 X104.553 Y184.315 E2180.93686
G1 X3.81 Y83.572 E2185.6755
G1 X3.81 Y84.137 E2185.69429
G1 X103.987 Y184.315 E2190.40633
G1 X103.422 Y184.315 E2190.42513
G1 X3.81 Y84.703 E2195.11057
G1 X3.81 Y85.269 E2195.1294
G1 X102.856 Y184.315 E2199.78822
G1 X102.29 Y184.315 E2199.80704
G1 X3.81 Y85.834 E2204.43926
G1 X3.81 Y86.4 E2204.45809
G1 X101.725 Y184.315 E2209.06371
G1 X101.159 Y184.315 E2209.08253
G1 X3.81 Y86.966 E2213.66153
G1 X3.81 Y87.532 E2213.68036
G1 X100.593 Y184.315 E2218.23273
G1 X100.028 Y184.315 E2218.25152
G1 X3.81 Y88.097 E2222.77732
G1 X3.81 Y88.663 E2222.79615
G1 X99.462 Y184.315 E2227.29533
G1 X98.896 Y184.315 E2227.31415
G1 X3.81 Y89.229 E2231.78671
G1 X3.81 Y89.794 E2231.8055
G1 X98.33 Y184.315 E2236.25145
G1 X97.765 Y184.315 E2236.27024
G1 X3.81 Y90.36 E2240.6896
G1 X3.81 Y90.926 E2240.70842
G1 X97.199 Y184.315 E2245.10116
G1 X96.633 Y184.315 E2245.11998
G1 X3.81 Y91.491 E2249.48611
G1 X3.81 Y92.057 E2249.50494
G1 X96.068 Y184.315 E2253.84447
G1 X95.502 Y184.315 E2253.8633
G1 X3.81 Y92.623 E2258.17621
G1 X3.81 Y93.188 E2258.195
G1 X94.936 Y184.315 E2262.48131
G1 X94.371 Y184.315 E2262.5001
G1 X3.81 Y93.754 E2266.75982
G1 X3.81 Y94.32 E2266.77864
G1 X93.805 Y184.315 E2271.01173
G1 X93.239 Y184.315 E2271.03056
G1 X3.81 Y94.885 E2275.23704
G1 X3.81 Y95.451 E2275.25587
G1 X92.674 Y184.315 E2279.43576
G1 X92.108 Y184.315 E2279.45459
G1 X3.81 Y96.017 E2283.60785
G1 X3.81 Y96.583 E2283.62668
G1 X91.542 Y184.315 E2287.75332
G1 X90.977 Y184.315 E2287.77211
G1 X3.81 Y97.148 E2291.87218
G1 X3.81 Y97.714 E2291.89101
G1 X90.411 Y184.315 E2295.96445
G1 X89.845 Y184.315 E2295.98328
G1 X3.81 Y98.28 E2300.0301
G1 X3.81 Y98.845 E2300.04889
G1 X89.28 Y184.315 E2304.06914
G1 X88.714 Y184.315 E2304.08797
G1 X3.81 Y99.411 E2308.08159
G1 X3.81 Y99.977 E2308.10041
G1 X88.148 Y184.315 E2312.06742
G1 X87.582 Y184.315 E2312.08624
G1 X3.81 Y100.542 E2316.02664
G1 X3.81 Y101.108 E2316.04547
G1 X87.017 Y184.315 E2319.95927
G1 X86.451 Y184.315 E2319.97809
G1 X3.81 Y101.674 E2323.86527
G1 X3.81 Y102.239 E2323.88407
G1 X85.885 Y184.315 E2327.74465
G1 X85.32 Y184.315 E2327.76344
G1 X3.81 Y102.805 E2331.59742
G1 X3.81 Y103.371 E2331.61624
G1 X84.754 Y184.315 E2335.4236
G1 X84.188 Y184.315 E2335.44243
G1 X3.81 Y103.936 E2339.22318
G1 X3.81 Y104.502 E2339.24201
G1 X83.623 Y184.315 E2342.99617
G1 X83.057 Y184.315 E2343.01499
G1 X3.81 Y105.068 E2346.74253
G1 X3.81 Y105.633 E2346.76132
G1 X82.491 Y184.315 E2350.46226
G1 X81.926 Y184.315 E2350.48105
G1 X3.81 Y106.199 E2354.15539
G1 X3.81 Y106.765 E2354.17421
G1 X81.36 Y184.315 E2357.82193
G1 X80.794 Y184.315 E2357.84075
G1 X3.81 Y107.331 E2361.46184
G1 X3.81 Y107.896 E2361.48064
G1 X80.229 Y184.315 E2365.07515
G1 X79.663 Y184.315 E2365.09398
G1 X3.81 Y108.462 E2368.66187
G1 X3.81 Y109.028 E2368.68069
G1 X79.097 Y184.315 E2372.22196
G1 X78.565 Y184.349 E2372.23969
G1 X3.81 Y109.593 E2375.75596
G1 X3.81 Y110.159 E2375.77479
G1 X78.073 Y184.421 E2379.26787
G1 X77.607 Y184.521 E2379.28372
G1 X3.81 Y110.725 E2382.75488
G1 X3.81 Y111.29 E2382.77367
G1 X77.181 Y184.661 E2386.22482
G1 X76.777 Y184.823 E2386.2393
G1 X3.81 Y111.856 E2389.67144
G1 X3.81 Y112.422 E2389.69027
G1 X76.393 Y185.005 E2393.10435
G1 X76.041 Y185.218 E2393.11803
G1 X3.81 Y112.987 E2396.51556
G1 X3.81 Y113.553 E2396.53438
G1 X75.697 Y185.44 E2399.91573
G1 X75.385 Y185.694 E2399.92911
G1 X3.81 Y114.119 E2403.29578
G1 X3.81 Y114.684 E2403.31457
G1 X75.077 Y185.952 E2406.66677
G1 X74.76 Y186.201 E2406.68018
G1 X3.81 Y115.25 E2410.01747
G1 X3.81 Y115.816 E2410.0363
G1 X74.442 Y186.447 E2413.35859
G1 X74.112 Y186.683 E2413.37208
G1 X3.81 Y116.381 E2416.67887
G1 X3.81 Y116.947 E2416.6977
G1 X73.772 Y186.909 E2419.9885
G1 X73.429 Y187.132 E2420.0021
G1 X3.81 Y117.513 E2423.27677
G1 X3.81 Y118.079 E2423.29559
G1 X73.068 Y187.337 E2426.55328
G1 X72.707 Y187.541 E2426.56707
G1 X3.81 Y118.644 E2429.80777
G1 X3.81 Y119.21 E2429.8266
G1 X72.336 Y187.736 E2433.04985
G1 X71.951 Y187.917 E2433.064
G1 X3.81 Y119.776 E2436.26914
G1 X3.81 Y120.341 E2436.28794
G1 X71.562 Y188.093 E2439.47478
G1 X71.154 Y188.251 E2439.48933
G1 X3.81 Y120.907 E2442.65699
G1 X3.81 Y121.473 E2442.67582
G1 X70.747 Y188.41 E2445.82433
G1 X70.321 Y188.55 E2445.83924
G1 X3.81 Y122.038 E2448.96774
G1 X3.81 Y122.604 E2448.98656
G1 X69.884 Y188.678 E2452.09448
G1 X69.443 Y188.803 E2452.10973
G1 X3.81 Y123.17 E2455.1969
G1 X3.81 Y123.735 E2455.21569
G1 X68.981 Y188.906 E2458.28114
G1 X68.51 Y189.001 E2458.29712
G1 X3.81 Y124.301 E2461.34041
G1 X3.81 Y124.867 E2461.35923
G1 X68.019 Y189.076 E2464.37943
G1 X67.524 Y189.146 E2464.39606
G1 X3.81 Y125.432 E2467.39297
G1 X3.81 Y125.998 E2467.41179
G1 X66.995 Y189.183 E2470.38382
G1 X66.466 Y189.22 E2470.40146
G1 X3.81 Y126.564 E2473.34861
G1 X3.81 Y127.13 E2473.36743
G1 X65.91 Y189.23 E2476.28842
G1 X65.345 Y189.23 E2476.30722
G1 X3.81 Y127.695 E2479.20163
G1 X3.81 Y128.261 E2479.22046
G1 X64.779 Y189.23 E2482.08825
G1 X64.213 Y189.23 E2482.10708
G1 X3.81 Y128.827 E2484.94825
G1 X3.81 Y129.392 E2484.96704
G1 X63.648 Y189.23 E2487.78164
G1 X63.082 Y189.23 E2487.80046
G1 X3.81 Y129.958 E2490.58844
G1 X3.81 Y130.524 E2490.60726
G1 X62.516 Y189.23 E2493.36861
G1 X61.951 Y189.23 E2493.3874
G1 X3.81 Y131.089 E2496.12218
G1 X3.81 Y131.655 E2496.141
G1 X61.385 Y189.23 E2498.84916
G1 X60.819 Y189.23 E2498.86798
G1 X3.81 Y132.221 E2501.54951
G1 X3.81 Y132.786 E2501.5683
G1 X60.253 Y189.23 E2504.22323
G1 X59.688 Y189.23 E2504.24202
G1 X3.81 Y133.352 E2506.87035
G1 X3.81 Y133.918 E2506.88918
G1 X59.122 Y189.23 E2509.49088
G1 X58.556 Y189.23 E2509.50971
G1 X3.81 Y134.483 E2512.08482
G1 X3.81 Y135.049 E2512.10364
G1 X57.991 Y189.23 E2514.65215
G1 X57.425 Y189.23 E2514.67098
G1 X3.81 Y135.615 E2517.19286
G1 X3.81 Y136.18 E2517.21165
G1 X56.859 Y189.23 E2519.70694
G1 X56.294 Y189.23 E2519.72573
G1 X3.81 Y136.746 E2522.19442
G1 X3.81 Y137.312 E2522.21324
G1 X55.728 Y189.23 E2524.65531
G1 X55.162 Y189.23 E2524.67413
G1 X3.81 Y137.878 E2527.08957
G1 X3.81 Y138.443 E2527.10836
G1 X54.597 Y189.23 E2529.49723
G1 X54.031 Y189.23 E2529.51605
G1 X3.81 Y139.009 E2531.8783
G1 X3.81 Y139.575 E2531.89712
G1 X53.465 Y189.23 E2534.23274
G1 X52.9 Y189.23 E2534.25153
G1 X3.81 Y140.14 E2536.56058
G1 X3.81 Y140.706 E2536.5794
G1 X52.334 Y189.23 E2538.86182
G1 X51.768 Y189.23 E2538.88065
G1 X3.81 Y141.272 E2541.13644
G1 X3.81 Y141.837 E2541.15524
G1 X51.203 Y189.23 E2543.38446
G1 X50.637 Y189.23 E2543.40328
G1 X3.81 Y142.403 E2545.60588
G1 X3.81 Y142.969 E2545.62471
G1 X50.071 Y189.23 E2547.80068
G1 X49.505 Y189.23 E2547.81951
G1 X3.81 Y143.534 E2549.96888
G1 X3.81 Y144.1 E2549.98771
G1 X48.94 Y189.23 E2552.11048
G1 X48.374 Y189.23 E2552.12931
G1 X3.81 Y144.666 E2554.22546
G1 X3.81 Y145.231 E2554.24426
G1 X47.808 Y189.23 E2556.31381
G1 X47.243 Y189.23 E2556.3326
G1 X3.81 Y145.797 E2558.37556
G1 X3.81 Y146.363 E2558.39438
G1 X46.677 Y189.23 E2560.41072
G1 X46.111 Y189.23 E2560.42954
G1 X3.81 Y146.929 E2562.41925
G1 X3.81 Y147.494 E2562.43804
G1 X45.546 Y189.23 E2564.40118
G1 X44.98 Y189.23 E2564.42
G1 X3.81 Y148.06 E2566.35651
G1 X3.81 Y148.626 E2566.37534
G1 X44.414 Y189.23 E2568.28522
G1 X43.849 Y189.23 E2568.30402
G1 X3.81 Y149.191 E2570.18733
G1 X3.81 Y149.757 E2570.20615
G1 X43.283 Y189.23 E2572.06284
G1 X42.717 Y189.23 E2572.08167
G1 X3.81 Y150.323 E2573.91173
G1 X3.81 Y150.888 E2573.93053
G1 X42.152 Y189.23 E2575.73402
G1 X41.586 Y189.23 E2575.75284
G1 X3.81 Y151.454 E2577.52971
G1 X3.81 Y152.02 E2577.54853
G1 X41.02 Y189.23 E2579.29878
G1 X40.454 Y189.23 E2579.3176
G1 X3.81 Y152.585 E2581.04125
G1 X3.81 Y153.151 E2581.06007
G1 X39.894 Y189.235 E2582.75735
G1 X39.362 Y189.269 E2582.77508
G1 X3.81 Y153.717 E2584.44734
G1 X3.81 Y154.282 E2584.46613
G1 X38.878 Y189.351 E2586.11565
G1 X38.419 Y189.457 E2586.13132
G1 X3.81 Y154.848 E2587.75922
G1 X3.81 Y155.414 E2587.77804
G1 X37.994 Y189.598 E2589.38595
G1 X37.597 Y189.766 E2589.40029
G1 X3.81 Y155.979 E2590.98953
G1 X3.81 Y156.545 E2591.00835
G1 X37.212 Y189.947 E2592.57948
G1 X36.866 Y190.167 E2592.59312
G1 X3.81 Y157.111 E2594.14797
G1 X3.81 Y157.677 E2594.1668
G1 X36.527 Y190.394 E2595.7057
G1 X36.22 Y190.652 E2595.71904
G1 X3.81 Y158.242 E2597.24351
G1 X3.81 Y158.808 E2597.26233
G1 X35.925 Y190.923 E2598.77292
G1 X35.652 Y191.215 E2598.78622
G1 X3.81 Y159.374 E2600.28395
G1 X3.81 Y159.939 E2600.30274
G1 X35.399 Y191.528 E2601.78859
G1 X35.163 Y191.857 E2601.80206
G1 X3.81 Y160.505 E2603.27678
G1 X3.81 Y161.071 E2603.29561
G1 X34.952 Y192.213 E2604.76043
G1 X34.754 Y192.58 E2604.7743
G1 X3.81 Y161.636 E2606.22981
G1 X3.81 Y162.202 E2606.24864
G1 X34.593 Y192.985 E2607.69657
G1 X34.448 Y193.406 E2607.71138
G1 X3.81 Y162.768 E2609.1525
G1 X3.81 Y163.333 E2609.17129
G1 X34.336 Y193.859 E2610.60714
G1 X34.268 Y194.357 E2610.62386
G1 X3.81 Y163.899 E2612.05651
G1 X3.81 Y164.465 E2612.07534
G1 X34.221 Y194.876 E2613.50578
G1 X34.211 Y195.431 E2613.52424
G1 X3.81 Y165.03 E2614.95421
G1 X3.81 Y165.596 E2614.97303
G1 X34.211 Y195.997 E2616.403
G1 X34.211 Y196.562 E2616.4218
G1 X3.81 Y166.162 E2617.85174
G1 X3.81 Y166.728 E2617.87057
G1 X34.211 Y197.128 E2619.30051
G1 X34.211 Y197.694 E2619.31934
G1 X3.81 Y167.293 E2620.74931
G1 X3.81 Y167.859 E2620.76813
G1 X34.211 Y198.26 E2622.1981
G1 X34.211 Y198.825 E2622.2169
G1 X3.81 Y168.425 E2623.64684
G1 X3.81 Y168.99 E2623.66563
G1 X34.211 Y199.391 E2625.0956
G1 X34.211 Y199.957 E2625.11443
G1 X3.81 Y169.556 E2626.5444
G1 X3.81 Y170.122 E2626.56322
G1 X34.211 Y200.522 E2627.99317
G1 X34.211 Y201.088 E2628.012
G1 X3.81 Y170.687 E2629.44197
G1 X3.81 Y171.253 E2629.46079
G1 X34.211 Y201.654 E2630.89076
G1 X34.211 Y202.219 E2630.90955
G1 X3.81 Y171.819 E2632.3395
G1 X3.81 Y172.384 E2632.35829
G1 X34.211 Y202.785 E2633.78826
G1 X34.211 Y203.351 E2633.80709
G1 X3.81 Y172.95 E2635.23706
G1 X3.81 Y173.516 E2635.25588
G1 X34.211 Y203.916 E2636.68583
G1 X34.211 Y204.482 E2636.70465
G1 X3.81 Y174.081 E2638.13462
G1 X3.81 Y174.647 E2638.15345
G1 X34.192 Y205.029 E2639.58252
G1 X34.167 Y205.57 E2639.60054
G1 X3.81 Y175.213 E2641.02844
G1 X3.81 Y175.778 E2641.04723
G1 X34.112 Y206.081 E2642.47257
G1 X34.058 Y206.592 E2642.48966
G1 X3.81 Y176.344 E2643.91243
G1 X3.81 Y176.91 E2643.93125
G1 X33.972 Y207.071 E2645.34996
G1 X33.884 Y207.549 E2645.36612
G1 X3.81 Y177.476 E2646.78069
G1 X3.81 Y178.041 E2646.79948
G1 X33.769 Y208 E2648.20866
G1 X33.654 Y208.45 E2648.22411
G1 X3.81 Y178.607 E2649.62786
G1 X3.81 Y179.173 E2649.64668
G1 X33.518 Y208.881 E2651.04405
G1 X33.375 Y209.303 E2651.05887
G1 X3.81 Y179.738 E2652.44952
G1 X3.81 Y180.304 E2652.46835
G1 X33.224 Y209.718 E2653.85189
G1 X33.056 Y210.116 E2653.86626
G1 X3.81 Y180.87 E2655.2419
G1 X3.81 Y181.435 E2655.26069
G1 X32.888 Y210.513 E2656.62843
G1 X32.698 Y210.888 E2656.64242
G1 X3.81 Y182.001 E2658.00119
G1 X3.81 Y182.567 E2658.02002
G1 X32.506 Y211.263 E2659.36979
G1 X32.302 Y211.625 E2659.38361
G1 X3.81 Y183.132 E2660.72381
G1 X3.81 Y183.698 E2660.74264
G1 X32.089 Y211.977 E2662.07279
G1 X31.876 Y212.33 E2662.08651
G1 X3.81 Y184.264 E2663.40665
G1 X3.81 Y184.829 E2663.42544
G1 X31.64 Y212.66 E2664.7345
G1 X31.403 Y212.988 E2664.74796
G1 X3.81 Y185.395 E2666.04585
G1 X3.81 Y185.961 E2666.06467
G1 X31.162 Y213.313 E2667.35123
G1 X30.904 Y213.62 E2667.36457
G1 X3.81 Y186.526 E2668.63898
G1 X3.81 Y187.092 E2668.65781
G1 X30.646 Y213.928 E2669.92009
G1 X30.377 Y214.225 E2669.93342
G1 X3.81 Y187.658 E2671.18305
G1 X3.81 Y188.224 E2671.20188
G1 X30.099 Y214.512 E2672.43841
G1 X29.813 Y214.792 E2672.45172
G1 X3.81 Y188.789 E2673.67482
G1 X3.81 Y189.355 E2673.69365
G1 X29.516 Y215.061 E2674.90278
G1 X29.22 Y215.33 E2674.91608
G1 X3.81 Y189.921 E2676.11126
G1 X3.81 Y190.486 E2676.13006
G1 X28.907 Y215.584 E2677.31057
G1 X28.589 Y215.831 E2677.32396
G1 X3.81 Y191.052 E2678.48949
G1 X3.81 Y191.618 E2678.50831
G1 X28.271 Y216.079 E2679.65888
G1 X27.931 Y216.304 E2679.67244
G1 X3.81 Y192.183 E2680.80702
G1 X3.81 Y192.749 E2680.82585
G1 X27.591 Y216.53 E2681.94443
G1 X27.237 Y216.741 E2681.95814
G1 X3.81 Y193.315 E2683.06005
G1 X3.81 Y193.88 E2683.07884
G1 X26.875 Y216.946 E2684.16377
G1 X26.515 Y217.151 E2684.17755
G1 X3.81 Y194.446 E2685.24552
G1 X3.81 Y195.012 E2685.26435
G1 X26.131 Y217.332 E2686.31424
G1 X25.746 Y217.513 E2686.32839
G1 X3.81 Y195.577 E2687.36019
G1 X3.81 Y196.143 E2687.37901
G1 X25.344 Y217.677 E2688.39191
G1 X24.937 Y217.836 E2688.40644
G1 X3.81 Y196.709 E2689.40019
G1 X3.81 Y197.275 E2689.41902
G1 X24.525 Y217.989 E2690.39336
G1 X24.088 Y218.118 E2690.40852
G1 X3.81 Y197.84 E2691.36233
G1 X3.81 Y198.406 E2691.38116
G1 X23.652 Y218.247 E2692.31444
G1 X23.197 Y218.358 E2692.33002
G1 X3.81 Y198.972 E2693.2419
G1 X3.81 Y199.537 E2693.26069
G1 X22.734 Y218.462 E2694.15084
G1 X22.249 Y218.541 E2694.16718
G1 X3.81 Y200.103 E2695.03448
G1 X3.81 Y200.669 E2695.0533
G1 X21.758 Y218.616 E2695.8975
G1 X21.242 Y218.667 E2695.91474
G1 X3.81 Y201.234 E2696.73471
G1 X3.81 Y201.8 E2696.75354
G1 X20.713 Y218.703 E2697.5486
G1 X20.174 Y218.73 E2697.56655
G1 X3.81 Y202.366 E2698.33627
G1 X3.81 Y202.931 E2698.35506
G1 X19.608 Y218.73 E2699.09817
G1 X19.042 Y218.729 E2699.117
G1 X3.81 Y203.497 E2699.83346
G1 X3.81 Y204.063 E2699.85229
G1 X18.476 Y218.729 E2700.54213
G1 X17.906 Y218.724 E2700.56109
G1 X3.81 Y204.628 E2701.22412
G1 X3.836 Y205.22 E2701.24383
G1 X17.316 Y218.7 E2701.87789
G1 X16.711 Y218.661 E2701.89805
G1 X3.879 Y205.828 E2702.50166
G1 X3.954 Y206.469 E2702.52312
G1 X16.072 Y218.587 E2703.09311
G1 X15.396 Y218.477 E2703.11589
G1 X4.055 Y207.136 E2703.64934
G1 X4.214 Y207.861 E2703.67403
G1 X14.674 Y218.321 E2704.16603
G1 X13.91 Y218.123 E2704.19228
G1 X4.433 Y208.645 E2704.63808
G1 X4.72 Y209.498 E2704.66801
G1 X13.053 Y217.832 E2705.05999
G1 X12.085 Y217.429 E2705.09487
G1 X5.12 Y210.463 E2705.4225
G1 X5.383 Y211.024 E2705.44311
G1 X5.735 Y211.644 E2705.46682
G1 X10.902 Y216.811 E2705.70986
G1 X10.18 Y216.376 E2705.7379
G1 X9.267 Y215.714 E2705.77541
G1 X8.473 Y215.046 E2705.80992
G1 X7.858 Y214.453 E2705.83833
G1 X7.148 Y213.671 E2705.87346
G1 X6.977 Y213.452 E2705.88271
G1 X9.088 Y215.563 E2705.982
M204 S5000
M205 X10 Y10
G0 F4800 X167.29 Y64.383
M204 S1000
M205 X8 Y8
G1 F1050 X166.645 Y64.036 E2706.00636
G1 X166.048 Y63.607 E2706.03081
G1 X165.511 Y63.109 E2706.05517
G1 X165.041 Y62.546 E2706.07956
G1 X164.645 Y61.928 E2706.10398
G1 X164.433 Y61.478 E2706.12052
G1 X112.298 Y9.343 E2708.57279
G1 X112.864 Y9.343 E2708.59162
G1 X164.11 Y60.589 E2711.00207
G1 X163.971 Y59.885 E2711.02594
G1 X113.429 Y9.343 E2713.40328
G1 X113.995 Y9.343 E2713.4221
G1 X163.928 Y59.276 E2715.7708
G1 X163.92 Y58.702 E2715.78989
G1 X114.561 Y9.343 E2718.11159
G1 X115.126 Y9.343 E2718.13038
G1 X163.92 Y58.136 E2720.42548
G1 X163.92 Y57.571 E2720.44427
G1 X115.692 Y9.343 E2722.71277
G1 X116.258 Y9.343 E2722.73159
G1 X163.92 Y57.005 E2724.97347
G1 X163.92 Y56.439 E2724.99229
G1 X116.823 Y9.343 E2727.20757
G1 X117.389 Y9.343 E2727.22639
G1 X163.92 Y55.874 E2729.41507
G1 X163.92 Y55.308 E2729.43389
G1 X117.955 Y9.343 E2731.59595
G1 X118.52 Y9.343 E2731.61474
G1 X163.92 Y54.742 E2733.75019
G1 X163.92 Y54.177 E2733.76898
G1 X119.086 Y9.343 E2735.87784
G1 X119.652 Y9.343 E2735.89666
G1 X163.92 Y53.611 E2737.97889
G1 X163.92 Y53.045 E2737.99772
G1 X120.218 Y9.343 E2740.05333
G1 X120.783 Y9.343 E2740.07212
G1 X163.92 Y52.48 E2742.10115
G1 X163.92 Y51.914 E2742.11998
G1 X121.349 Y9.343 E2744.12238
G1 X121.915 Y9.343 E2744.14121
G1 X163.92 Y51.348 E2746.117
G1 X163.92 Y50.782 E2746.13582
G1 X122.48 Y9.343 E2748.08501
G1 X123.046 Y9.343 E2748.10383
G1 X163.92 Y50.217 E2750.02642
G1 X163.92 Y49.651 E2750.04525
G1 X123.612 Y9.343 E2751.94121
G1 X124.177 Y9.343 E2751.96
G1 X163.92 Y49.085 E2753.82937
G1 X163.92 Y48.52 E2753.84816
G1 X124.743 Y9.343 E2755.69093
G1 X125.309 Y9.343 E2755.70975
G1 X163.92 Y47.954 E2757.5259
G1 X163.92 Y47.388 E2757.54472
G1 X125.874 Y9.343 E2759.33426
G1 X126.44 Y9.343 E2759.35309
G1 X163.92 Y46.823 E2761.11603
G1 X163.92 Y46.257 E2761.13486
G1 X127.006 Y9.343 E2762.87118
G1 X127.571 Y9.343 E2762.88997
G1 X163.92 Y45.691 E2764.59969
G1 X163.92 Y45.126 E2764.61849
G1 X128.137 Y9.343 E2766.30161
G1 X128.703 Y9.343 E2766.32043
G1 X163.92 Y44.56 E2767.97693
G1 X163.92 Y43.994 E2767.99576
G1 X129.269 Y9.343 E2769.62564
G1 X129.834 Y9.343 E2769.64443
G1 X163.92 Y43.429 E2771.24773
G1 X163.92 Y42.863 E2771.26655
G1 X130.4 Y9.343 E2772.84323
G1 X130.966 Y9.343 E2772.86206
G1 X163.92 Y42.297 E2774.41211
G1 X163.92 Y41.732 E2774.4309
G1 X131.531 Y9.343 E2775.95438
G1 X132.097 Y9.343 E2775.97321
G1 X163.92 Y41.166 E2777.47007
G1 X163.92 Y40.6 E2777.48889
G1 X132.663 Y9.343 E2778.95912
G1 X133.228 Y9.343 E2778.97792
G1 X163.92 Y40.034 E2780.42155
G1 X163.92 Y39.469 E2780.44034
G1 X133.794 Y9.343 E2781.85738
G1 X134.36 Y9.343 E2781.8762
G1 X163.92 Y38.903 E2783.26661
G1 X163.92 Y38.337 E2783.28544
G1 X134.925 Y9.343 E2784.64925
G1 X135.491 Y9.343 E2784.66808
G1 X163.92 Y37.772 E2786.00529
G1 X163.92 Y37.206 E2786.02411
G1 X136.057 Y9.343 E2787.3347
G1 X136.622 Y9.343 E2787.3535
G1 X163.92 Y36.64 E2788.63749
G1 X163.92 Y36.075 E2788.65628
G1 X137.188 Y9.343 E2789.91367
G1 X137.754 Y9.343 E2789.9325
G1 X163.92 Y35.509 E2791.16326
G1 X163.92 Y34.943 E2791.18209
G1 X138.319 Y9.343 E2792.38626
G1 X138.885 Y9.343 E2792.40508
G1 X163.92 Y34.378 E2793.58265
G1 X163.92 Y33.812 E2793.60148
G1 X139.451 Y9.343 E2794.75243
G1 X140.017 Y9.343 E2794.77125
G1 X163.92 Y33.246 E2795.89557
G1 X163.92 Y32.681 E2795.91437
G1 X140.582 Y9.343 E2797.01211
G1 X141.148 Y9.343 E2797.03094
G1 X163.92 Y32.115 E2798.10206
G1 X163.92 Y31.549 E2798.12089
G1 X141.714 Y9.343 E2799.16539
G1 X142.279 Y9.343 E2799.18418
G1 X163.92 Y30.984 E2800.20211
G1 X163.92 Y30.418 E2800.22094
G1 X142.845 Y9.343 E2801.21224
G1 X143.411 Y9.343 E2801.23106
G1 X163.92 Y29.852 E2802.19574
G1 X163.92 Y29.286 E2802.21457
G1 X143.976 Y9.343 E2803.15265
G1 X144.542 Y9.343 E2803.17148
G1 X163.92 Y28.721 E2804.08296
G1 X163.92 Y28.155 E2804.10178
G1 X145.108 Y9.343 E2804.98664
G1 X145.673 Y9.343 E2805.00543
G1 X163.92 Y27.589 E2805.86369
G1 X163.92 Y27.024 E2805.88249
G1 X146.239 Y9.343 E2806.71415
G1 X146.805 Y9.343 E2806.73297
G1 X163.92 Y26.458 E2807.53801
G1 X163.92 Y25.892 E2807.55683
G1 X147.37 Y9.343 E2808.33527
G1 X147.946 Y9.353 E2808.35443
G1 X163.92 Y25.327 E2809.1058
G1 X163.92 Y24.761 E2809.12462
G1 X148.536 Y9.377 E2809.84824
G1 X149.151 Y9.427 E2809.86876
G1 X163.917 Y24.193 E2810.56331
G1 X163.875 Y23.585 E2810.58358
G1 X149.783 Y9.493 E2811.24643
G1 X150.477 Y9.622 E2811.2699
G1 X163.833 Y22.977 E2811.89811
G1 X163.732 Y22.311 E2811.92051
G1 X151.214 Y9.792 E2812.50934
G1 X151.975 Y9.988 E2812.53548
G1 X163.608 Y21.621 E2813.08266
G1 X163.446 Y20.893 E2813.10746
G1 X152.873 Y10.32 E2813.60479
G1 X153.844 Y10.726 E2813.63979
G1 X163.194 Y20.076 E2814.07959
G1 X163.161 Y19.963 E2814.0835
G1 X162.853 Y19.168 E2814.11186
G1 X155.077 Y11.393 E2814.47759
G1 X155.498 Y11.629 E2814.49365
G1 X155.53 Y11.574 E2814.49576
G1 X156.134 Y11.885 E2814.51836
G1 X162.39 Y18.14 E2814.8126
G1 X162.346 Y18.046 E2814.81605
G1 X161.668 Y16.853 E2814.86169
G1 X157.454 Y12.638 E2815.05993
G1 X157.55 Y12.696 E2815.06366
G1 X158.464 Y13.358 E2815.10119
G1 X159.257 Y14.026 E2815.13568
G1 X159.873 Y14.619 E2815.16412
G1 X160.583 Y15.402 E2815.19927
G1 X161.265 Y16.276 E2815.23615
M204 S5000
M205 X10 Y10
G0 F600 X161.265 Y16.276 Z1.74
G0 F4800 X164.822 Y59.742
G0 X213.237 Y181.655
;TIME_ELAPSED:28893.043816
;LAYER:-7
M204 S1000
M205 X8 Y8
;TYPE:SUPPORT-INTERFACE
G1 F1050 X214.102 Y180.979 E2815.27266
G1 X214.884 Y180.269 E2815.30779
G1 X215.48 Y179.651 E2815.33635
G1 X216.145 Y178.859 E2815.37074
G1 X216.557 Y178.29 E2815.39411
G1 X213.107 Y181.741 E2815.55641
G1 X212.431 Y182.188 E2815.58336
G1 X211.65 Y182.632 E2815.61324
G1 X217.478 Y176.804 E2815.88738
G1 X217.822 Y176.133 E2815.91245
G1 X217.993 Y175.723 E2815.92723
G1 X210.552 Y183.164 E2816.27723
G1 X209.628 Y183.523 E2816.3102
G1 X218.357 Y174.793 E2816.72081
G1 X218.566 Y174.18 E2816.74235
G1 X218.621 Y173.963 E2816.7498
G1 X208.814 Y183.771 E2817.21111
G1 X208.053 Y183.966 E2817.23724
G1 X218.816 Y173.203 E2817.7435
G1 X218.95 Y172.503 E2817.7672
G1 X207.349 Y184.105 E2818.3129
G1 X206.681 Y184.206 E2818.33537
G1 X219.044 Y171.844 E2818.91687
G1 X219.111 Y171.211 E2818.93804
G1 X206.06 Y184.262 E2819.55192
G1 X205.453 Y184.303 E2819.57215
G1 X219.141 Y170.615 E2820.21599
G1 X219.161 Y170.03 E2820.23546
G1 X204.875 Y184.315 E2820.90741
G1 X204.31 Y184.315 E2820.9262
G1 X219.161 Y169.464 E2821.62475
G1 X219.161 Y168.898 E2821.64357
G1 X203.744 Y184.315 E2822.36874
G1 X203.178 Y184.315 E2822.38757
G1 X219.161 Y168.333 E2823.13933
G1 X219.161 Y167.767 E2823.15816
G1 X202.612 Y184.315 E2823.93655
G1 X202.047 Y184.315 E2823.95534
G1 X219.161 Y167.201 E2824.76033
G1 X219.161 Y166.636 E2824.77912
G1 X201.481 Y184.315 E2825.61071
G1 X200.915 Y184.315 E2825.62954
G1 X219.161 Y166.07 E2826.48775
G1 X219.161 Y165.504 E2826.50658
G1 X200.35 Y184.315 E2827.39139
G1 X199.784 Y184.315 E2827.41021
G1 X219.161 Y164.939 E2828.32162
G1 X219.161 Y164.373 E2828.34045
G1 X199.218 Y184.315 E2829.27848
G1 X198.653 Y184.315 E2829.29728
G1 X219.161 Y163.807 E2830.26191
G1 X219.161 Y163.241 E2830.28073
G1 X198.087 Y184.315 E2831.27199
G1 X197.521 Y184.315 E2831.29082
G1 X219.161 Y162.676 E2832.30867
G1 X219.161 Y162.11 E2832.3275
G1 X196.956 Y184.315 E2833.37195
G1 X196.39 Y184.315 E2833.39078
G1 X219.161 Y161.544 E2834.46185
G1 X219.161 Y160.979 E2834.48065
G1 X195.824 Y184.315 E2835.57832
G1 X195.259 Y184.315 E2835.59712
G1 X219.161 Y160.413 E2836.72139
G1 X219.161 Y159.847 E2836.74022
G1 X194.693 Y184.315 E2837.89112
G1 X194.127 Y184.315 E2837.90994
G1 X219.161 Y159.282 E2839.08744
G1 X219.161 Y158.716 E2839.10627
G1 X193.561 Y184.315 E2840.31039
G1 X192.996 Y184.315 E2840.32918
G1 X219.161 Y158.15 E2841.5599
G1 X219.161 Y157.585 E2841.57869
G1 X192.43 Y184.315 E2842.83602
G1 X191.864 Y184.315 E2842.85484
G1 X219.161 Y157.019 E2844.13878
G1 X219.161 Y156.453 E2844.15761
G1 X191.299 Y184.315 E2845.46815
G1 X190.733 Y184.315 E2845.48698
G1 X219.161 Y155.888 E2846.82412
G1 X219.161 Y155.322 E2846.84295
G1 X190.167 Y184.315 E2848.20671
G1 X189.602 Y184.315 E2848.2255
G1 X219.161 Y154.756 E2849.61587
G1 X219.161 Y154.19 E2849.63469
G1 X189.036 Y184.315 E2851.05168
G1 X188.47 Y184.315 E2851.07051
G1 X219.161 Y153.625 E2852.51409
G1 X219.161 Y153.059 E2852.53292
G1 X187.905 Y184.315 E2854.0031
G1 X187.339 Y184.315 E2854.02193
G1 X219.161 Y152.493 E2855.51874
G1 X219.161 Y151.928 E2855.53753
G1 X186.773 Y184.315 E2857.06094
G1 X186.208 Y184.315 E2857.07973
G1 X219.161 Y151.362 E2858.62974
G1 X219.161 Y150.796 E2858.64857
G1 X185.642 Y184.315 E2860.2252
G1 X185.076 Y184.315 E2860.24402
G1 X219.161 Y150.231 E2861.84725
G1 X219.161 Y149.665 E2861.86608
G1 X184.511 Y184.315 E2863.49591
G1 X183.945 Y184.315 E2863.51473
G1 X219.161 Y149.099 E2865.17118
G1 X219.161 Y148.534 E2865.18998
G1 X183.379 Y184.315 E2866.87303
G1 X182.813 Y184.315 E2866.89185
G1 X219.161 Y147.968 E2868.60153
G1 X219.161 Y147.402 E2868.62035
G1 X182.248 Y184.315 E2870.35663
G1 X181.682 Y184.315 E2870.37545
G1 X219.161 Y146.837 E2872.13833
G1 X219.161 Y146.271 E2872.15715
G1 X181.116 Y184.315 E2873.94665
G1 X180.551 Y184.315 E2873.96544
G1 X219.161 Y145.705 E2875.78154
G1 X219.161 Y145.14 E2875.80033
G1 X179.985 Y184.315 E2877.64302
G1 X179.419 Y184.315 E2877.66185
G1 X219.161 Y144.574 E2879.53117
G1 X219.161 Y144.008 E2879.54999
G1 X178.854 Y184.315 E2881.44591
G1 X178.288 Y184.315 E2881.46474
G1 X219.161 Y143.442 E2883.38728
G1 X219.161 Y142.877 E2883.40607
G1 X177.722 Y184.315 E2885.35521
G1 X177.157 Y184.315 E2885.374
G1 X219.161 Y142.311 E2887.34974
G1 X219.161 Y141.745 E2887.36857
G1 X176.591 Y184.315 E2889.37093
G1 X176.025 Y184.315 E2889.38975
G1 X219.161 Y141.18 E2891.41871
G1 X219.161 Y140.614 E2891.43754
G1 X175.46 Y184.315 E2893.4931
G1 X174.894 Y184.315 E2893.51193
G1 X219.161 Y140.048 E2895.59411
G1 X219.161 Y139.483 E2895.6129
G1 X174.328 Y184.315 E2897.72169
G1 X173.763 Y184.315 E2897.74048
G1 X219.161 Y138.917 E2899.87586
G1 X219.161 Y138.351 E2899.89469
G1 X173.197 Y184.315 E2902.05669
G1 X172.631 Y184.315 E2902.07552
G1 X219.161 Y137.786 E2904.26412
G1 X219.161 Y137.22 E2904.28295
G1 X172.065 Y184.315 E2906.49817
G1 X171.5 Y184.315 E2906.51697
G1 X219.161 Y136.654 E2908.75879
G1 X219.161 Y136.089 E2908.77759
G1 X170.934 Y184.315 E2911.04601
G1 X170.368 Y184.315 E2911.06484
G1 X219.161 Y135.523 E2913.35989
G1 X219.161 Y134.957 E2913.37871
G1 X169.803 Y184.315 E2915.70036
G1 X169.237 Y184.315 E2915.71919
G1 X219.161 Y134.392 E2918.06744
G1 X219.161 Y133.826 E2918.08626
G1 X168.671 Y184.315 E2920.46113
G1 X168.106 Y184.315 E2920.47992
G1 X219.161 Y133.26 E2922.88139
G1 X219.161 Y132.694 E2922.90022
G1 X167.54 Y184.315 E2925.32831
G1 X166.974 Y184.315 E2925.34714
G1 X219.161 Y132.129 E2927.80183
G1 X219.161 Y131.563 E2927.82066
G1 X166.409 Y184.315 E2930.30195
G1 X165.843 Y184.315 E2930.32077
G1 X219.161 Y130.997 E2932.82869
G1 X219.161 Y130.432 E2932.84748
G1 X165.277 Y184.315 E2935.382
G1 X164.712 Y184.315 E2935.40079
G1 X219.161 Y129.866 E2937.9619
G1 X219.161 Y129.3 E2937.98073
G1 X164.146 Y184.315 E2940.56846
G1 X163.58 Y184.315 E2940.58729
G1 X219.161 Y128.735 E2943.20163
G1 X219.161 Y128.169 E2943.22045
G1 X163.014 Y184.315 E2945.86141
G1 X162.449 Y184.315 E2945.8802
G1 X219.161 Y127.603 E2948.54776
G1 X219.161 Y127.038 E2948.56655
G1 X161.883 Y184.315 E2951.26071
G1 X161.317 Y184.315 E2951.27954
G1 X219.161 Y126.472 E2954.00032
G1 X219.161 Y125.906 E2954.01914
G1 X160.752 Y184.315 E2956.76652
G1 X160.186 Y184.315 E2956.78535
G1 X219.161 Y125.341 E2959.55933
G1 X219.161 Y124.775 E2959.57815
G1 X159.62 Y184.315 E2962.37876
G1 X159.055 Y184.315 E2962.39755
G1 X219.161 Y124.209 E2965.22475
G1 X219.161 Y123.643 E2965.24357
G1 X158.489 Y184.315 E2968.0974
G1 X157.923 Y184.315 E2968.11622
G1 X219.161 Y123.078 E2970.99665
G1 X219.161 Y122.512 E2971.01547
G1 X157.358 Y184.315 E2973.9225
G1 X156.792 Y184.315 E2973.94132
G1 X219.161 Y121.946 E2976.87497
G1 X219.161 Y121.381 E2976.89376
G1 X156.226 Y184.315 E2979.85401
G1 X155.661 Y184.315 E2979.8728
G1 X219.161 Y120.815 E2982.85964
G1 X219.161 Y120.249 E2982.87847
G1 X155.095 Y184.315 E2985.89194
G1 X154.529 Y184.315 E2985.91076
G1 X219.161 Y119.684 E2988.95083
G1 X219.161 Y119.118 E2988.96966
G1 X153.964 Y184.315 E2992.03632
G1 X153.398 Y184.315 E2992.05515
G1 X219.161 Y118.552 E2995.14844
G1 X219.161 Y117.987 E2995.16723
G1 X152.832 Y184.315 E2998.28712
G1 X152.266 Y184.315 E2998.30594
G1 X219.161 Y117.421 E3001.45246
G1 X219.161 Y116.855 E3001.47128
G1 X151.701 Y184.315 E3004.64439
G1 X151.135 Y184.315 E3004.66322
G1 X219.161 Y116.29 E3007.86293
G1 X219.161 Y115.724 E3007.88176
G1 X150.569 Y184.315 E3011.10809
G1 X150.004 Y184.315 E3011.12688
G1 X219.161 Y115.158 E3014.37981
G1 X219.161 Y114.593 E3014.39861
G1 X149.438 Y184.315 E3017.67814
G1 X148.872 Y184.315 E3017.69696
G1 X219.161 Y114.027 E3021.00312
G1 X219.161 Y113.461 E3021.02194
G1 X148.307 Y184.315 E3024.3547
G1 X147.741 Y184.315 E3024.37353
G1 X219.161 Y112.895 E3027.7329
G1 X219.161 Y112.33 E3027.75169
G1 X147.175 Y184.315 E3031.13767
G1 X146.61 Y184.315 E3031.15646
G1 X219.161 Y111.764 E3034.56904
G1 X219.161 Y111.198 E3034.58787
G1 X146.044 Y184.315 E3038.02707
G1 X145.478 Y184.315 E3038.04589
G1 X219.161 Y110.633 E3041.51169
G1 X219.161 Y110.067 E3041.53051
G1 X144.913 Y184.315 E3045.02291
G1 X144.347 Y184.315 E3045.04174
G1 X219.161 Y109.501 E3048.56076
G1 X219.161 Y108.936 E3048.57955
G1 X143.781 Y184.315 E3052.12517
G1 X143.215 Y184.315 E3052.144
G1 X219.161 Y108.37 E3055.71624
G1 X219.161 Y107.804 E3055.73507
G1 X142.65 Y184.315 E3059.33391
G1 X142.084 Y184.315 E3059.35273
G1 X219.161 Y107.239 E3062.97818
G1 X219.161 Y106.673 E3062.997
G1 X141.518 Y184.315 E3066.64907
G1 X140.953 Y184.315 E3066.66786
G1 X219.161 Y106.107 E3070.34652
G1 X219.161 Y105.542 E3070.36532
G1 X140.387 Y184.315 E3074.07058
G1 X139.821 Y184.315 E3074.0894
G1 X219.161 Y104.976 E3077.82129
G1 X219.161 Y104.41 E3077.84012
G1 X139.256 Y184.315 E3081.5986
G1 X138.69 Y184.315 E3081.61743
G1 X219.161 Y103.844 E3085.40254
G1 X219.161 Y103.279 E3085.42133
G1 X138.124 Y184.315 E3089.23304
G1 X137.559 Y184.315 E3089.25183
G1 X219.161 Y102.713 E3093.09014
G1 X219.161 Y102.147 E3093.10896
G1 X136.993 Y184.315 E3096.97389
G1 X136.427 Y184.315 E3096.99272
G1 X219.161 Y101.582 E3100.88425
G1 X219.161 Y101.016 E3100.90307
G1 X135.862 Y184.315 E3104.8212
G1 X135.296 Y184.315 E3104.84003
G1 X219.161 Y100.45 E3108.78478
G1 X219.161 Y99.885 E3108.80357
G1 X134.73 Y184.315 E3112.77493
G1 X134.165 Y184.315 E3112.79372
G1 X219.161 Y99.319 E3116.79167
G1 X219.161 Y98.753 E3116.81049
G1 X133.599 Y184.315 E3120.83507
G1 X133.033 Y184.315 E3120.85389
G1 X219.161 Y98.188 E3124.90507
G1 X219.161 Y97.622 E3124.92389
G1 X132.467 Y184.315 E3129.00169
G1 X131.902 Y184.315 E3129.02048
G1 X219.161 Y97.056 E3133.12488
G1 X219.161 Y96.491 E3133.14367
G1 X131.336 Y184.315 E3137.27466
G1 X130.77 Y184.315 E3137.29349
G1 X219.161 Y95.925 E3141.45111
G1 X219.161 Y95.359 E3141.46993
G1 X130.205 Y184.315 E3145.65415
G1 X129.639 Y184.315 E3145.67297
G1 X219.161 Y94.794 E3149.88379
G1 X219.161 Y94.228 E3149.90262
G1 X129.073 Y184.315 E3154.14006
G1 X128.508 Y184.315 E3154.15885
G1 X219.161 Y93.662 E3158.42289
G1 X219.161 Y93.096 E3158.44171
G1 X127.942 Y184.315 E3162.73238
G1 X127.376 Y184.315 E3162.7512
G1 X219.161 Y92.531 E3167.06846
G1 X219.161 Y91.965 E3167.08729
G1 X126.811 Y184.315 E3171.43115
G1 X126.245 Y184.315 E3171.44997
G1 X219.161 Y91.399 E3175.82046
G1 X219.161 Y90.834 E3175.83925
G1 X125.679 Y184.315 E3180.23633
G1 X125.114 Y184.315 E3180.25512
G1 X219.161 Y90.268 E3184.67881
G1 X219.161 Y89.702 E3184.69763
G1 X124.548 Y184.315 E3189.14794
G1 X123.982 Y184.315 E3189.16676
G1 X219.161 Y89.137 E3193.64367
G1 X219.161 Y88.571 E3193.66249
G1 X123.417 Y184.315 E3198.166
G1 X122.851 Y184.315 E3198.18482
G1 X219.161 Y88.005 E3202.71495
G1 X219.161 Y87.44 E3202.73374
G1 X122.285 Y184.315 E3207.29047
G1 X121.719 Y184.315 E3207.30929
G1 X219.161 Y86.874 E3211.89264
G1 X219.161 Y86.308 E3211.91147
G1 X121.154 Y184.315 E3216.52142
G1 X120.588 Y184.315 E3216.54024
G1 X219.161 Y85.743 E3221.17679
G1 X219.161 Y85.177 E3221.19561
G1 X120.022 Y184.315 E3225.85879
G1 X119.457 Y184.315 E3225.87758
G1 X219.161 Y84.611 E3230.56735
G1 X219.161 Y84.046 E3230.58614
G1 X118.891 Y184.315 E3235.30251
G1 X118.325 Y184.315 E3235.32134
G1 X219.161 Y83.48 E3240.06433
G1 X219.161 Y82.914 E3240.08315
G1 X117.76 Y184.315 E3244.85275
G1 X117.194 Y184.315 E3244.87157
G1 X219.161 Y82.348 E3249.66779
G1 X219.161 Y81.783 E3249.68658
G1 X116.628 Y184.315 E3254.50939
G1 X116.063 Y184.315 E3254.52818
G1 X219.161 Y81.217 E3259.3776
G1 X219.161 Y80.651 E3259.39642
G1 X115.497 Y184.315 E3264.27246
G1 X114.931 Y184.315 E3264.29129
G1 X219.161 Y80.086 E3269.19392
G1 X219.161 Y79.52 E3269.21275
G1 X114.366 Y184.315 E3274.14198
G1 X113.8 Y184.315 E3274.16081
G1 X219.161 Y78.954 E3279.11667
G1 X219.133 Y78.416 E3279.13458
G1 X113.234 Y184.315 E3284.11575
G1 X112.668 Y184.315 E3284.13457
G1 X219.097 Y77.887 E3289.14064
G1 X219.046 Y77.372 E3289.15786
G1 X112.103 Y184.315 E3294.18813
G1 X111.537 Y184.315 E3294.20695
G1 X218.971 Y76.881 E3299.26032
G1 X218.893 Y76.394 E3299.27672
G1 X110.971 Y184.315 E3304.35302
G1 X110.406 Y184.315 E3304.37181
G1 X218.79 Y75.931 E3309.46986
G1 X218.679 Y75.477 E3309.48541
G1 X109.84 Y184.315 E3314.60484
G1 X109.274 Y184.315 E3314.62366
G1 X218.55 Y75.04 E3319.76365
G1 X218.421 Y74.604 E3319.77877
G1 X108.709 Y184.315 E3324.93926
G1 X108.143 Y184.315 E3324.95809
G1 X218.267 Y74.191 E3330.13798
G1 X218.109 Y73.784 E3330.1525
G1 X107.577 Y184.315 E3335.35157
G1 X107.012 Y184.315 E3335.37036
G1 X217.945 Y73.382 E3340.58831
G1 X217.764 Y72.998 E3340.60243
G1 X106.446 Y184.315 E3345.83846
G1 X105.88 Y184.315 E3345.85729
G1 X217.583 Y72.613 E3351.11143
G1 X217.378 Y72.252 E3351.12524
G1 X105.315 Y184.315 E3356.39634
G1 X104.749 Y184.315 E3356.41516
G1 X217.173 Y71.891 E3361.70324
G1 X216.962 Y71.537 E3361.71695
G1 X104.183 Y184.315 E3367.0217
G1 X103.618 Y184.315 E3367.0405
G1 X216.736 Y71.197 E3372.36122
G1 X216.51 Y70.857 E3372.3748
G1 X103.052 Y184.315 E3377.71151
G1 X102.486 Y184.315 E3377.73034
G1 X216.264 Y70.538 E3383.08208
G1 X216.016 Y70.22 E3383.0955
G1 X101.92 Y184.315 E3388.4622
G1 X101.355 Y184.315 E3388.48099
G1 X215.763 Y69.907 E3393.86239
G1 X215.494 Y69.611 E3393.8757
G1 X100.789 Y184.315 E3399.27104
G1 X100.223 Y184.315 E3399.28987
G1 X215.224 Y69.314 E3404.69916
G1 X214.944 Y69.029 E3404.71245
G1 X99.658 Y184.315 E3410.13515
G1 X99.092 Y184.315 E3410.15398
G1 X214.657 Y68.751 E3415.58978
G1 X214.36 Y68.482 E3415.60311
G1 X98.526 Y184.315 E3421.05156
G1 X97.961 Y184.315 E3421.07035
G1 X214.052 Y68.224 E3426.53091
G1 X213.745 Y67.965 E3426.54427
G1 X97.395 Y184.315 E3432.01702
G1 X96.829 Y184.315 E3432.03585
G1 X213.42 Y67.725 E3437.51991
G1 X213.092 Y67.487 E3437.53338
G1 X96.264 Y184.315 E3443.02862
G1 X95.698 Y184.315 E3443.04744
G1 X212.762 Y67.252 E3448.55375
G1 X212.409 Y67.038 E3448.56748
G1 X95.132 Y184.315 E3454.08383
G1 X94.567 Y184.315 E3454.10262
G1 X212.057 Y66.825 E3459.62899
G1 X211.695 Y66.622 E3459.64279
G1 X94.001 Y184.315 E3465.17874
G1 X93.435 Y184.315 E3465.19756
G1 X211.321 Y66.429 E3470.74256
G1 X210.945 Y66.24 E3470.75655
G1 X92.869 Y184.315 E3476.31046
G1 X92.304 Y184.315 E3476.32926
G1 X210.546 Y66.073 E3481.891
G1 X210.147 Y65.906 E3481.90538
G1 X91.738 Y184.315 E3487.47498
G1 X91.172 Y184.315 E3487.4938
G1 X209.737 Y65.751 E3493.07072
G1 X209.314 Y65.608 E3493.08557
G1 X90.607 Y184.315 E3498.66918
G1 X90.041 Y184.315 E3498.68801
G1 X208.882 Y65.474 E3504.27792
G1 X208.433 Y65.358 E3504.29335
G1 X89.475 Y184.315 E3509.88874
G1 X88.91 Y184.315 E3509.90753
G1 X207.982 Y65.243 E3515.50832
G1 X207.505 Y65.154 E3515.52445
G1 X88.344 Y184.315 E3521.12942
G1 X87.778 Y184.315 E3521.14825
G1 X207.022 Y65.072 E3526.7571
G1 X206.515 Y65.013 E3526.77407
G1 X87.213 Y184.315 E3532.38567
G1 X86.647 Y184.315 E3532.4045
G1 X206.004 Y64.959 E3538.01866
G1 X205.46 Y64.937 E3538.03677
G1 X86.081 Y184.315 E3543.65197
G1 X85.516 Y184.315 E3543.67076
G1 X204.915 Y64.916 E3549.28692
G1 X204.349 Y64.916 E3549.30575
G1 X84.95 Y184.315 E3554.92191
G1 X84.384 Y184.315 E3554.94074
G1 X203.783 Y64.916 E3560.5569
G1 X203.218 Y64.916 E3560.57569
G1 X83.819 Y184.315 E3566.19186
G1 X83.253 Y184.315 E3566.21068
G1 X202.652 Y64.916 E3571.82684
G1 X202.086 Y64.916 E3571.84567
G1 X82.687 Y184.315 E3577.46183
G1 X82.121 Y184.315 E3577.48066
G1 X201.521 Y64.916 E3583.09684
G1 X200.955 Y64.916 E3583.11567
G1 X81.556 Y184.315 E3588.73183
G1 X80.99 Y184.315 E3588.75066
G1 X200.389 Y64.916 E3594.36682
G1 X199.824 Y64.916 E3594.38561
G1 X80.424 Y184.315 E3600.0018
G1 X79.859 Y184.315 E3600.02059
G1 X199.258 Y64.916 E3605.63675
G1 X198.692 Y64.916 E3605.65558
G1 X79.293 Y184.315 E3611.27174
G1 X78.703 Y184.34 E3611.29138
G1 X198.127 Y64.916 E3616.90872
G1 X197.561 Y64.916 E3616.92755
G1 X78.051 Y184.426 E3622.54893
G1 X77.678 Y184.498 E3622.56157
G1 X77.283 Y184.628 E3622.5754
G1 X196.995 Y64.916 E3628.20628
G1 X196.43 Y64.916 E3628.22507
G1 X76.28 Y185.066 E3633.87656
G1 X75.707 Y185.432 E3633.89918
G1 X75.279 Y185.78 E3633.91752
G1 X75.031 Y185.993 E3633.9284
G1 X74.282 Y186.572 E3633.95988
G1 X74.063 Y186.717 E3633.96862
G1 X195.864 Y64.916 E3639.69776
G1 X195.298 Y64.916 E3639.71659
G1 X72.606 Y187.609 E3645.48767
G1 X71.538 Y188.111 E3645.52692
G1 X194.732 Y64.916 E3651.32161
G1 X194.167 Y64.916 E3651.3404
G1 X70.626 Y188.457 E3657.15139
G1 X69.819 Y188.698 E3657.1794
G1 X193.601 Y64.916 E3663.00173
G1 X193.035 Y64.916 E3663.02056
G1 X69.063 Y188.888 E3668.85182
G1 X68.361 Y189.025 E3668.87561
G1 X192.47 Y64.916 E3674.71331
G1 X191.904 Y64.916 E3674.73214
G1 X67.684 Y189.136 E3680.57507
G1 X67.076 Y189.178 E3680.59534
G1 X191.338 Y64.916 E3686.44024
G1 X190.773 Y64.916 E3686.45903
G1 X66.469 Y189.22 E3692.30591
G1 X65.893 Y189.23 E3692.32507
G1 X190.207 Y64.916 E3698.17242
G1 X189.641 Y64.916 E3698.19125
G1 X65.328 Y189.23 E3704.03857
G1 X64.762 Y189.23 E3704.0574
G1 X189.076 Y64.916 E3709.90475
G1 X188.51 Y64.916 E3709.92357
G1 X64.196 Y189.23 E3715.77092
G1 X63.631 Y189.23 E3715.78971
G1 X187.944 Y64.916 E3721.63704
G1 X187.379 Y64.916 E3721.65583
G1 X63.065 Y189.23 E3727.50318
G1 X62.499 Y189.23 E3727.52201
G1 X186.814 Y64.915 E3733.3694
G1 X186.248 Y64.915 E3733.38823
G1 X61.934 Y189.23 E3739.2356
G1 X61.368 Y189.23 E3739.25443
G1 X185.682 Y64.915 E3745.1018
G1 X185.117 Y64.915 E3745.12059
G1 X60.802 Y189.23 E3750.96799
G1 X60.237 Y189.23 E3750.98678
G1 X184.551 Y64.915 E3756.83415
G1 X183.985 Y64.915 E3756.85298
G1 X59.671 Y189.23 E3762.70035
G1 X59.105 Y189.23 E3762.71918
G1 X183.419 Y64.915 E3768.56655
G1 X182.854 Y64.915 E3768.58534
G1 X58.539 Y189.23 E3774.43274
G1 X57.974 Y189.23 E3774.45153
G1 X182.288 Y64.915 E3780.2989
G1 X181.722 Y64.915 E3780.31773
G1 X57.408 Y189.23 E3786.1651
G1 X56.842 Y189.23 E3786.18393
G1 X181.157 Y64.915 E3792.03132
G1 X180.591 Y64.915 E3792.05015
G1 X56.277 Y189.23 E3797.89752
G1 X55.711 Y189.23 E3797.91635
G1 X180.025 Y64.915 E3803.76372
G1 X179.46 Y64.915 E3803.78251
G1 X55.145 Y189.23 E3809.62991
G1 X54.58 Y189.23 E3809.6487
G1 X178.894 Y64.915 E3815.49607
G1 X178.328 Y64.915 E3815.5149
G1 X54.014 Y189.23 E3821.36227
G1 X53.448 Y189.23 E3821.3811
G1 X177.763 Y64.915 E3827.22849
G1 X177.197 Y64.915 E3827.24732
G1 X52.883 Y189.23 E3833.09469
G1 X52.317 Y189.23 E3833.11352
G1 X176.631 Y64.915 E3838.96089
G1 X176.066 Y64.915 E3838.97968
G1 X51.751 Y189.23 E3844.82708
G1 X51.186 Y189.23 E3844.84587
G1 X175.5 Y64.915 E3850.69324
G1 X174.934 Y64.915 E3850.71207
G1 X50.62 Y189.23 E3856.55944
G1 X50.054 Y189.23 E3856.57827
G1 X174.368 Y64.915 E3862.42564
G1 X173.803 Y64.915 E3862.44443
G1 X49.488 Y189.23 E3868.29183
G1 X48.923 Y189.23 E3868.31062
G1 X173.237 Y64.915 E3874.15799
G1 X172.671 Y64.915 E3874.17682
G1 X48.357 Y189.23 E3880.02419
G1 X47.791 Y189.23 E3880.04302
G1 X172.106 Y64.915 E3885.89041
G1 X171.54 Y64.915 E3885.90924
G1 X47.226 Y189.23 E3891.75661
G1 X46.66 Y189.23 E3891.77544
G1 X170.974 Y64.915 E3897.62281
G1 X170.409 Y64.915 E3897.6416
G1 X46.094 Y189.23 E3903.489
G1 X45.529 Y189.23 E3903.50779
G1 X169.843 Y64.915 E3909.35516
G1 X169.311 Y64.881 E3909.37289
G1 X44.963 Y189.23 E3915.22186
G1 X44.397 Y189.23 E3915.24069
G1 X168.792 Y64.836 E3921.09183
G1 X168.326 Y64.735 E3921.10768
G1 X43.832 Y189.23 E3926.96352
G1 X43.266 Y189.23 E3926.98235
G1 X167.884 Y64.612 E3932.844
G1 X167.476 Y64.454 E3932.85855
G1 X42.7 Y189.23 E3938.72763
G1 X42.135 Y189.23 E3938.74642
G1 X167.09 Y64.275 E3944.62392
G1 X166.722 Y64.077 E3944.63782
G1 X41.569 Y189.23 E3950.52464
G1 X41.003 Y189.23 E3950.54346
G1 X166.385 Y63.848 E3956.44105
G1 X166.056 Y63.612 E3956.45451
G1 X40.438 Y189.23 E3962.3632
G1 X39.864 Y189.238 E3962.38229
G1 X165.762 Y63.34 E3968.30415
G1 X165.472 Y63.064 E3968.31746
G1 X39.257 Y189.279 E3974.25423
G1 X38.557 Y189.413 E3974.27793
G1 X165.215 Y62.755 E3980.23554
G1 X164.97 Y62.435 E3980.24894
G1 X37.674 Y189.73 E3986.23653
G1 X37.198 Y189.955 E3986.25404
G1 X36.58 Y190.351 E3986.27846
G1 X36.018 Y190.821 E3986.30282
G1 X164.748 Y62.091 E3992.35789
G1 X164.549 Y61.724 E3992.37177
G1 X10.016 Y216.257 E3999.64053
G1 X9.688 Y216.019 E3999.65401
G1 X164.367 Y61.34 E4006.92964
G1 X164.219 Y60.923 E4006.94435
G1 X9.36 Y215.782 E4014.22845
G1 X9.047 Y215.529 E4014.24183
G1 X164.087 Y60.489 E4021.53444
G1 X163.995 Y60.015 E4021.5505
G1 X8.739 Y215.271 E4028.85326
G1 X8.435 Y215.009 E4028.86661
G1 X163.942 Y59.503 E4036.18116
G1 X163.92 Y58.959 E4036.19927
G1 X8.147 Y214.732 E4043.52635
G1 X7.859 Y214.454 E4043.53967
G1 X163.92 Y58.394 E4050.88027
G1 X163.92 Y57.828 E4050.8991
G1 X7.59 Y214.157 E4058.25236
G1 X7.321 Y213.861 E4058.26566
G1 X163.92 Y57.262 E4065.6316
G1 X163.92 Y56.697 E4065.65039
G1 X7.059 Y213.557 E4073.02863
G1 X6.812 Y213.239 E4073.04202
G1 X163.92 Y56.131 E4080.4319
G1 X163.92 Y55.565 E4080.45073
G1 X6.564 Y212.921 E4087.85227
G1 X6.332 Y212.587 E4087.8658
G1 X163.92 Y55 E4095.27823
G1 X163.92 Y54.434 E4095.29705
G1 X6.105 Y212.248 E4102.72016
G1 X5.883 Y211.905 E4102.73375
G1 X163.92 Y53.868 E4110.16733
G1 X163.92 Y53.303 E4110.18612
G1 X5.678 Y211.544 E4117.62932
G1 X5.474 Y211.183 E4117.64311
G1 X163.92 Y52.737 E4125.09592
G1 X163.92 Y52.171 E4125.11475
G1 X5.282 Y210.809 E4132.57659
G1 X5.101 Y210.424 E4132.59074
G1 X163.92 Y51.606 E4140.06108
G1 X163.92 Y51.04 E4140.0799
G1 X4.927 Y210.033 E4147.55845
G1 X4.77 Y209.624 E4147.57302
G1 X163.92 Y50.474 E4155.05894
G1 X163.92 Y49.909 E4155.07774
G1 X4.613 Y209.215 E4162.57103
G92 E0
G1 X4.475 Y208.787 E0.01496
G1 X163.92 Y49.343 E7.51474
G1 X163.92 Y48.777 E7.53356
G1 X4.347 Y208.35 E15.03939
G1 X4.224 Y207.907 E15.05468
G1 X163.92 Y48.211 E22.56629
G1 X163.92 Y47.646 E22.58508
G1 X4.122 Y207.443 E30.10147
G1 X4.03 Y206.97 E30.11749
G1 X163.92 Y47.08 E37.63823
G1 X163.92 Y46.514 E37.65705
G1 X3.956 Y206.478 E45.18127
G1 X3.89 Y205.978 E45.19804
G1 X163.92 Y45.949 E52.72534
G1 X163.92 Y45.383 E52.74417
G1 X3.853 Y205.449 E60.2732
G1 X3.816 Y204.92 E60.29084
G1 X163.92 Y44.817 E67.82162
G1 X163.92 Y44.252 E67.84041
G1 X3.811 Y204.36 E75.37142
G1 X3.811 Y203.795 E75.39022
G1 X163.92 Y43.686 E82.92125
G1 X163.92 Y43.12 E82.94008
G1 X3.811 Y203.229 E90.47111
G1 X3.811 Y202.663 E90.48994
G1 X163.92 Y42.555 E98.02095
G1 X163.92 Y41.989 E98.03978
G1 X3.811 Y202.098 E105.57081
G1 X3.811 Y201.532 E105.58964
G1 X163.92 Y41.423 E113.12068
G1 X163.92 Y40.858 E113.13947
G1 X3.811 Y200.966 E120.67048
G1 X3.811 Y200.401 E120.68927
G1 X163.92 Y40.292 E128.22031
G1 X163.92 Y39.726 E128.23913
G1 X3.811 Y199.835 E135.77017
G1 X3.811 Y199.269 E135.789
G1 X163.92 Y39.16 E143.32003
G1 X163.92 Y38.595 E143.33882
G1 X3.811 Y198.704 E150.86986
G1 X3.811 Y198.138 E150.88869
G1 X163.92 Y38.029 E158.41972
G1 X163.92 Y37.463 E158.43855
G1 X3.811 Y197.572 E165.96958
G1 X3.811 Y197.007 E165.98838
G1 X163.92 Y36.898 E173.51941
G1 X163.92 Y36.332 E173.53824
G1 X3.811 Y196.441 E181.06927
G1 X3.811 Y195.875 E181.0881
G1 X163.92 Y35.766 E188.61914
G1 X163.92 Y35.201 E188.63793
G1 X3.811 Y195.309 E196.16894
G1 X3.811 Y194.744 E196.18773
G1 X163.92 Y34.635 E203.71877
G1 X163.92 Y34.069 E203.73759
G1 X3.811 Y194.178 E211.26863
G1 X3.811 Y193.612 E211.28746
G1 X163.92 Y33.504 E218.81847
G1 X163.92 Y32.938 E218.83729
G1 X3.811 Y193.047 E226.36833
G1 X3.811 Y192.481 E226.38716
G1 X163.92 Y32.372 E233.91819
G1 X163.92 Y31.807 E233.93698
G1 X3.811 Y191.915 E241.468
G1 X3.811 Y191.35 E241.48679
G1 X163.92 Y31.241 E249.01783
G1 X163.92 Y30.675 E249.03665
G1 X3.811 Y190.784 E256.56769
G1 X3.811 Y190.218 E256.58651
G1 X163.92 Y30.11 E264.11753
G1 X163.92 Y29.544 E264.13635
G1 X3.811 Y189.653 E271.66739
G1 X3.811 Y189.087 E271.68621
G1 X163.92 Y28.978 E279.21725
G1 X163.92 Y28.412 E279.23607
G1 X3.811 Y188.521 E286.76711
G1 X3.811 Y187.956 E286.7859
G1 X163.92 Y27.847 E294.31694
G1 X163.92 Y27.281 E294.33576
G1 X3.811 Y187.39 E301.8668
G1 X3.811 Y186.824 E301.88563
G1 X163.92 Y26.715 E309.41666
G1 X163.92 Y26.15 E309.43545
G1 X3.811 Y186.258 E316.96647
G1 X3.811 Y185.693 E316.98526
G1 X163.92 Y25.584 E324.5163
G1 X163.92 Y25.018 E324.53512
G1 X3.811 Y185.127 E332.06616
G1 X3.811 Y184.561 E332.08498
G1 X163.92 Y24.453 E339.616
G1 X163.897 Y23.91 E339.63407
G1 X3.811 Y183.996 E347.16403
G1 X3.811 Y183.43 E347.18285
G1 X163.86 Y23.381 E354.71107
G1 X163.815 Y22.86 E354.72846
G1 X3.811 Y182.864 E362.25456
G1 X3.811 Y182.299 E362.27335
G1 X163.74 Y22.37 E369.79592
G1 X163.665 Y21.879 E369.81244
G1 X3.811 Y181.733 E377.33148
G1 X3.811 Y181.167 E377.35031
G1 X163.562 Y21.416 E384.8645
G1 X163.454 Y20.959 E384.88012
G1 X3.811 Y180.602 E392.38924
G1 X3.811 Y180.036 E392.40807
G1 X163.325 Y20.522 E399.91111
G1 X163.196 Y20.085 E399.92627
G1 X3.811 Y179.47 E407.42325
G1 X3.811 Y178.905 E407.44204
G1 X163.046 Y19.669 E414.93199
G1 X162.888 Y19.262 E414.94651
G1 X3.811 Y178.339 E422.42901
G1 X3.811 Y177.773 E422.44783
G1 X162.727 Y18.857 E429.92275
G1 X162.546 Y18.473 E429.93687
G1 X3.811 Y177.208 E437.40328
G1 X3.811 Y176.642 E437.42211
G1 X162.365 Y18.088 E444.88
G1 X162.162 Y17.725 E444.89383
G1 X3.811 Y176.076 E452.34218
G1 X3.811 Y175.51 E452.36101
G1 X161.958 Y17.363 E459.79976
G1 X161.749 Y17.007 E459.81349
G1 X3.811 Y174.945 E467.2424
G1 X3.811 Y174.379 E467.26123
G1 X161.523 Y16.667 E474.67952
G1 X161.298 Y16.326 E474.69311
G1 X3.811 Y173.813 E482.10081
G1 X3.811 Y173.248 E482.1196
G1 X161.054 Y16.005 E489.51583
G1 X160.805 Y15.687 E489.52927
G1 X3.811 Y172.682 E496.91381
G1 X3.811 Y172.116 E496.93263
G1 X160.555 Y15.372 E504.30539
G1 X160.286 Y15.075 E504.31872
G1 X3.811 Y171.551 E511.67884
G1 X3.811 Y170.985 E511.69767
G1 X160.017 Y14.779 E519.04512
G1 X159.74 Y14.49 E519.05844
G1 X3.811 Y170.419 E526.39286
G1 X3.811 Y169.854 E526.41165
G1 X159.452 Y14.212 E533.73255
G1 X159.157 Y13.942 E533.74585
G1 X3.811 Y169.288 E541.05285
G1 X3.811 Y168.722 E541.07167
G1 X158.85 Y13.683 E548.36423
G1 X158.543 Y13.425 E548.37757
G1 X3.811 Y168.157 E555.65569
G1 X3.811 Y167.591 E555.67452
G1 X158.22 Y13.181 E562.93747
G1 X157.892 Y12.944 E562.95092
G1 X3.811 Y167.025 E570.19842
G1 X3.811 Y166.46 E570.21721
G1 X157.564 Y12.706 E577.44931
G1 X157.213 Y12.492 E577.46298
G1 X3.811 Y165.894 E584.67854
G1 X3.811 Y165.328 E584.69737
G1 X156.86 Y12.279 E591.89632
G1 X156.501 Y12.072 E591.9101
G1 X3.811 Y164.762 E599.09217
G1 X3.811 Y164.197 E599.11097
G1 X156.127 Y11.88 E606.27547
G1 X155.753 Y11.689 E606.28943
G1 X3.811 Y163.631 E613.43632
G1 X3.811 Y163.065 E613.45515
G1 X155.338 Y11.538 E620.58251
G1 X154.975 Y11.335 E620.59634
G1 X3.811 Y162.5 E627.70666
G1 X3.811 Y161.934 E627.72548
G1 X154.613 Y11.132 E634.81875
G1 X154.24 Y10.939 E634.83272
G1 X3.811 Y161.368 E641.90843
G1 X3.811 Y160.803 E641.92723
G1 X153.867 Y10.746 E648.98542
G1 X153.476 Y10.571 E648.99967
G1 X3.811 Y160.237 E656.03948
G1 X3.811 Y159.671 E656.0583
G1 X153.078 Y10.405 E663.07934
G1 X152.676 Y10.241 E663.09378
G1 X3.811 Y159.106 E670.09594
G1 X3.811 Y158.54 E670.11476
G1 X152.254 Y10.097 E677.09706
G1 X151.832 Y9.953 E677.1119
G1 X3.811 Y157.974 E684.07435
G1 X3.811 Y157.409 E684.09314
G1 X151.384 Y9.835 E691.03455
G1 X150.934 Y9.719 E691.05
G1 X3.811 Y156.843 E697.97024
G1 X3.811 Y156.277 E697.98907
G1 X150.468 Y9.62 E704.88736
G1 X149.991 Y9.531 E704.9035
G1 X3.811 Y155.711 E711.77936
G1 X3.811 Y155.146 E711.79815
G1 X149.491 Y9.466 E718.65049
G1 X148.984 Y9.407 E718.66747
G1 X3.811 Y154.58 E725.49596
G1 X3.811 Y154.014 E725.51479
G1 X148.452 Y9.373 E732.31826
G1 X147.909 Y9.351 E732.33633
G1 X3.811 Y153.449 E739.11426
G1 X3.811 Y152.883 E739.13308
G1 X147.351 Y9.343 E745.88477
G1 X146.786 Y9.343 E745.90356
G1 X3.811 Y152.317 E752.62864
G1 X3.811 Y151.752 E752.64743
G1 X146.22 Y9.343 E759.34592
G1 X145.654 Y9.343 E759.36474
G1 X3.811 Y151.186 E766.0366
G1 X3.811 Y150.62 E766.05543
G1 X145.089 Y9.343 E772.70069
G1 X144.523 Y9.343 E772.71951
G1 X3.811 Y150.055 E779.33817
G1 X3.811 Y149.489 E779.357
G1 X143.957 Y9.343 E785.94904
G1 X143.392 Y9.343 E785.96783
G1 X3.811 Y148.923 E792.53327
G1 X3.811 Y148.358 E792.55206
G1 X142.826 Y9.343 E799.0909
G1 X142.26 Y9.343 E799.10972
G1 X3.811 Y147.792 E805.62194
G1 X3.811 Y147.226 E805.64076
G1 X141.695 Y9.343 E812.12638
G1 X141.129 Y9.343 E812.14521
G1 X3.811 Y146.661 E818.60422
G1 X3.811 Y146.095 E818.62305
G1 X140.563 Y9.343 E825.05544
G1 X139.997 Y9.343 E825.07427
G1 X3.811 Y145.529 E831.48004
G1 X3.811 Y144.963 E831.49887
G1 X139.432 Y9.343 E837.87804
G1 X138.866 Y9.343 E837.89686
G1 X3.811 Y144.398 E844.24944
G1 X3.811 Y143.832 E844.26826
G1 X138.3 Y9.343 E850.59421
G1 X137.735 Y9.343 E850.61301
G1 X3.811 Y143.266 E856.91236
G1 X3.811 Y142.701 E856.93115
G1 X137.169 Y9.343 E863.2039
G1 X136.603 Y9.343 E863.22272
G1 X3.811 Y142.135 E869.46885
G1 X3.811 Y141.569 E869.48768
G1 X136.038 Y9.343 E875.70721
G1 X135.472 Y9.343 E875.72603
G1 X3.811 Y141.004 E881.91896
G1 X3.811 Y140.438 E881.93779
G1 X134.906 Y9.343 E888.10409
G1 X134.341 Y9.343 E888.12289
G1 X3.811 Y139.872 E894.26259
G1 X3.811 Y139.307 E894.28139
G1 X133.775 Y9.343 E900.39449
G1 X133.209 Y9.343 E900.41332
G1 X3.811 Y138.741 E906.4998
G1 X3.811 Y138.175 E906.51863
G1 X132.644 Y9.343 E912.57852
G1 X132.078 Y9.343 E912.59734
G1 X3.811 Y137.61 E918.63063
G1 X3.811 Y137.044 E918.64945
G1 X131.512 Y9.343 E924.65612
G1 X130.946 Y9.343 E924.67494
G1 X3.811 Y136.478 E930.65498
G1 X3.811 Y135.912 E930.67381
G1 X130.381 Y9.343 E936.62725
G1 X129.815 Y9.343 E936.64607
G1 X3.811 Y135.347 E942.57292
G1 X3.811 Y134.781 E942.59174
G1 X129.249 Y9.343 E948.49196
G1 X128.684 Y9.343 E948.51075
G1 X3.811 Y134.215 E954.38437
G1 X3.811 Y133.65 E954.40316
G1 X128.118 Y9.343 E960.25018
G1 X127.552 Y9.343 E960.26901
G1 X3.811 Y133.084 E966.08941
G1 X3.811 Y132.518 E966.10823
G1 X126.987 Y9.343 E971.90203
G1 X126.421 Y9.343 E971.92085
G1 X3.811 Y131.953 E977.68805
G1 X3.811 Y131.387 E977.70688
G1 X125.855 Y9.343 E983.44745
G1 X125.29 Y9.343 E983.46625
G1 X3.811 Y130.821 E989.18022
G1 X3.811 Y130.256 E989.19901
G1 X124.724 Y9.343 E994.88639
G1 X124.158 Y9.343 E994.90522
G1 X3.811 Y129.69 E1000.56597
G1 X3.811 Y129.124 E1000.5848
G1 X123.593 Y9.343 E1006.21895
G1 X123.027 Y9.343 E1006.23777
G1 X3.811 Y128.559 E1011.84533
G1 X3.811 Y127.993 E1011.86416
G1 X122.461 Y9.343 E1017.44509
G1 X121.896 Y9.343 E1017.46388
G1 X3.811 Y127.427 E1023.01821
G1 X3.811 Y126.862 E1023.037
G1 X121.33 Y9.343 E1028.56474
G1 X120.764 Y9.343 E1028.58356
G1 X3.811 Y126.296 E1034.08467
G1 X3.811 Y125.73 E1034.1035
G1 X120.198 Y9.343 E1039.57799
G1 X119.633 Y9.343 E1039.59678
G1 X3.811 Y125.164 E1045.04467
G1 X3.811 Y124.599 E1045.06346
G1 X119.067 Y9.343 E1050.48475
G1 X118.501 Y9.343 E1050.50357
G1 X3.811 Y124.033 E1055.89824
G1 X3.811 Y123.467 E1055.91706
G1 X117.936 Y9.343 E1061.28513
G1 X117.37 Y9.343 E1061.30396
G1 X3.811 Y122.902 E1066.64542
G1 X3.811 Y122.336 E1066.66425
G1 X116.804 Y9.343 E1071.97909
G1 X116.239 Y9.343 E1071.99788
G1 X3.811 Y121.77 E1077.28613
G1 X3.811 Y121.205 E1077.30492
G1 X115.673 Y9.343 E1082.56657
G1 X115.107 Y9.343 E1082.58539
G1 X3.811 Y120.639 E1087.82041
G1 X3.811 Y120.073 E1087.83924
G1 X114.542 Y9.343 E1093.04766
G1 X113.976 Y9.343 E1093.06649
G1 X3.811 Y119.508 E1098.24831
G1 X3.811 Y118.942 E1098.26714
G1 X113.41 Y9.343 E1103.42234
G1 X112.845 Y9.343 E1103.44113
G1 X3.811 Y118.376 E1108.56973
G1 X3.811 Y117.811 E1108.58852
G1 X112.279 Y9.343 E1113.69053
G1 X111.713 Y9.343 E1113.70935
G1 X3.811 Y117.245 E1118.78473
G1 X3.811 Y116.679 E1118.80356
G1 X111.147 Y9.343 E1123.85231
G1 X110.582 Y9.343 E1123.8711
G1 X3.811 Y116.114 E1128.89328
G1 X3.811 Y115.548 E1128.91211
G1 X110.016 Y9.343 E1133.90767
G1 X109.45 Y9.343 E1133.92649
G1 X3.811 Y114.982 E1138.89543
G1 X3.811 Y114.416 E1138.91425
G1 X108.885 Y9.343 E1143.85659
G1 X108.319 Y9.343 E1143.87541
G1 X3.811 Y113.851 E1148.79115
G1 X3.811 Y113.285 E1148.80997
G1 X107.753 Y9.343 E1153.69909
G1 X107.188 Y9.343 E1153.71788
G1 X3.811 Y112.719 E1158.58039
G1 X3.811 Y112.154 E1158.59918
G1 X106.622 Y9.343 E1163.4351
G1 X106.056 Y9.343 E1163.45392
G1 X3.811 Y111.588 E1168.26322
G1 X3.811 Y111.022 E1168.28204
G1 X105.491 Y9.343 E1173.06473
G1 X104.925 Y9.343 E1173.08356
G1 X3.811 Y110.457 E1177.83965
G1 X3.811 Y109.891 E1177.85848
G1 X104.359 Y9.343 E1182.58795
G1 X103.794 Y9.343 E1182.60674
G1 X3.811 Y109.325 E1187.30961
G1 X3.811 Y108.76 E1187.3284
G1 X103.228 Y9.343 E1192.00467
G1 X102.662 Y9.343 E1192.0235
G1 X3.811 Y108.194 E1196.67314
G1 X3.811 Y107.628 E1196.69197
G1 X102.097 Y9.343 E1201.31502
G1 X101.531 Y9.343 E1201.33384
G1 X3.811 Y107.063 E1205.93029
G1 X3.811 Y106.497 E1205.94912
G1 X100.965 Y9.343 E1210.51894
G1 X100.399 Y9.343 E1210.53777
G1 X3.811 Y105.931 E1215.08097
G1 X3.811 Y105.365 E1215.0998
G1 X99.834 Y9.343 E1219.6164
G1 X99.268 Y9.343 E1219.63523
G1 X3.811 Y104.8 E1224.12523
G1 X3.811 Y104.234 E1224.14406
G1 X98.702 Y9.343 E1228.60744
G1 X98.137 Y9.343 E1228.62623
G1 X3.811 Y103.668 E1233.06301
G1 X3.811 Y103.103 E1233.0818
G1 X97.571 Y9.343 E1237.49199
G1 X97.005 Y9.343 E1237.51081
G1 X3.811 Y102.537 E1241.89437
G1 X3.811 Y101.971 E1241.9132
G1 X96.44 Y9.343 E1246.27016
G1 X95.874 Y9.343 E1246.28898
G1 X3.811 Y101.406 E1250.61935
G1 X3.811 Y100.84 E1250.63817
G1 X95.308 Y9.343 E1254.94191
G1 X94.743 Y9.343 E1254.9607
G1 X3.811 Y100.274 E1259.23784
G1 X3.811 Y99.709 E1259.25663
G1 X94.177 Y9.343 E1263.50717
G1 X93.611 Y9.343 E1263.526
G1 X3.811 Y99.143 E1267.74991
G1 X3.811 Y98.577 E1267.76874
G1 X93.046 Y9.343 E1271.96606
G1 X92.48 Y9.343 E1271.98488
G1 X3.811 Y98.012 E1276.1556
G1 X3.811 Y97.446 E1276.17442
G1 X91.914 Y9.343 E1280.31852
G1 X91.349 Y9.343 E1280.33731
G1 X3.811 Y96.88 E1284.45481
G1 X3.811 Y96.315 E1284.4736
G1 X90.783 Y9.343 E1288.56449
G1 X90.217 Y9.343 E1288.58332
G1 X3.811 Y95.749 E1292.64759
G1 X3.811 Y95.183 E1292.66642
G1 X89.651 Y9.343 E1296.70407
G1 X89.086 Y9.343 E1296.72286
G1 X3.811 Y94.617 E1300.73391
G1 X3.811 Y94.052 E1300.7527
G1 X88.52 Y9.343 E1304.73716
G1 X87.954 Y9.343 E1304.75598
G1 X3.811 Y93.486 E1308.71381
G1 X3.811 Y92.92 E1308.73263
G1 X87.389 Y9.343 E1312.66386
G1 X86.823 Y9.343 E1312.68269
G1 X3.811 Y92.355 E1316.58732
G1 X3.811 Y91.789 E1316.60614
G1 X86.257 Y9.343 E1320.48415
G1 X85.692 Y9.343 E1320.50294
G1 X3.811 Y91.223 E1324.35435
G1 X3.811 Y90.658 E1324.37314
G1 X85.126 Y9.343 E1328.19795
G1 X84.56 Y9.343 E1328.21678
G1 X43.97 Y49.933 E1330.12601
G1 X44.124 Y49.6 E1330.13821
G1 X44.308 Y49.029 E1330.15816
G1 X83.995 Y9.343 E1332.02489
G1 X83.429 Y9.343 E1332.04372
G1 X44.457 Y48.315 E1333.87684
G1 X44.51 Y47.696 E1333.89751
G1 X82.863 Y9.343 E1335.70151
G1 X82.298 Y9.343 E1335.7203
G1 X44.52 Y47.12 E1337.49724
G1 X44.52 Y46.554 E1337.51607
G1 X81.732 Y9.343 E1339.26638
G1 X81.166 Y9.343 E1339.28521
G1 X44.52 Y45.988 E1341.0089
G1 X44.52 Y45.423 E1341.02769
G1 X80.6 Y9.343 E1342.72478
G1 X80.035 Y9.343 E1342.74358
G1 X44.52 Y44.857 E1344.41407
G1 X44.52 Y44.291 E1344.43289
G1 X79.469 Y9.343 E1346.07677
G1 X78.903 Y9.343 E1346.09559
G1 X44.52 Y43.726 E1347.71286
G1 X44.52 Y43.16 E1347.73169
G1 X78.338 Y9.343 E1349.32236
G1 X77.772 Y9.343 E1349.34118
G1 X44.52 Y42.594 E1350.90523
G1 X44.52 Y42.029 E1350.92402
G1 X77.206 Y9.343 E1352.46147
G1 X76.641 Y9.343 E1352.48026
G1 X44.52 Y41.463 E1353.99111
G1 X44.52 Y40.897 E1354.00994
G1 X76.075 Y9.343 E1355.49417
G1 X75.509 Y9.343 E1355.51299
G1 X44.52 Y40.331 E1356.9706
G1 X44.52 Y39.766 E1356.98939
G1 X74.944 Y9.343 E1358.42042
G1 X74.378 Y9.343 E1358.43924
G1 X44.52 Y39.2 E1359.84365
G1 X44.52 Y38.634 E1359.86247
G1 X73.812 Y9.343 E1361.24025
G1 X73.247 Y9.343 E1361.25905
G1 X44.52 Y38.069 E1362.61025
G1 X44.52 Y37.503 E1362.62908
G1 X72.681 Y9.343 E1363.95366
G1 X72.115 Y9.343 E1363.97249
G1 X44.52 Y36.937 E1365.27045
G1 X44.52 Y36.372 E1365.28924
G1 X71.55 Y9.343 E1366.56062
G1 X70.984 Y9.343 E1366.57945
G1 X44.52 Y35.806 E1367.82421
G1 X44.52 Y35.24 E1367.84304
G1 X70.418 Y9.343 E1369.06118
G1 X69.852 Y9.343 E1369.08
G1 X44.52 Y34.675 E1370.27154
G1 X44.52 Y34.109 E1370.29037
G1 X69.287 Y9.343 E1371.45531
G1 X68.721 Y9.343 E1371.47413
G1 X44.52 Y33.543 E1372.61245
G1 X44.52 Y32.978 E1372.63124
G1 X68.155 Y9.343 E1373.74296
G1 X67.59 Y9.343 E1373.76175
G1 X44.52 Y32.412 E1374.84687
G1 X44.52 Y31.846 E1374.86569
G1 X67.024 Y9.343 E1375.92419
G1 X66.458 Y9.343 E1375.94302
G1 X44.52 Y31.28 E1376.97489
G1 X44.52 Y30.715 E1376.99368
G1 X65.893 Y9.343 E1377.99898
G1 X65.327 Y9.343 E1378.0178
G1 X44.52 Y30.149 E1378.99648
G1 X44.52 Y29.583 E1379.0153
G1 X64.761 Y9.343 E1379.96735
G1 X64.196 Y9.343 E1379.98614
G1 X44.52 Y29.018 E1380.91162
G1 X44.52 Y28.452 E1380.93044
G1 X63.63 Y9.343 E1381.8293
G1 X63.064 Y9.343 E1381.84812
G1 X44.52 Y27.886 E1382.72035
G1 X44.52 Y27.321 E1382.73914
G1 X62.499 Y9.343 E1383.5848
G1 X61.933 Y9.343 E1383.60362
G1 X44.52 Y26.755 E1384.42265
G1 X44.52 Y26.189 E1384.44148
G1 X61.367 Y9.343 E1385.23389
G1 X60.801 Y9.343 E1385.25271
G1 X44.52 Y25.624 E1386.01852
G1 X44.52 Y25.058 E1386.03734
G1 X60.223 Y9.355 E1386.77597
G1 X59.615 Y9.398 E1386.79624
G1 X44.523 Y24.489 E1387.5061
G1 X44.544 Y23.903 E1387.5256
G1 X58.992 Y9.455 E1388.20519
G1 X58.325 Y9.556 E1388.22763
G1 X44.586 Y23.295 E1388.87387
G1 X44.654 Y22.662 E1388.89504
G1 X57.621 Y9.695 E1389.50497
G1 X56.861 Y9.889 E1389.53106
G1 X44.761 Y21.988 E1390.10018
G1 X44.912 Y21.272 E1390.12452
G1 X56.046 Y10.138 E1390.64823
G1 X55.121 Y10.498 E1390.68124
G1 X45.106 Y20.513 E1391.15232
G1 X45.392 Y19.661 E1391.18221
G1 X53.97 Y11.083 E1391.58569
G1 X52.877 Y11.61 E1391.62605
G1 X45.785 Y18.702 E1391.95964
G1 X45.859 Y18.525 E1391.96602
G1 X46.346 Y17.575 E1392.00152
G1 X51.719 Y12.203 E1392.25423
G1 X51.25 Y12.469 E1392.27216
G1 X50.444 Y13.004 E1392.30434
G1 X50.027 Y13.328 E1392.3219
G1 X47.481 Y15.875 E1392.44168
G1 X47.536 Y15.798 E1392.44483
G1 X48.203 Y15.006 E1392.47927
G1 X48.797 Y14.389 E1392.50775
G1 X49.578 Y13.678 E1392.54288
M204 S5000
M205 X10 Y10
G0 F4800 X43.816 Y50.265
M204 S1000
M205 X8 Y8
G1 F1050 X43.424 Y50.884 E1392.56725
G1 X42.959 Y51.453 E1392.59169
G1 X42.424 Y51.956 E1392.61612
G1 X41.831 Y52.386 E1392.64048
G1 X41.128 Y52.775 E1392.6672
G1 X3.811 Y90.092 E1394.42248
G1 X3.811 Y89.526 E1394.4413
G1 X40.268 Y53.069 E1396.15613
G1 X39.55 Y53.221 E1396.18054
G1 X3.811 Y88.961 E1397.86162
G1 X3.811 Y88.395 E1397.88044
G1 X38.925 Y53.281 E1399.5321
G1 X38.361 Y53.279 E1399.55086
G1 X3.811 Y87.829 E1401.17598
G1 X3.811 Y87.264 E1401.19477
G1 X37.859 Y53.215 E1402.79631
G1 X37.384 Y53.124 E1402.8124
G1 X3.811 Y86.698 E1404.39159
G1 X3.811 Y86.132 E1404.41042
G1 X36.935 Y53.008 E1405.96847
G1 X36.528 Y52.849 E1405.983
G1 X3.811 Y85.566 E1407.52191
G1 X3.811 Y85.001 E1407.5407
G1 X36.134 Y52.678 E1409.06107
G1 X35.771 Y52.475 E1409.07491
G1 X3.811 Y84.435 E1410.57821
G1 X3.811 Y83.869 E1410.59703
G1 X35.426 Y52.255 E1412.08408
G1 X35.1 Y52.014 E1412.09757
G1 X3.811 Y83.304 E1413.56933
G1 X3.811 Y82.738 E1413.58815
G1 X34.798 Y51.751 E1415.04569
G1 X34.508 Y51.475 E1415.059
G1 X3.811 Y82.172 E1416.5029
G1 X3.811 Y81.607 E1416.52169
G1 X34.248 Y51.169 E1417.95337
G1 X33.996 Y50.856 E1417.96674
G1 X3.811 Y81.041 E1419.38655
G1 X3.811 Y80.475 E1419.40537
G1 X33.779 Y50.507 E1420.81498
G1 X33.57 Y50.15 E1420.82874
G1 X3.811 Y79.91 E1422.22853
G1 X3.811 Y79.344 E1422.24736
G1 X33.393 Y49.762 E1423.6388
G1 X33.226 Y49.363 E1423.65319
G1 X3.811 Y78.778 E1425.03678
G1 X3.811 Y78.213 E1425.05557
G1 X33.067 Y48.957 E1426.43169
G1 X32.888 Y48.569 E1426.4459
G1 X3.811 Y77.647 E1427.81361
G1 X3.811 Y77.081 E1427.83244
G1 X32.707 Y48.185 E1429.19162
G1 X32.512 Y47.815 E1429.20553
G1 X3.811 Y76.516 E1430.55554
G1 X3.811 Y75.95 E1430.57436
G1 X32.307 Y47.454 E1431.91473
G1 X32.101 Y47.094 E1431.92852
G1 X3.811 Y75.384 E1433.2592
G1 X3.811 Y74.818 E1433.27802
G1 X31.878 Y46.751 E1434.59821
G1 X31.652 Y46.411 E1434.61179
G1 X3.811 Y74.253 E1435.92137
G1 X3.811 Y73.687 E1435.94019
G1 X31.415 Y46.083 E1437.2386
G1 X31.167 Y45.765 E1437.25201
G1 X3.811 Y73.121 E1438.53875
G1 X3.811 Y72.556 E1438.55755
G1 X30.919 Y45.447 E1439.83265
G1 X30.654 Y45.147 E1439.84596
G1 X3.811 Y71.99 E1441.10857
G1 X3.811 Y71.424 E1441.1274
G1 X30.385 Y44.851 E1442.37733
G1 X30.112 Y44.557 E1442.39068
G1 X3.811 Y70.859 E1443.62782
G1 X3.811 Y70.293 E1443.64664
G1 X29.825 Y44.279 E1444.87026
G1 X29.535 Y44.003 E1444.88358
G1 X3.811 Y69.727 E1446.09356
G1 X3.811 Y69.162 E1446.11235
G1 X29.228 Y43.744 E1447.30791
G1 X28.921 Y43.486 E1447.32125
G1 X3.811 Y68.596 E1448.50235
G1 X3.811 Y68.03 E1448.52117
G1 X28.604 Y43.237 E1449.68736
G1 X28.276 Y42.999 E1449.70084
G1 X3.811 Y67.465 E1450.85162
G1 X3.811 Y66.899 E1450.87044
G1 X27.948 Y42.762 E1452.00577
G1 X27.604 Y42.54 E1452.01939
G1 X3.811 Y66.333 E1453.13854
G1 X3.811 Y65.768 E1453.15733
G1 X27.251 Y42.327 E1454.2599
G1 X26.899 Y42.114 E1454.27359
G1 X3.811 Y65.202 E1455.35957
G1 X3.811 Y64.636 E1455.3784
G1 X26.524 Y41.922 E1456.44677
G1 X26.15 Y41.731 E1456.46074
G1 X3.811 Y64.07 E1457.5115
G1 X3.811 Y63.505 E1457.53029
G1 X25.759 Y41.556 E1458.56268
G1 X25.361 Y41.389 E1458.57704
G1 X3.811 Y62.939 E1459.59068
G1 X3.811 Y62.373 E1459.60951
G1 X24.96 Y41.225 E1460.60427
G1 X24.538 Y41.081 E1460.6191
G1 X3.811 Y61.808 E1461.59403
G1 X3.811 Y61.242 E1461.61286
G1 X24.115 Y40.937 E1462.56792
G1 X23.667 Y40.82 E1462.58332
G1 X3.811 Y60.676 E1463.51729
G1 X3.811 Y60.111 E1463.53608
G1 X23.217 Y40.705 E1464.44888
G1 X22.751 Y40.605 E1464.46473
G1 X3.811 Y59.545 E1465.35561
G1 X3.811 Y58.979 E1465.37443
G1 X22.273 Y40.517 E1466.24283
G1 X21.773 Y40.452 E1466.2596
G1 X3.811 Y58.414 E1467.10448
G1 X3.811 Y57.848 E1467.1233
G1 X21.266 Y40.393 E1467.94433
G1 X20.733 Y40.36 E1467.96209
G1 X3.811 Y57.282 E1468.75805
G1 X3.811 Y56.717 E1468.77684
G1 X20.19 Y40.338 E1469.54726
G1 X19.632 Y40.33 E1469.56582
G1 X3.811 Y56.151 E1470.30999
G1 X3.811 Y55.585 E1470.32882
G1 X19.066 Y40.33 E1471.04637
G1 X18.5 Y40.33 E1471.06519
G1 X3.811 Y55.019 E1471.75612
G1 X3.814 Y54.45 E1471.77504
G1 X17.935 Y40.33 E1472.43923
G1 X17.345 Y40.354 E1472.45887
G1 X3.836 Y53.863 E1473.09429
G1 X3.879 Y53.254 E1473.1146
G1 X16.737 Y40.397 E1473.71937
G1 X16.097 Y40.47 E1473.7408
G1 X3.947 Y52.621 E1474.31232
G1 X3.964 Y52.449 E1474.31807
G1 X4.058 Y51.944 E1474.33515
G1 X15.431 Y40.571 E1474.87011
G1 X14.71 Y40.726 E1474.89463
G1 X4.212 Y51.224 E1475.38843
G1 X4.405 Y50.466 E1475.41444
G1 X13.929 Y40.942 E1475.86242
G1 X13.431 Y41.089 E1475.87969
G1 X13.08 Y41.225 E1475.89221
G1 X4.687 Y49.618 E1476.28699
G1 X5.093 Y48.646 E1476.32203
G1 X12.121 Y41.618 E1476.65261
G1 X11.515 Y41.903 E1476.67488
G1 X10.95 Y42.224 E1476.69649
G1 X5.692 Y47.481 E1476.94379
G1 X6.164 Y46.7 E1476.97414
G1 X6.827 Y45.785 E1477.01172
G1 X7.493 Y44.993 E1477.04614
G1 X8.088 Y44.377 E1477.07463
G1 X8.869 Y43.666 E1477.10975
G1 X9.199 Y43.409 E1477.12367
G1 X6.849 Y45.759 E1477.2342
M204 S5000
M205 X10 Y10
G0 F4800 X36.018 Y190.821
M204 S1000
M205 X8 Y8
G1 F1050 X10.356 Y216.482 E1478.44124
G1 X10.709 Y216.695 E1478.45495
G1 X34.703 Y192.702 E1479.58353
G1 X34.478 Y193.283 E1479.60426
G1 X34.409 Y193.561 E1479.61378
G1 X11.061 Y216.909 E1480.712
G1 X11.432 Y217.104 E1480.72594
G1 X34.276 Y194.26 E1481.80045
G1 X34.221 Y194.881 E1481.82119
G1 X11.806 Y217.296 E1482.87552
G1 X12.193 Y217.474 E1482.88969
G1 X34.211 Y195.457 E1483.92533
G1 X34.211 Y196.022 E1483.94412
G1 X12.591 Y217.642 E1484.96106
G1 X12.99 Y217.809 E1484.97544
G1 X34.211 Y196.588 E1485.97361
G1 X34.211 Y197.154 E1485.99244
G1 X13.41 Y217.954 E1486.97083
G1 X13.833 Y218.097 E1486.98568
G1 X34.211 Y197.719 E1487.9442
G1 X34.211 Y198.285 E1487.96302
G1 X14.276 Y218.22 E1488.90071
G1 X14.726 Y218.335 E1488.91615
G1 X34.211 Y198.851 E1489.83265
G1 X34.211 Y199.416 E1489.85144
G1 X15.187 Y218.44 E1490.74627
G1 X15.665 Y218.528 E1490.76243
G1 X34.211 Y199.982 E1491.63478
G1 X34.211 Y200.548 E1491.65361
G1 X16.16 Y218.598 E1492.50265
G1 X16.667 Y218.657 E1492.51962
G1 X34.211 Y201.113 E1493.34484
G1 X34.211 Y201.679 E1493.36366
G1 X17.194 Y218.696 E1494.16409
G1 X17.738 Y218.718 E1494.1822
G1 X34.211 Y202.245 E1494.95704
G1 X34.211 Y202.81 E1494.97583
G1 X18.292 Y218.73 E1495.72464
G1 X18.857 Y218.73 E1495.74343
G1 X34.211 Y203.376 E1496.46563
G1 X34.211 Y203.942 E1496.48446
G1 X19.422 Y218.73 E1497.18006
G1 X19.988 Y218.73 E1497.19889
G1 X34.21 Y204.508 E1497.86785
G1 X34.189 Y205.095 E1497.88738
G1 X20.571 Y218.713 E1498.52793
G1 X21.178 Y218.672 E1498.54817
G1 X34.153 Y205.697 E1499.15847
G1 X34.086 Y206.33 E1499.17964
G1 X21.806 Y218.609 E1499.75723
G1 X22.473 Y218.508 E1499.77967
G1 X33.985 Y206.996 E1500.32116
G1 X33.859 Y207.688 E1500.34455
G1 X23.185 Y218.362 E1500.84663
G1 X23.954 Y218.158 E1500.87309
G1 X33.649 Y208.463 E1501.32911
G1 X33.616 Y208.594 E1501.3336
G1 X33.374 Y209.304 E1501.35855
G1 X24.781 Y217.897 E1501.76274
G1 X25.715 Y217.529 E1501.79613
G1 X33.001 Y210.243 E1502.13884
G1 X32.871 Y210.551 E1502.14996
G1 X32.461 Y211.349 E1502.1798
G1 X26.847 Y216.962 E1502.44384
G1 X27.48 Y216.603 E1502.46805
G1 X28.343 Y216.032 E1502.50246
G1 X31.44 Y212.936 E1502.64811
G1 X31.194 Y213.274 E1502.66202
G1 X30.53 Y214.065 E1502.69637
G1 X29.934 Y214.683 E1502.72492
G1 X29.152 Y215.393 E1502.76005
M204 S5000
M205 X10 Y10
G0 F600 X29.152 Y215.393 Z1.94
G0 F4800 X35.301 Y193.543
G0 X35.823 Y192.412
G0 X36.61 Y191.45
G0 X212.437 Y67.056
;TIME_ELAPSED:33804.165847
;LAYER:-6
M204 S1000
M205 X8 Y8
;TYPE:SUPPORT-INTERFACE
G1 F1050 X217.046 Y71.665 E1502.97685
G1 X216.499 Y70.84 E1503.00977
G1 X215.825 Y69.974 E1503.04627
G1 X215.114 Y69.193 E1503.0814
G1 X214.498 Y68.599 E1503.10986
G1 X213.705 Y67.932 E1503.14432
G1 X212.791 Y67.269 E1503.18188
G1 X211.854 Y66.704 E1503.21827
G1 X211.166 Y66.351 E1503.24399
G1 X217.722 Y72.906 E1503.55234
G1 X217.991 Y73.478 E1503.57337
G1 X218.157 Y73.908 E1503.5887
G1 X210.138 Y65.888 E1503.96591
G1 X209.281 Y65.597 E1503.99601
G1 X218.478 Y74.794 E1504.42861
G1 X218.715 Y75.596 E1504.45642
G1 X208.493 Y65.375 E1504.93721
G1 X207.983 Y65.244 E1504.95473
G1 X207.754 Y65.201 E1504.96248
G1 X218.89 Y76.337 E1505.48628
G1 X218.991 Y77.004 E1505.50872
G1 X207.064 Y65.077 E1506.06973
G1 X206.424 Y65.003 E1506.09115
G1 X219.081 Y77.66 E1506.6865
G1 X219.124 Y78.268 E1506.70677
G1 X205.807 Y64.952 E1507.33314
G1 X205.218 Y64.928 E1507.35275
G1 X219.161 Y78.871 E1508.00858
G1 X219.161 Y79.437 E1508.02741
G1 X204.641 Y64.917 E1508.71038
G1 X204.075 Y64.917 E1508.72921
G1 X219.161 Y80.002 E1509.43879
G1 X219.161 Y80.568 E1509.45761
G1 X203.51 Y64.917 E1510.19379
G1 X202.944 Y64.917 E1510.21261
G1 X219.161 Y81.134 E1510.97541
G1 X219.161 Y81.699 E1510.9942
G1 X202.378 Y64.917 E1511.7836
G1 X201.813 Y64.917 E1511.80239
G1 X219.161 Y82.265 E1512.61839
G1 X219.161 Y82.831 E1512.63721
G1 X201.247 Y64.917 E1513.47983
G1 X200.681 Y64.917 E1513.49866
G1 X219.161 Y83.396 E1514.36788
G1 X219.161 Y83.962 E1514.3867
G1 X200.116 Y64.917 E1515.28252
G1 X199.55 Y64.917 E1515.30135
G1 X219.161 Y84.528 E1516.22379
G1 X219.161 Y85.093 E1516.24258
G1 X198.984 Y64.917 E1517.19162
G1 X198.419 Y64.917 E1517.21041
G1 X219.161 Y85.659 E1518.18605
G1 X219.161 Y86.225 E1518.20488
G1 X197.853 Y64.917 E1519.20714
G1 X197.287 Y64.917 E1519.22596
G1 X219.161 Y86.79 E1520.25483
G1 X219.161 Y87.356 E1520.27365
G1 X196.722 Y64.917 E1521.32911
G1 X196.156 Y64.917 E1521.34794
G1 X219.161 Y87.922 E1522.43002
G1 X219.161 Y88.488 E1522.44885
G1 X195.59 Y64.917 E1523.55756
G1 X195.024 Y64.917 E1523.57638
G1 X219.161 Y89.053 E1524.71169
G1 X219.161 Y89.619 E1524.73051
G1 X194.459 Y64.917 E1525.89242
G1 X193.893 Y64.917 E1525.91125
G1 X219.161 Y90.185 E1527.09977
G1 X219.161 Y90.75 E1527.11857
G1 X193.327 Y64.917 E1528.3337
G1 X192.762 Y64.917 E1528.35249
G1 X219.161 Y91.316 E1529.59422
G1 X219.161 Y91.882 E1529.61304
G1 X192.196 Y64.917 E1530.88139
G1 X191.63 Y64.917 E1530.90022
G1 X219.161 Y92.447 E1532.19517
G1 X219.161 Y93.013 E1532.21399
G1 X191.065 Y64.917 E1533.53554
G1 X190.499 Y64.917 E1533.55437
G1 X219.161 Y93.579 E1534.90254
G1 X219.161 Y94.144 E1534.92133
G1 X189.933 Y64.917 E1536.2961
G1 X189.368 Y64.917 E1536.3149
G1 X219.161 Y94.71 E1537.71627
G1 X219.161 Y95.276 E1537.73509
G1 X188.802 Y64.917 E1539.16309
G1 X188.236 Y64.917 E1539.18191
G1 X219.161 Y95.841 E1540.63651
G1 X219.161 Y96.407 E1540.65533
G1 X187.671 Y64.917 E1542.13652
G1 X187.104 Y64.916 E1542.15538
G1 X219.161 Y96.973 E1543.66325
G1 X219.161 Y97.539 E1543.68207
G1 X186.539 Y64.916 E1545.21653
G1 X185.973 Y64.916 E1545.23536
G1 X219.161 Y98.104 E1546.79642
G1 X219.161 Y98.67 E1546.81525
G1 X185.407 Y64.916 E1548.40293
G1 X184.841 Y64.916 E1548.42176
G1 X219.161 Y99.236 E1550.03606
G1 X219.161 Y99.801 E1550.05485
G1 X184.276 Y64.916 E1551.69574
G1 X183.71 Y64.916 E1551.71456
G1 X219.161 Y100.367 E1553.38207
G1 X219.161 Y100.933 E1553.4009
G1 X183.144 Y64.916 E1555.09502
G1 X182.579 Y64.916 E1555.11382
G1 X219.161 Y101.498 E1556.83452
G1 X219.161 Y102.064 E1556.85335
G1 X182.013 Y64.916 E1558.60067
G1 X181.447 Y64.916 E1558.6195
G1 X219.161 Y102.63 E1560.39345
G1 X219.161 Y103.195 E1560.41224
G1 X180.882 Y64.916 E1562.21277
G1 X180.316 Y64.916 E1562.23159
G1 X219.161 Y103.761 E1564.05874
G1 X219.161 Y104.327 E1564.07757
G1 X179.75 Y64.916 E1565.93134
G1 X179.185 Y64.916 E1565.95013
G1 X219.161 Y104.892 E1567.83048
G1 X219.161 Y105.458 E1567.84931
G1 X178.619 Y64.916 E1569.75628
G1 X178.053 Y64.916 E1569.7751
G1 X219.161 Y106.024 E1571.7087
G1 X219.161 Y106.589 E1571.72749
G1 X177.488 Y64.916 E1573.68766
G1 X176.922 Y64.916 E1573.70649
G1 X219.161 Y107.155 E1575.69328
G1 X219.161 Y107.721 E1575.7121
G1 X176.356 Y64.916 E1577.72552
G1 X175.79 Y64.916 E1577.74435
G1 X219.161 Y108.287 E1579.78438
G1 X219.161 Y108.852 E1579.80318
G1 X175.225 Y64.916 E1581.86979
G1 X174.659 Y64.916 E1581.88862
G1 X219.161 Y109.418 E1583.98185
G1 X219.161 Y109.984 E1584.00068
G1 X174.093 Y64.916 E1586.12054
G1 X173.528 Y64.916 E1586.13933
G1 X219.161 Y110.549 E1588.28577
G1 X219.161 Y111.115 E1588.30459
G1 X172.962 Y64.916 E1590.47765
G1 X172.396 Y64.916 E1590.49648
G1 X219.161 Y111.681 E1592.69616
G1 X219.161 Y112.246 E1592.71495
G1 X171.831 Y64.916 E1594.94121
G1 X171.265 Y64.916 E1594.96004
G1 X219.161 Y112.812 E1597.21292
G1 X219.161 Y113.378 E1597.23174
G1 X170.699 Y64.916 E1599.51125
G1 X170.134 Y64.916 E1599.53004
G1 X219.161 Y113.943 E1601.83612
G1 X219.161 Y114.509 E1601.85494
G1 X169.556 Y64.904 E1604.18821
G1 X168.935 Y64.849 E1604.20895
G1 X219.161 Y115.075 E1606.57142
G1 X219.161 Y115.64 E1606.59021
G1 X168.233 Y64.712 E1608.98571
G1 X167.973 Y64.647 E1608.99463
G1 X167.368 Y64.413 E1609.0162
G1 X219.161 Y116.206 E1611.45238
G1 X219.161 Y116.772 E1611.47121
G1 X111.732 Y9.343 E1616.52434
G1 X111.167 Y9.343 E1616.54313
G1 X219.161 Y117.338 E1621.62286
G1 X219.161 Y117.903 E1621.64165
G1 X110.601 Y9.343 E1626.74798
G1 X110.035 Y9.343 E1626.76681
G1 X219.161 Y118.469 E1631.89976
G1 X219.161 Y119.035 E1631.91859
G1 X109.47 Y9.343 E1637.07814
G1 X108.904 Y9.343 E1637.09696
G1 X219.161 Y119.6 E1642.28312
G1 X219.161 Y120.166 E1642.30194
G1 X108.338 Y9.343 E1647.51471
G1 X107.772 Y9.343 E1647.53354
G1 X219.161 Y120.732 E1652.77294
G1 X219.161 Y121.297 E1652.79173
G1 X107.207 Y9.343 E1658.0577
G1 X106.641 Y9.343 E1658.07653
G1 X219.161 Y121.863 E1663.36912
G1 X219.161 Y122.429 E1663.38795
G1 X106.075 Y9.343 E1668.70717
G1 X105.51 Y9.343 E1668.72596
G1 X219.161 Y122.994 E1674.07175
G1 X219.161 Y123.56 E1674.09058
G1 X104.944 Y9.343 E1679.463
G1 X104.378 Y9.343 E1679.48182
G1 X219.161 Y124.126 E1684.88086
G1 X219.161 Y124.691 E1684.89965
G1 X103.813 Y9.343 E1690.32527
G1 X103.247 Y9.343 E1690.3441
G1 X219.161 Y125.257 E1695.79633
G1 X219.161 Y125.823 E1695.81516
G1 X102.681 Y9.343 E1701.29402
G1 X102.116 Y9.343 E1701.31281
G1 X219.161 Y126.388 E1706.81825
G1 X219.161 Y126.954 E1706.83708
G1 X101.55 Y9.343 E1712.36914
G1 X100.984 Y9.343 E1712.38796
G1 X219.161 Y127.52 E1717.94665
G1 X219.161 Y128.086 E1717.96547
G1 X100.419 Y9.343 E1723.55076
G1 X99.853 Y9.343 E1723.56958
G1 X219.161 Y128.651 E1729.18146
G1 X219.161 Y129.217 E1729.20029
G1 X99.287 Y9.343 E1734.83879
G1 X98.722 Y9.343 E1734.85759
G1 X219.161 Y129.783 E1740.52269
G1 X219.161 Y130.348 E1740.54148
G1 X98.156 Y9.343 E1746.23319
G1 X97.59 Y9.343 E1746.25201
G1 X219.161 Y130.914 E1751.97034
G1 X219.161 Y131.48 E1751.98916
G1 X97.024 Y9.343 E1757.73411
G1 X96.459 Y9.343 E1757.75291
G1 X219.161 Y132.045 E1763.52443
G1 X219.161 Y132.611 E1763.54326
G1 X95.893 Y9.343 E1769.34141
G1 X95.327 Y9.343 E1769.36023
G1 X219.161 Y133.177 E1775.185
G1 X219.161 Y133.742 E1775.2038
G1 X94.762 Y9.343 E1781.05514
G1 X94.196 Y9.343 E1781.07397
G1 X219.161 Y134.308 E1786.95194
G1 X219.161 Y134.874 E1786.97076
G1 X93.63 Y9.343 E1792.87536
G1 X93.065 Y9.343 E1792.89415
G1 X219.161 Y135.439 E1798.82532
G1 X219.161 Y136.005 E1798.84414
G1 X92.499 Y9.343 E1804.80194
G1 X91.933 Y9.343 E1804.82076
G1 X219.161 Y136.571 E1810.80518
G1 X219.161 Y137.136 E1810.82397
G1 X91.368 Y9.343 E1816.83496
G1 X90.802 Y9.343 E1816.85378
G1 X219.161 Y137.702 E1822.8914
G1 X219.161 Y138.268 E1822.91022
G1 X90.236 Y9.343 E1828.97446
G1 X89.671 Y9.343 E1828.99325
G1 X219.161 Y138.834 E1835.08409
G1 X219.161 Y139.399 E1835.10288
G1 X89.105 Y9.343 E1841.22032
G1 X88.539 Y9.343 E1841.23914
G1 X219.161 Y139.965 E1847.3832
G1 X219.161 Y140.531 E1847.40202
G1 X87.973 Y9.343 E1853.57271
G1 X87.408 Y9.343 E1853.5915
G1 X219.161 Y141.096 E1859.78875
G1 X219.161 Y141.662 E1859.80758
G1 X86.842 Y9.343 E1866.03146
G1 X86.276 Y9.343 E1866.05029
G1 X219.161 Y142.228 E1872.30079
G1 X219.161 Y142.793 E1872.31958
G1 X85.711 Y9.343 E1878.59666
G1 X85.145 Y9.343 E1878.61548
G1 X219.161 Y143.359 E1884.91919
G1 X219.161 Y143.925 E1884.93801
G1 X84.579 Y9.343 E1891.26834
G1 X84.014 Y9.343 E1891.28713
G1 X219.161 Y144.49 E1897.64403
G1 X219.161 Y145.056 E1897.66285
G1 X83.448 Y9.343 E1904.04638
G1 X82.882 Y9.343 E1904.0652
G1 X219.161 Y145.622 E1910.47535
G1 X219.161 Y146.187 E1910.49414
G1 X82.317 Y9.343 E1916.93086
G1 X81.751 Y9.343 E1916.94969
G1 X219.161 Y146.753 E1923.41303
G1 X219.161 Y147.319 E1923.43186
G1 X81.185 Y9.343 E1929.92183
G1 X80.62 Y9.343 E1929.94062
G1 X219.161 Y147.885 E1936.45719
G1 X219.161 Y148.45 E1936.47598
G1 X80.054 Y9.343 E1943.01914
G1 X79.488 Y9.343 E1943.03797
G1 X219.161 Y149.016 E1949.60776
G1 X219.161 Y149.582 E1949.62658
G1 X78.923 Y9.343 E1956.22297
G1 X78.357 Y9.343 E1956.2418
G1 X219.161 Y150.147 E1962.86479
G1 X219.161 Y150.713 E1962.88361
G1 X77.791 Y9.343 E1969.53322
G1 X77.225 Y9.343 E1969.55205
G1 X219.161 Y151.279 E1976.22828
G1 X219.161 Y151.844 E1976.24708
G1 X76.66 Y9.343 E1982.94989
G1 X76.094 Y9.343 E1982.96871
G1 X219.161 Y152.41 E1989.69814
G1 X219.161 Y152.976 E1989.71697
G1 X75.528 Y9.343 E1996.47303
G1 X74.963 Y9.343 E1996.49182
G1 X219.161 Y153.541 E2003.27445
G1 X219.161 Y154.107 E2003.29327
G1 X74.397 Y9.343 E2010.10253
G1 X73.831 Y9.343 E2010.12135
G1 X219.161 Y154.673 E2016.95723
G1 X219.161 Y155.238 E2016.97602
G1 X73.266 Y9.343 E2023.83848
G1 X72.7 Y9.343 E2023.8573
G1 X219.161 Y155.804 E2030.74638
G1 X219.161 Y156.37 E2030.7652
G1 X72.134 Y9.343 E2037.6809
G1 X71.569 Y9.343 E2037.6997
G1 X219.161 Y156.935 E2044.64197
G1 X219.161 Y157.501 E2044.6608
G1 X71.003 Y9.343 E2051.62969
G1 X70.437 Y9.343 E2051.64852
G1 X219.161 Y158.067 E2058.64404
G1 X219.161 Y158.633 E2058.66287
G1 X69.872 Y9.343 E2065.68499
G1 X69.306 Y9.343 E2065.70381
G1 X219.161 Y159.198 E2072.75253
G1 X219.161 Y159.764 E2072.77136
G1 X68.74 Y9.343 E2079.8467
G1 X68.174 Y9.343 E2079.86552
G1 X219.161 Y160.33 E2086.96749
G1 X219.161 Y160.895 E2086.98628
G1 X67.609 Y9.343 E2094.11482
G1 X67.043 Y9.343 E2094.13365
G1 X219.161 Y161.461 E2101.28881
G1 X219.161 Y162.027 E2101.30764
G1 X66.477 Y9.343 E2108.48942
G1 X65.912 Y9.343 E2108.50822
G1 X219.161 Y162.592 E2115.71658
G1 X219.161 Y163.158 E2115.73541
G1 X65.346 Y9.343 E2122.97039
G1 X64.78 Y9.343 E2122.98922
G1 X219.161 Y163.724 E2130.25083
G1 X219.161 Y164.289 E2130.26962
G1 X64.215 Y9.343 E2137.5578
G1 X63.649 Y9.343 E2137.57663
G1 X219.161 Y164.855 E2144.89144
G1 X219.161 Y165.421 E2144.91026
G1 X63.083 Y9.343 E2152.25169
G1 X62.518 Y9.343 E2152.27048
G1 X219.161 Y165.986 E2159.63849
G1 X219.161 Y166.552 E2159.65731
G1 X61.952 Y9.343 E2167.05194
G1 X61.386 Y9.343 E2167.07077
G1 X219.161 Y167.118 E2174.49202
G1 X219.161 Y167.684 E2174.51085
G1 X60.821 Y9.343 E2181.9587
G1 X60.264 Y9.352 E2181.97723
G1 X219.161 Y168.249 E2189.45125
G1 X219.161 Y168.815 E2189.47008
G1 X59.736 Y9.39 E2196.96894
G1 X59.207 Y9.427 E2196.98658
G1 X219.161 Y169.381 E2204.51033
G1 X219.161 Y169.946 E2204.52912
G1 X58.713 Y9.498 E2212.0761
G1 X58.221 Y9.572 E2212.09265
G1 X219.146 Y170.497 E2219.66207
G1 X219.126 Y171.043 E2219.68024
G1 X57.75 Y9.666 E2227.27089
G1 X57.287 Y9.77 E2227.28668
G1 X219.075 Y171.557 E2234.89667
G1 X219.02 Y172.068 E2234.91376
G1 X56.846 Y9.894 E2242.54193
G1 X56.409 Y10.023 E2242.55708
G1 X218.941 Y172.555 E2250.20209
G1 X218.853 Y173.033 E2250.21825
G1 X55.983 Y10.163 E2257.87916
G1 X55.576 Y10.321 E2257.89368
G1 X218.744 Y173.489 E2265.5686
G1 X218.628 Y173.939 E2265.58406
G1 X55.169 Y10.48 E2273.27267
G1 X54.78 Y10.657 E2273.28689
G1 X218.5 Y174.376 E2280.98775
G1 X218.356 Y174.798 E2281.00258
G1 X54.397 Y10.839 E2288.71471
G1 X54.022 Y11.03 E2288.7287
G1 X218.206 Y175.214 E2296.45142
G1 X218.039 Y175.613 E2296.4658
G1 X53.66 Y11.233 E2304.19771
G1 X53.28 Y11.419 E2304.21178
G1 X217.873 Y176.012 E2311.95373
G1 X217.689 Y176.394 E2311.96783
G1 X52.897 Y11.602 E2319.71915
G1 X52.511 Y11.781 E2319.7333
G1 X217.497 Y176.768 E2327.49376
G1 X217.298 Y177.134 E2327.50761
G1 X52.132 Y11.969 E2335.27649
G1 X51.771 Y12.173 E2335.29028
G1 X217.085 Y177.487 E2343.06615
G1 X216.872 Y177.84 E2343.07986
G1 X51.41 Y12.378 E2350.86268
G1 X51.062 Y12.595 E2350.87632
G1 X216.641 Y178.175 E2358.66468
G1 X216.404 Y178.503 E2358.67814
G1 X50.722 Y12.821 E2366.47131
G1 X50.385 Y13.05 E2366.48486
G1 X216.166 Y178.831 E2374.28269
G1 X215.91 Y179.14 E2374.29604
G1 X50.068 Y13.298 E2382.09674
G1 X49.749 Y13.546 E2382.11018
G1 X215.652 Y179.448 E2389.91372
G1 X215.386 Y179.748 E2389.92706
G1 X49.442 Y13.804 E2397.73255
G1 X49.146 Y14.073 E2397.74586
G1 X215.108 Y180.036 E2405.55222
G1 X214.827 Y180.32 E2405.56551
G1 X48.849 Y14.342 E2413.37261
G1 X48.568 Y14.627 E2413.38592
G1 X214.53 Y180.589 E2421.19226
G1 X214.234 Y180.858 E2421.20557
G1 X48.29 Y14.915 E2429.01104
G1 X48.025 Y15.216 E2429.02438
G1 X213.925 Y181.116 E2436.8278
G1 X213.608 Y181.364 E2436.84119
G1 X47.767 Y15.523 E2444.64184
G1 X47.511 Y15.832 E2444.65519
G1 X213.29 Y181.612 E2452.45295
G1 X212.954 Y181.841 E2452.46647
G1 X47.273 Y16.16 E2460.2596
G1 X47.036 Y16.489 E2460.27309
G1 X212.614 Y182.067 E2468.06137
G1 X212.264 Y182.282 E2468.07503
G1 X46.806 Y16.824 E2475.85767
G1 X46.592 Y17.177 E2475.8714
G1 X211.903 Y182.487 E2483.6471
G1 X211.542 Y182.692 E2483.6609
G1 X46.379 Y17.529 E2491.42966
G1 X46.181 Y17.896 E2491.44353
G1 X211.163 Y182.879 E2499.2038
G1 X210.779 Y183.06 E2499.21792
G1 X45.989 Y18.27 E2506.96914
G1 X45.805 Y18.652 E2506.98324
G1 X210.382 Y183.229 E2514.72444
G1 X209.975 Y183.388 E2514.73897
G1 X45.638 Y19.05 E2522.46891
G1 X45.471 Y19.449 E2522.48329
G1 X209.567 Y183.545 E2530.20187
G1 X209.132 Y183.676 E2530.21698
G1 X45.322 Y19.866 E2537.9221
G1 X45.179 Y20.289 E2537.93695
G1 X208.695 Y183.805 E2545.62824
G1 X208.246 Y183.922 E2545.64367
G1 X45.051 Y20.726 E2553.31989
G1 X44.935 Y21.177 E2553.33537
G1 X207.784 Y184.025 E2560.99527
G1 X207.304 Y184.111 E2561.01149
G1 X44.827 Y21.633 E2568.65393
G1 X44.738 Y22.111 E2568.6701
G1 X206.813 Y184.185 E2576.29359
G1 X206.306 Y184.244 E2576.31057
G1 X44.66 Y22.598 E2583.9139
G1 X44.605 Y23.109 E2583.93099
G1 X205.776 Y184.28 E2591.51198
G1 X205.245 Y184.315 E2591.52968
G1 X44.554 Y23.623 E2599.08812
G1 X44.534 Y24.169 E2599.10629
G1 X204.679 Y184.315 E2606.63904
G1 X204.114 Y184.315 E2606.65784
G1 X44.52 Y24.721 E2614.16465
G1 X44.52 Y25.286 E2614.18344
G1 X203.548 Y184.315 E2621.66365
G1 X202.982 Y184.315 E2621.68248
G1 X44.52 Y25.852 E2629.13607
G1 X44.52 Y26.418 E2629.15489
G1 X202.417 Y184.315 E2636.58188
G1 X201.851 Y184.315 E2636.60071
G1 X44.52 Y26.983 E2644.0011
G1 X44.52 Y27.549 E2644.01993
G1 X201.285 Y184.315 E2651.3937
G1 X200.72 Y184.315 E2651.41249
G1 X44.52 Y28.115 E2658.75966
G1 X44.52 Y28.68 E2658.77845
G1 X200.154 Y184.315 E2666.09902
G1 X199.588 Y184.315 E2666.11784
G1 X44.52 Y29.246 E2673.41179
G1 X44.52 Y29.812 E2673.43062
G1 X199.022 Y184.315 E2680.69794
G1 X198.457 Y184.315 E2680.71673
G1 X44.52 Y30.378 E2687.95746
G1 X44.52 Y30.943 E2687.97625
G1 X197.891 Y184.315 E2695.19037
G1 X197.325 Y184.315 E2695.2092
G1 X44.52 Y31.509 E2702.3967
G1 X44.52 Y32.075 E2702.41553
G1 X196.76 Y184.315 E2709.57643
G1 X196.194 Y184.315 E2709.59525
G1 X44.52 Y32.64 E2716.72956
G1 X44.52 Y33.206 E2716.74838
G1 X195.628 Y184.315 E2723.85606
G1 X195.063 Y184.315 E2723.87485
G1 X44.52 Y33.772 E2730.95594
G1 X44.52 Y34.337 E2730.97473
G1 X194.497 Y184.315 E2738.02921
G1 X193.931 Y184.315 E2738.04803
G1 X44.52 Y34.903 E2745.07589
G1 X44.52 Y35.469 E2745.09472
G1 X193.366 Y184.315 E2752.09598
G1 X192.8 Y184.315 E2752.1148
G1 X44.52 Y36.034 E2759.08946
G1 X44.52 Y36.6 E2759.10829
G1 X192.234 Y184.315 E2766.05633
G1 X191.669 Y184.315 E2766.07512
G1 X44.52 Y37.166 E2772.99656
G1 X44.52 Y37.731 E2773.01535
G1 X191.103 Y184.315 E2779.91019
G1 X190.537 Y184.315 E2779.92901
G1 X44.52 Y38.297 E2786.79723
G1 X44.52 Y38.863 E2786.81605
G1 X189.972 Y184.315 E2793.65767
G1 X189.406 Y184.315 E2793.67649
G1 X44.52 Y39.428 E2800.49151
G1 X44.52 Y39.994 E2800.51034
G1 X188.84 Y184.315 E2807.29873
G1 X188.274 Y184.315 E2807.31755
G1 X44.52 Y40.56 E2814.07933
G1 X44.52 Y41.126 E2814.09815
G1 X187.709 Y184.315 E2820.83332
G1 X187.143 Y184.315 E2820.85215
G1 X44.52 Y41.691 E2827.56072
G1 X44.52 Y42.257 E2827.57955
G1 X186.577 Y184.315 E2834.26149
G1 X186.012 Y184.315 E2834.28029
G1 X44.52 Y42.823 E2840.93564
G1 X44.52 Y43.388 E2840.95443
G1 X185.446 Y184.315 E2847.58318
G1 X184.88 Y184.315 E2847.602
G1 X44.52 Y43.954 E2854.20413
G1 X44.52 Y44.52 E2854.22296
G1 X184.315 Y184.315 E2860.79849
G1 X183.749 Y184.315 E2860.81731
G1 X44.52 Y45.085 E2867.36624
G1 X44.52 Y45.651 E2867.38506
G1 X183.183 Y184.315 E2873.90737
G1 X182.618 Y184.315 E2873.92616
G1 X44.52 Y46.217 E2880.42187
G1 X44.52 Y46.782 E2880.44066
G1 X182.052 Y184.315 E2886.90977
G1 X181.486 Y184.315 E2886.92859
G1 X44.52 Y47.348 E2893.37108
G1 X44.498 Y47.892 E2893.38919
G1 X180.921 Y184.315 E2899.80611
G1 X180.355 Y184.315 E2899.82493
G1 X44.44 Y48.4 E2906.21796
G1 X44.353 Y48.878 E2906.23412
G1 X179.789 Y184.315 E2912.60463
G1 X179.223 Y184.315 E2912.62346
G1 X44.218 Y49.309 E2918.9737
G1 X44.066 Y49.723 E2918.98837
G1 X178.658 Y184.315 E2925.31917
G1 X178.092 Y184.315 E2925.33799
G1 X43.887 Y50.11 E2931.65058
G1 X43.685 Y50.473 E2931.6644
G1 X177.526 Y184.315 E2937.95989
G1 X176.961 Y184.315 E2937.97869
G1 X43.465 Y50.819 E2944.25793
G1 X43.217 Y51.137 E2944.27134
G1 X176.395 Y184.315 E2950.53563
G1 X175.829 Y184.315 E2950.55445
G1 X42.963 Y51.448 E2956.80408
G1 X42.673 Y51.724 E2956.8174
G1 X175.264 Y184.315 E2963.05407
G1 X174.698 Y184.315 E2963.0729
G1 X42.376 Y51.992 E2969.29694
G1 X42.048 Y52.23 E2969.31042
G1 X174.132 Y184.315 E2975.52327
G1 X173.567 Y184.315 E2975.54206
G1 X41.707 Y52.455 E2981.74435
G1 X41.343 Y52.656 E2981.75818
G1 X173.001 Y184.315 E2987.951
G1 X172.435 Y184.315 E2987.96982
G1 X40.954 Y52.834 E2994.15428
G1 X40.548 Y52.993 E2994.16879
G1 X171.87 Y184.315 E3000.34577
G1 X171.304 Y184.315 E3000.3646
G1 X40.102 Y53.112 E3006.53596
G1 X39.635 Y53.211 E3006.55184
G1 X170.738 Y184.315 E3012.71854
G1 X170.173 Y184.315 E3012.73734
G1 X39.131 Y53.274 E3018.90113
G1 X38.572 Y53.28 E3018.91972
G1 X169.607 Y184.315 E3025.0832
G1 X169.041 Y184.315 E3025.10203
G1 X37.955 Y53.228 E3031.26794
G1 X37.251 Y53.09 E3031.2918
G1 X168.475 Y184.315 E3037.4642
G1 X167.91 Y184.315 E3037.48299
G1 X36.389 Y52.794 E3043.66933
G1 X36.218 Y52.724 E3043.67548
G1 X35.578 Y52.367 E3043.69985
G1 X34.987 Y51.931 E3043.72428
G1 X34.455 Y51.425 E3043.7487
G1 X33.995 Y50.854 E3043.77309
G1 X33.608 Y50.232 E3043.79745
G1 X33.314 Y49.589 E3043.82097
G1 X33.031 Y48.87 E3043.84667
G1 X25.687 Y41.526 E3044.19211
G1 X26.03 Y41.67 E3044.20448
G1 X26.78 Y42.054 E3044.2325
G1 X32.473 Y47.747 E3044.50029
G1 X32.083 Y47.06 E3044.52656
G1 X31.556 Y46.263 E3044.55834
G1 X30.875 Y45.389 E3044.59519
G1 X30.163 Y44.607 E3044.63037
G1 X29.547 Y44.013 E3044.65883
G1 X28.754 Y43.346 E3044.69329
G1 X28.333 Y43.041 E3044.71058
G1 X31.556 Y46.263 E3044.86216
M204 S5000
M205 X10 Y10
G0 F4800 X33.424 Y49.829
M204 S1000
M205 X8 Y8
G1 F1050 X24.749 Y41.154 E3045.27021
G1 X24.091 Y40.93 E3045.29332
G1 X23.914 Y40.884 E3045.29941
G1 X167.344 Y184.315 E3052.04594
G1 X166.778 Y184.315 E3052.06476
G1 X23.142 Y40.678 E3058.82098
G1 X22.448 Y40.55 E3058.84446
G1 X166.213 Y184.315 E3065.60672
G1 X165.647 Y184.315 E3065.62555
G1 X21.786 Y40.454 E3072.39233
G1 X21.146 Y40.38 E3072.41375
G1 X165.081 Y184.315 E3079.18402
G1 X164.516 Y184.315 E3079.20281
G1 X20.554 Y40.353 E3085.97434
G1 X19.966 Y40.331 E3085.99391
G1 X163.95 Y184.315 E3092.76648
G1 X163.384 Y184.315 E3092.7853
G1 X19.4 Y40.331 E3099.55787
G1 X18.835 Y40.331 E3099.57666
G1 X162.819 Y184.315 E3106.34922
G1 X162.253 Y184.315 E3106.36805
G1 X18.269 Y40.331 E3113.14062
G1 X17.703 Y40.331 E3113.15944
G1 X161.687 Y184.315 E3119.93201
G1 X161.122 Y184.315 E3119.9508
G1 X17.174 Y40.367 E3126.72167
G1 X16.645 Y40.404 E3126.73931
G1 X160.556 Y184.315 E3133.50844
G1 X159.99 Y184.315 E3133.52727
G1 X16.14 Y40.464 E3140.29355
G1 X15.648 Y40.539 E3140.31011
G1 X159.425 Y184.315 E3147.07291
G1 X158.859 Y184.315 E3147.09174
G1 X15.168 Y40.624 E3153.85052
G1 X14.707 Y40.728 E3153.86624
G1 X158.293 Y184.315 E3160.62011
G1 X157.727 Y184.315 E3160.63893
G1 X14.258 Y40.846 E3167.38728
G1 X13.821 Y40.974 E3167.40242
G1 X157.162 Y184.315 E3174.14474
G1 X156.596 Y184.315 E3174.16357
G1 X13.388 Y41.106 E3180.89966
G1 X12.98 Y41.264 E3180.91421
G1 X156.03 Y184.315 E3187.64286
G1 X155.465 Y184.315 E3187.66166
G1 X12.573 Y41.423 E3194.38286
G1 X12.177 Y41.592 E3194.39718
G1 X154.899 Y184.315 E3201.11041
G1 X154.333 Y184.315 E3201.12923
G1 X11.792 Y41.773 E3207.83395
G1 X11.414 Y41.961 E3207.84799
G1 X153.768 Y184.315 E3214.54389
G1 X153.202 Y184.315 E3214.56271
G1 X11.053 Y42.166 E3221.24896
G1 X10.692 Y42.371 E3221.26277
G1 X152.636 Y184.315 E3227.93938
G1 X152.071 Y184.315 E3227.95817
G1 X10.344 Y42.588 E3234.62458
G1 X10.003 Y42.813 E3234.63817
G1 X151.505 Y184.315 E3241.29399
G1 X150.939 Y184.315 E3241.31281
G1 X9.668 Y43.043 E3247.95779
G1 X9.35 Y43.291 E3247.9712
G1 X150.374 Y184.315 E3254.60454
G1 X149.808 Y184.315 E3254.62336
G1 X9.033 Y43.54 E3261.24499
G1 X8.725 Y43.798 E3261.25835
G1 X149.242 Y184.315 E3267.86784
G1 X148.676 Y184.315 E3267.88667
G1 X8.429 Y44.067 E3274.48348
G1 X8.133 Y44.337 E3274.4968
G1 X148.111 Y184.315 E3281.08094
G1 X147.545 Y184.315 E3281.09976
G1 X7.851 Y44.621 E3287.67054
G1 X7.573 Y44.909 E3287.68386
G1 X146.979 Y184.315 E3294.24109
G1 X146.414 Y184.315 E3294.25988
G1 X7.31 Y45.21 E3300.80293
G1 X7.051 Y45.517 E3300.81629
G1 X145.848 Y184.315 E3307.3449
G1 X145.282 Y184.315 E3307.36372
G1 X6.796 Y45.828 E3313.8777
G1 X6.558 Y46.156 E3313.89118
G1 X144.717 Y184.315 E3320.38976
G1 X144.151 Y184.315 E3320.40858
G1 X6.32 Y46.484 E3326.89173
G1 X6.091 Y46.82 E3326.90525
G1 X143.585 Y184.315 E3333.37257
G1 X143.02 Y184.315 E3333.39136
G1 X5.878 Y47.173 E3339.8421
G1 X5.665 Y47.526 E3339.85582
G1 X142.454 Y184.315 E3346.28995
G1 X141.888 Y184.315 E3346.30878
G1 X5.467 Y47.893 E3352.72563
G1 X5.275 Y48.267 E3352.73961
G1 X141.323 Y184.315 E3359.13889
G1 X140.757 Y184.315 E3359.15771
G1 X5.091 Y48.649 E3365.53903
G1 X4.924 Y49.048 E3365.55341
G1 X140.191 Y184.315 E3371.91596
G1 X139.626 Y184.315 E3371.93475
G1 X4.758 Y49.447 E3378.27853
G1 X4.609 Y49.864 E3378.29326
G1 X139.06 Y184.315 E3384.61742
G1 X138.494 Y184.315 E3384.63624
G1 X4.466 Y50.287 E3390.94051
G1 X4.339 Y50.725 E3390.95568
G1 X137.928 Y184.315 E3397.23932
G1 X137.363 Y184.315 E3397.25811
G1 X4.224 Y51.176 E3403.52056
G1 X4.115 Y51.632 E3403.53616
G1 X136.797 Y184.315 E3409.77713
G1 X136.231 Y184.315 E3409.79596
G1 X4.026 Y52.11 E3416.01448
G1 X3.948 Y52.597 E3416.03088
G1 X135.666 Y184.315 E3422.22649
G1 X135.1 Y184.315 E3422.24532
G1 X3.894 Y53.109 E3428.41684
G1 X3.843 Y53.624 E3428.43406
G1 X134.534 Y184.315 E3434.58136
G1 X133.969 Y184.315 E3434.60015
G1 X3.824 Y54.17 E3440.72177
G1 X3.81 Y54.722 E3440.74014
G1 X133.403 Y184.315 E3446.8358
G1 X132.837 Y184.315 E3446.85462
G1 X3.81 Y55.287 E3452.92368
G1 X3.81 Y55.853 E3452.94251
G1 X132.272 Y184.315 E3458.98496
G1 X131.706 Y184.315 E3459.00379
G1 X3.81 Y56.419 E3465.01963
G1 X3.81 Y56.985 E3465.03845
G1 X131.14 Y184.315 E3471.02766
G1 X130.575 Y184.315 E3471.04646
G1 X3.81 Y57.55 E3477.00909
G1 X3.81 Y58.116 E3477.02792
G1 X130.009 Y184.315 E3482.96393
G1 X129.443 Y184.315 E3482.98276
G1 X3.81 Y58.682 E3488.89215
G1 X3.81 Y59.247 E3488.91094
G1 X128.877 Y184.315 E3494.79373
G1 X128.312 Y184.315 E3494.81252
G1 X3.81 Y59.813 E3500.66872
G1 X3.81 Y60.379 E3500.68754
G1 X127.746 Y184.315 E3506.51711
G1 X127.18 Y184.315 E3506.53594
G1 X3.81 Y60.944 E3512.33891
G1 X3.81 Y61.51 E3512.35773
G1 X126.615 Y184.315 E3518.1341
G1 X126.049 Y184.315 E3518.15293
G1 X3.81 Y62.076 E3523.90268
G1 X3.81 Y62.641 E3523.92147
G1 X125.483 Y184.315 E3529.64462
G1 X124.918 Y184.315 E3529.66341
G1 X3.81 Y63.207 E3535.35996
G1 X3.81 Y63.773 E3535.37878
G1 X124.352 Y184.315 E3541.04871
G1 X123.786 Y184.315 E3541.06753
G1 X3.81 Y64.338 E3546.71086
G1 X3.81 Y64.904 E3546.72969
G1 X123.221 Y184.315 E3552.34641
G1 X122.655 Y184.315 E3552.36524
G1 X3.81 Y65.47 E3557.95534
G1 X3.81 Y66.035 E3557.97413
G1 X122.089 Y184.315 E3563.53764
G1 X121.524 Y184.315 E3563.55643
G1 X3.81 Y66.601 E3569.09334
G1 X3.81 Y67.167 E3569.11216
G1 X120.958 Y184.315 E3574.62245
G1 X120.392 Y184.315 E3574.64127
G1 X3.81 Y67.733 E3580.12493
G1 X3.81 Y68.298 E3580.14372
G1 X119.827 Y184.315 E3585.60081
G1 X119.261 Y184.315 E3585.61963
G1 X3.81 Y68.864 E3591.05009
G1 X3.81 Y69.43 E3591.06892
G1 X118.695 Y184.315 E3596.47276
G1 X118.129 Y184.315 E3596.49158
G1 X3.81 Y69.995 E3601.86882
G1 X3.81 Y70.561 E3601.88765
G1 X117.564 Y184.315 E3607.23828
G1 X116.998 Y184.315 E3607.25711
G1 X3.81 Y71.127 E3612.58113
G1 X3.81 Y71.692 E3612.59992
G1 X116.432 Y184.315 E3617.89734
G1 X115.867 Y184.315 E3617.91613
G1 X3.81 Y72.258 E3623.18695
G1 X3.81 Y72.824 E3623.20577
G1 X115.301 Y184.315 E3628.44997
G1 X114.735 Y184.315 E3628.46879
G1 X3.81 Y73.389 E3633.68639
G1 X3.81 Y73.955 E3633.70521
G1 X114.17 Y184.315 E3638.89621
G1 X113.604 Y184.315 E3638.91503
G1 X3.81 Y74.521 E3644.07941
G1 X3.81 Y75.086 E3644.0982
G1 X113.038 Y184.315 E3649.23597
G1 X112.473 Y184.315 E3649.25476
G1 X3.81 Y75.652 E3654.36594
G1 X3.81 Y76.218 E3654.38476
G1 X111.907 Y184.315 E3659.46931
G1 X111.341 Y184.315 E3659.48814
G1 X3.81 Y76.784 E3664.54607
G1 X3.81 Y77.349 E3664.56486
G1 X110.776 Y184.315 E3669.59621
G1 X110.21 Y184.315 E3669.61504
G1 X3.81 Y77.915 E3674.61977
G1 X3.81 Y78.481 E3674.63859
G1 X109.644 Y184.315 E3679.6167
G1 X109.078 Y184.315 E3679.63553
G1 X3.81 Y79.046 E3684.58703
G1 X3.81 Y79.612 E3684.60586
G1 X108.513 Y184.315 E3689.53077
G1 X107.947 Y184.315 E3689.54959
G1 X3.81 Y80.178 E3694.44788
G1 X3.81 Y80.743 E3694.46667
G1 X107.381 Y184.315 E3699.33835
G1 X106.816 Y184.315 E3699.35715
G1 X3.81 Y81.309 E3704.20223
G1 X3.81 Y81.875 E3704.22106
G1 X106.25 Y184.315 E3709.03952
G1 X105.684 Y184.315 E3709.05835
G1 X3.81 Y82.44 E3713.85021
G1 X3.81 Y83.006 E3713.86904
G1 X105.119 Y184.315 E3718.6343
G1 X104.553 Y184.315 E3718.65313
G1 X3.81 Y83.572 E3723.39177
G1 X3.81 Y84.137 E3723.41056
G1 X103.987 Y184.315 E3728.1226
G1 X103.422 Y184.315 E3728.14139
G1 X3.81 Y84.703 E3732.82684
G1 X3.81 Y85.269 E3732.84566
G1 X102.856 Y184.315 E3737.50448
G1 X102.29 Y184.315 E3737.52331
G1 X3.81 Y85.834 E3742.15553
G1 X3.81 Y86.4 E3742.17435
G1 X101.725 Y184.315 E3746.77998
G1 X101.159 Y184.315 E3746.7988
G1 X3.81 Y86.966 E3751.3778
G1 X3.81 Y87.532 E3751.39662
G1 X100.593 Y184.315 E3755.949
G1 X100.028 Y184.315 E3755.96779
G1 X3.81 Y88.097 E3760.49359
G1 X3.81 Y88.663 E3760.51242
G1 X99.462 Y184.315 E3765.01159
G1 X98.896 Y184.315 E3765.03042
G1 X3.81 Y89.229 E3769.50297
G1 X3.81 Y89.794 E3769.52176
G1 X98.33 Y184.315 E3773.96772
G1 X97.765 Y184.315 E3773.98651
G1 X3.81 Y90.36 E3778.40587
G1 X3.81 Y90.926 E3778.42469
G1 X97.199 Y184.315 E3782.81742
G1 X96.633 Y184.315 E3782.83625
G1 X3.81 Y91.491 E3787.20238
G1 X3.81 Y92.057 E3787.22121
G1 X96.068 Y184.315 E3791.56074
G1 X95.502 Y184.315 E3791.57957
G1 X3.81 Y92.623 E3795.89248
G1 X3.81 Y93.188 E3795.91127
G1 X94.936 Y184.315 E3800.19758
G1 X94.371 Y184.315 E3800.21637
G1 X3.81 Y93.754 E3804.47608
G1 X3.81 Y94.32 E3804.49491
G1 X93.805 Y184.315 E3808.728
G1 X93.239 Y184.315 E3808.74682
G1 X3.81 Y94.885 E3812.95331
G1 X3.81 Y95.451 E3812.97214
G1 X92.674 Y184.315 E3817.15203
G1 X92.108 Y184.315 E3817.17085
G1 X3.81 Y96.017 E3821.32412
G1 X3.81 Y96.583 E3821.34295
G1 X91.542 Y184.315 E3825.46959
G1 X90.977 Y184.315 E3825.48838
G1 X3.81 Y97.148 E3829.58845
G1 X3.81 Y97.714 E3829.60728
G1 X90.411 Y184.315 E3833.68072
G1 X89.845 Y184.315 E3833.69955
G1 X3.81 Y98.28 E3837.74637
G1 X3.81 Y98.845 E3837.76516
G1 X89.28 Y184.315 E3841.78541
G1 X88.714 Y184.315 E3841.80423
G1 X3.81 Y99.411 E3845.79786
G1 X3.81 Y99.977 E3845.81668
G1 X88.148 Y184.315 E3849.78368
G1 X87.582 Y184.315 E3849.80251
G1 X3.81 Y100.542 E3853.74291
G1 X3.81 Y101.108 E3853.76173
G1 X87.017 Y184.315 E3857.67554
G1 X86.451 Y184.315 E3857.69436
G1 X3.81 Y101.674 E3861.58154
G1 X3.81 Y102.239 E3861.60033
G1 X85.885 Y184.315 E3865.46091
G1 X85.32 Y184.315 E3865.47971
G1 X3.81 Y102.805 E3869.31369
G1 X3.81 Y103.371 E3869.33251
G1 X84.754 Y184.315 E3873.13987
G1 X84.188 Y184.315 E3873.15869
G1 X3.81 Y103.936 E3876.93945
G1 X3.81 Y104.502 E3876.95828
G1 X83.623 Y184.315 E3880.71244
G1 X83.057 Y184.315 E3880.73126
G1 X3.81 Y105.068 E3884.4588
G1 X3.81 Y105.633 E3884.47759
G1 X82.491 Y184.315 E3888.17853
G1 X81.926 Y184.315 E3888.19732
G1 X3.81 Y106.199 E3891.87165
G1 X3.81 Y106.765 E3891.89048
G1 X81.36 Y184.315 E3895.53819
G1 X80.794 Y184.315 E3895.55702
G1 X3.81 Y107.331 E3899.17811
G1 X3.81 Y107.896 E3899.1969
G1 X80.229 Y184.315 E3902.79142
G1 X79.663 Y184.315 E3902.81024
G1 X3.81 Y108.462 E3906.37814
G1 X3.81 Y109.028 E3906.39696
G1 X79.097 Y184.315 E3909.93823
G1 X78.565 Y184.349 E3909.95596
G1 X3.81 Y109.593 E3913.47223
G1 X3.81 Y110.159 E3913.49106
G1 X78.073 Y184.421 E3916.98414
G1 X77.607 Y184.521 E3916.99999
G1 X3.81 Y110.725 E3920.47115
G1 X3.81 Y111.29 E3920.48994
G1 X77.181 Y184.661 E3923.94109
G1 X76.777 Y184.823 E3923.95557
G1 X3.81 Y111.856 E3927.38771
G1 X3.81 Y112.422 E3927.40653
G1 X76.393 Y185.005 E3930.82062
G1 X76.041 Y185.218 E3930.8343
G1 X3.81 Y112.987 E3934.23183
G1 X3.81 Y113.553 E3934.25065
G1 X75.697 Y185.44 E3937.63199
G1 X75.385 Y185.694 E3937.64538
G1 X3.81 Y114.119 E3941.01204
G1 X3.81 Y114.684 E3941.03084
G1 X75.077 Y185.952 E3944.38304
G1 X74.76 Y186.201 E3944.39645
G1 X3.81 Y115.25 E3947.73374
G1 X3.81 Y115.816 E3947.75257
G1 X74.442 Y186.447 E3951.07486
G1 X74.112 Y186.683 E3951.08835
G1 X3.81 Y116.381 E3954.39514
G1 X3.81 Y116.947 E3954.41397
G1 X73.772 Y186.909 E3957.70476
G1 X73.429 Y187.132 E3957.71837
G1 X3.81 Y117.513 E3960.99304
G1 X3.81 Y118.079 E3961.01186
G1 X73.068 Y187.337 E3964.26955
G1 X72.707 Y187.541 E3964.28334
G1 X3.81 Y118.644 E3967.52404
G1 X3.81 Y119.21 E3967.54287
G1 X72.336 Y187.736 E3970.76612
G1 X71.951 Y187.917 E3970.78027
G1 X3.81 Y119.776 E3973.98541
G1 X3.81 Y120.341 E3974.0042
G1 X71.562 Y188.093 E3977.19105
G1 X71.154 Y188.251 E3977.2056
G1 X3.81 Y120.907 E3980.37326
G1 X3.81 Y121.473 E3980.39208
G1 X70.747 Y188.41 E3983.54059
G1 X70.321 Y188.55 E3983.55551
G1 X3.81 Y122.038 E3986.68401
G1 X3.81 Y122.604 E3986.70283
G1 X69.884 Y188.678 E3989.81075
G1 X69.443 Y188.803 E3989.82599
G1 X3.81 Y123.17 E3992.91317
G1 X3.81 Y123.735 E3992.93196
G1 X68.981 Y188.906 E3995.99741
G1 X68.51 Y189.001 E3996.01339
G1 X3.81 Y124.301 E3999.05668
G1 X3.81 Y124.867 E3999.0755
G1 X68.019 Y189.076 E4002.0957
G1 X67.524 Y189.146 E4002.11232
G1 X3.81 Y125.432 E4005.10923
G1 X3.81 Y125.998 E4005.12806
G1 X66.995 Y189.183 E4008.10009
G1 X66.466 Y189.22 E4008.11773
G1 X3.81 Y126.564 E4011.06487
G1 X3.81 Y127.13 E4011.0837
G1 X65.91 Y189.23 E4014.00469
G1 X65.345 Y189.23 E4014.02348
G1 X3.81 Y127.695 E4016.9179
G1 X3.81 Y128.261 E4016.93673
G1 X64.779 Y189.23 E4019.80452
G1 X64.213 Y189.23 E4019.82335
G1 X3.81 Y128.827 E4022.66452
G1 X3.81 Y129.392 E4022.68331
G1 X63.648 Y189.23 E4025.49791
G1 X63.082 Y189.23 E4025.51673
G1 X3.81 Y129.958 E4028.3047
G1 X3.81 Y130.524 E4028.32353
G1 X62.516 Y189.23 E4031.08488
G1 X61.951 Y189.23 E4031.10367
G1 X3.81 Y131.089 E4033.83845
G1 X3.81 Y131.655 E4033.85727
G1 X61.385 Y189.23 E4036.56542
G1 X60.819 Y189.23 E4036.58425
G1 X3.81 Y132.221 E4039.26578
G1 X3.81 Y132.786 E4039.28457
G1 X60.253 Y189.23 E4041.9395
G1 X59.688 Y189.23 E4041.95829
G1 X3.81 Y133.352 E4044.58662
G1 X3.81 Y133.918 E4044.60545
G1 X59.122 Y189.23 E4047.20715
G1 X58.556 Y189.23 E4047.22598
G1 X3.81 Y134.483 E4049.80108
G1 X3.81 Y135.049 E4049.81991
G1 X57.991 Y189.23 E4052.36842
G1 X57.425 Y189.23 E4052.38724
G1 X3.81 Y135.615 E4054.90913
G1 X3.81 Y136.18 E4054.92792
G1 X56.859 Y189.23 E4057.42321
G1 X56.294 Y189.23 E4057.442
G1 X3.81 Y136.746 E4059.91069
G1 X3.81 Y137.312 E4059.92951
G1 X55.728 Y189.23 E4062.37157
G1 X55.162 Y189.23 E4062.3904
G1 X3.81 Y137.878 E4064.80584
G1 X3.81 Y138.443 E4064.82463
G1 X54.597 Y189.23 E4067.2135
G1 X54.031 Y189.23 E4067.23232
G1 X3.81 Y139.009 E4069.59456
G1 X3.81 Y139.575 E4069.61339
G1 X53.465 Y189.23 E4071.94901
G1 X52.9 Y189.23 E4071.9678
G1 X3.81 Y140.14 E4074.27684
G1 X3.81 Y140.706 E4074.29567
G1 X52.334 Y189.23 E4076.57809
G1 X51.768 Y189.23 E4076.59691
G1 X3.81 Y141.272 E4078.85271
G1 X3.81 Y141.837 E4078.8715
G1 X51.203 Y189.23 E4081.10072
G1 X50.637 Y189.23 E4081.11955
G1 X3.81 Y142.403 E4083.32215
G1 X3.81 Y142.969 E4083.34097
G1 X50.071 Y189.23 E4085.51695
G1 X49.505 Y189.23 E4085.53577
G1 X3.81 Y143.534 E4087.68515
G1 X3.81 Y144.1 E4087.70398
G1 X48.94 Y189.23 E4089.82675
G1 X48.374 Y189.23 E4089.84558
G1 X3.81 Y144.666 E4091.94173
G1 X3.81 Y145.231 E4091.96052
G1 X47.808 Y189.23 E4094.03008
G1 X47.243 Y189.23 E4094.04887
G1 X3.81 Y145.797 E4096.09183
G1 X3.81 Y146.363 E4096.11065
G1 X46.677 Y189.23 E4098.12698
G1 X46.111 Y189.23 E4098.14581
G1 X3.81 Y146.929 E4100.13552
G1 X3.81 Y147.494 E4100.15431
G1 X45.546 Y189.23 E4102.11744
G1 X44.98 Y189.23 E4102.13627
G1 X3.81 Y148.06 E4104.07278
G1 X3.81 Y148.626 E4104.0916
G1 X44.414 Y189.23 E4106.00149
G1 X43.849 Y189.23 E4106.02028
G1 X3.81 Y149.191 E4107.9036
G1 X3.81 Y149.757 E4107.92242
G1 X43.283 Y189.23 E4109.77911
G1 X42.717 Y189.23 E4109.79793
G1 X3.81 Y150.323 E4111.628
G1 X3.81 Y150.888 E4111.64679
G1 X42.152 Y189.23 E4113.45028
G1 X41.586 Y189.23 E4113.46911
G1 X3.81 Y151.454 E4115.24598
G1 X3.81 Y152.02 E4115.2648
G1 X41.02 Y189.23 E4117.01504
G1 X40.454 Y189.23 E4117.03387
G1 X3.81 Y152.585 E4118.75751
G1 X3.81 Y153.151 E4118.77634
G1 X39.894 Y189.235 E4120.47362
G1 X39.362 Y189.269 E4120.49135
G1 X3.81 Y153.717 E4122.16361
G1 X3.81 Y154.282 E4122.1824
G1 X38.878 Y189.351 E4123.83192
G1 X38.419 Y189.457 E4123.84758
G1 X3.81 Y154.848 E4125.47548
G1 X3.81 Y155.414 E4125.49431
G1 X37.994 Y189.598 E4127.10222
G1 X37.597 Y189.766 E4127.11656
G1 X3.81 Y155.979 E4128.7058
G1 X3.81 Y156.545 E4128.72462
G1 X37.212 Y189.947 E4130.29575
G1 X36.866 Y190.167 E4130.30939
G1 X3.81 Y157.111 E4131.86424
G1 X3.81 Y157.677 E4131.88306
G1 X36.527 Y190.394 E4133.42197
G1 X36.22 Y190.652 E4133.43531
G1 X3.81 Y158.242 E4134.95978
G1 X3.81 Y158.808 E4134.9786
G1 X35.925 Y190.923 E4136.48919
G1 X35.652 Y191.215 E4136.50249
G1 X3.81 Y159.374 E4138.00021
G1 X3.81 Y159.939 E4138.01901
G1 X35.399 Y191.528 E4139.50486
G1 X35.163 Y191.857 E4139.51832
G1 X3.81 Y160.505 E4140.99305
G1 X3.81 Y161.071 E4141.01187
G1 X34.952 Y192.213 E4142.4767
G1 X34.754 Y192.58 E4142.49057
G1 X3.81 Y161.636 E4143.94608
G1 X3.81 Y162.202 E4143.9649
G1 X34.593 Y192.985 E4145.41284
G1 X34.448 Y193.406 E4145.42765
G1 X3.81 Y162.768 E4146.86877
G1 X3.81 Y163.333 E4146.88756
G1 X34.336 Y193.859 E4148.32341
G1 X34.268 Y194.357 E4148.34013
G1 X3.81 Y163.899 E4149.77278
G1 X3.81 Y164.465 E4149.7916
G1 X34.221 Y194.876 E4151.22204
G1 X34.211 Y195.431 E4151.24051
G1 X3.81 Y165.03 E4152.67048
G1 X3.81 Y165.596 E4152.6893
G1 X34.211 Y195.997 E4154.11927
G1 X34.211 Y196.562 E4154.13806
G1 X3.81 Y166.162 E4155.56801
G1 X3.81 Y166.728 E4155.58683
G1 X34.211 Y197.128 E4157.01678
G1 X34.211 Y197.694 E4157.03561
G1 X3.81 Y167.293 E4158.46558
G92 E0
G1 X3.81 Y167.859 E0.01883
G1 X34.211 Y198.26 E1.4488
G1 X34.211 Y198.825 E1.46759
G1 X3.81 Y168.425 E2.89753
G1 X3.81 Y168.99 E2.91633
G1 X34.211 Y199.391 E4.3463
G1 X34.211 Y199.957 E4.36512
G1 X3.81 Y169.556 E5.79509
G1 X3.81 Y170.122 E5.81392
G1 X34.211 Y200.522 E7.24386
G1 X34.211 Y201.088 E7.26269
G1 X3.81 Y170.687 E8.69266
G1 X3.81 Y171.253 E8.71148
G1 X34.211 Y201.654 E10.14145
G1 X34.211 Y202.219 E10.16024
G1 X3.81 Y171.819 E11.59019
G1 X3.81 Y172.384 E11.60898
G1 X34.211 Y202.785 E13.03895
G1 X34.211 Y203.351 E13.05778
G1 X3.81 Y172.95 E14.48775
G1 X3.81 Y173.516 E14.50657
G1 X34.211 Y203.916 E15.93652
G1 X34.211 Y204.482 E15.95534
G1 X3.81 Y174.081 E17.38531
G1 X3.81 Y174.647 E17.40414
G1 X34.192 Y205.029 E18.83322
G1 X34.167 Y205.57 E18.85123
G1 X3.81 Y175.213 E20.27913
G1 X3.81 Y175.778 E20.29792
G1 X34.112 Y206.081 E21.72326
G1 X34.058 Y206.592 E21.74035
G1 X3.81 Y176.344 E23.16312
G1 X3.81 Y176.91 E23.18195
G1 X33.972 Y207.071 E24.60065
G1 X33.884 Y207.549 E24.61682
G1 X3.81 Y177.476 E26.03138
G1 X3.81 Y178.041 E26.05017
G1 X33.769 Y208 E27.45935
G1 X33.654 Y208.45 E27.4748
G1 X3.81 Y178.607 E28.87855
G1 X3.81 Y179.173 E28.89737
G1 X33.518 Y208.881 E30.29475
G1 X33.375 Y209.303 E30.30957
G1 X3.81 Y179.738 E31.70021
G1 X3.81 Y180.304 E31.71904
G1 X33.224 Y209.718 E33.10258
G1 X33.056 Y210.116 E33.11695
G1 X3.81 Y180.87 E34.49259
G1 X3.81 Y181.435 E34.51138
G1 X32.888 Y210.513 E35.87912
G1 X32.698 Y210.888 E35.89311
G1 X3.81 Y182.001 E37.25189
G1 X3.81 Y182.567 E37.27071
G1 X32.506 Y211.263 E38.62048
G1 X32.302 Y211.625 E38.6343
G1 X3.81 Y183.132 E39.9745
G1 X3.81 Y183.698 E39.99333
G1 X32.089 Y211.977 E41.32349
G1 X31.876 Y212.33 E41.3372
G1 X3.81 Y184.264 E42.65734
G1 X3.81 Y184.829 E42.67613
G1 X31.64 Y212.66 E43.98519
G1 X31.403 Y212.988 E43.99865
G1 X3.81 Y185.395 E45.29654
G1 X3.81 Y185.961 E45.31537
G1 X31.162 Y213.313 E46.60192
G1 X30.904 Y213.62 E46.61526
G1 X3.81 Y186.526 E47.88968
G1 X3.81 Y187.092 E47.9085
G1 X30.646 Y213.928 E49.17078
G1 X30.377 Y214.225 E49.18411
G1 X3.81 Y187.658 E50.43374
G1 X3.81 Y188.224 E50.45257
G1 X30.099 Y214.512 E51.6891
G1 X29.813 Y214.792 E51.70241
G1 X3.81 Y188.789 E52.92551
G1 X3.81 Y189.355 E52.94434
G1 X29.516 Y215.061 E54.15347
G1 X29.22 Y215.33 E54.16677
G1 X3.81 Y189.921 E55.36196
G1 X3.81 Y190.486 E55.38075
G1 X28.907 Y215.584 E56.56126
G1 X28.589 Y215.831 E56.57465
G1 X3.81 Y191.052 E57.74018
G1 X3.81 Y191.618 E57.759
G1 X28.271 Y216.079 E58.90957
G1 X27.931 Y216.304 E58.92313
G1 X3.81 Y192.183 E60.05771
G1 X3.81 Y192.749 E60.07654
G1 X27.591 Y216.53 E61.19512
G1 X27.237 Y216.741 E61.20883
G1 X3.81 Y193.315 E62.31074
G1 X3.81 Y193.88 E62.32953
G1 X26.875 Y216.946 E63.41446
G1 X26.515 Y217.151 E63.42824
G1 X3.81 Y194.446 E64.49622
G1 X3.81 Y195.012 E64.51504
G1 X26.131 Y217.332 E65.56493
G1 X25.746 Y217.513 E65.57908
G1 X3.81 Y195.577 E66.61088
G1 X3.81 Y196.143 E66.62971
G1 X25.344 Y217.677 E67.6426
G1 X24.937 Y217.836 E67.65713
G1 X3.81 Y196.709 E68.65088
G1 X3.81 Y197.275 E68.66971
G1 X24.525 Y217.989 E69.64405
G1 X24.088 Y218.118 E69.65921
G1 X3.81 Y197.84 E70.61302
G1 X3.81 Y198.406 E70.63185
G1 X23.652 Y218.247 E71.56513
G1 X23.197 Y218.358 E71.58071
G1 X3.81 Y198.972 E72.49259
G1 X3.81 Y199.537 E72.51138
G1 X22.734 Y218.462 E73.40153
G1 X22.249 Y218.541 E73.41788
G1 X3.81 Y200.103 E74.28517
G1 X3.81 Y200.669 E74.30399
G1 X21.758 Y218.616 E75.14819
G1 X21.242 Y218.667 E75.16543
G1 X3.81 Y201.234 E75.98541
G1 X3.81 Y201.8 E76.00423
G1 X20.713 Y218.703 E76.7993
G1 X20.174 Y218.73 E76.81725
G1 X3.81 Y202.366 E77.58696
G1 X3.81 Y202.931 E77.60575
G1 X19.608 Y218.73 E78.34886
G1 X19.042 Y218.729 E78.36769
G1 X3.81 Y203.497 E79.08415
G1 X3.81 Y204.063 E79.10298
G1 X18.476 Y218.729 E79.79282
G1 X17.906 Y218.724 E79.81178
G1 X3.81 Y204.628 E80.47482
G1 X3.836 Y205.22 E80.49452
G1 X17.316 Y218.7 E81.12858
G1 X16.711 Y218.661 E81.14875
G1 X3.879 Y205.828 E81.75235
G1 X3.954 Y206.469 E81.77381
G1 X16.072 Y218.587 E82.34381
G1 X15.396 Y218.477 E82.36659
G1 X4.055 Y207.136 E82.90003
G1 X4.214 Y207.861 E82.92472
G1 X14.674 Y218.321 E83.41672
G1 X13.91 Y218.123 E83.44297
G1 X4.433 Y208.645 E83.88877
G1 X4.72 Y209.498 E83.9187
G1 X13.053 Y217.832 E84.31068
G1 X12.085 Y217.429 E84.34556
G1 X5.12 Y210.463 E84.67319
G1 X5.383 Y211.024 E84.6938
G1 X5.735 Y211.644 E84.71751
G1 X10.902 Y216.811 E84.96055
G1 X10.18 Y216.376 E84.98859
G1 X9.267 Y215.714 E85.0261
G1 X8.473 Y215.046 E85.06061
G1 X7.858 Y214.453 E85.08903
G1 X7.148 Y213.671 E85.12416
G1 X6.977 Y213.452 E85.1334
G1 X9.088 Y215.563 E85.23269
M204 S5000
M205 X10 Y10
G0 F4800 X167.29 Y64.383
M204 S1000
M205 X8 Y8
G1 F1050 X166.645 Y64.036 E85.25705
G1 X166.048 Y63.607 E85.2815
G1 X165.511 Y63.109 E85.30586
G1 X165.041 Y62.546 E85.33026
G1 X164.645 Y61.928 E85.35467
G1 X164.433 Y61.478 E85.37121
G1 X112.298 Y9.343 E87.82348
G1 X112.864 Y9.343 E87.84231
G1 X164.11 Y60.589 E90.25276
G1 X163.971 Y59.885 E90.27663
G1 X113.429 Y9.343 E92.65397
G1 X113.995 Y9.343 E92.6728
G1 X163.928 Y59.276 E95.02149
G1 X163.92 Y58.702 E95.04058
G1 X114.561 Y9.343 E97.36228
G1 X115.126 Y9.343 E97.38107
G1 X163.92 Y58.136 E99.67617
G1 X163.92 Y57.571 E99.69496
G1 X115.692 Y9.343 E101.96346
G1 X116.258 Y9.343 E101.98228
G1 X163.92 Y57.005 E104.22416
G1 X163.92 Y56.439 E104.24298
G1 X116.823 Y9.343 E106.45826
G1 X117.389 Y9.343 E106.47708
G1 X163.92 Y55.874 E108.66576
G1 X163.92 Y55.308 E108.68458
G1 X117.955 Y9.343 E110.84664
G1 X118.52 Y9.343 E110.86543
G1 X163.92 Y54.742 E113.00088
G1 X163.92 Y54.177 E113.01967
G1 X119.086 Y9.343 E115.12853
G1 X119.652 Y9.343 E115.14735
G1 X163.92 Y53.611 E117.22958
G1 X163.92 Y53.045 E117.24841
G1 X120.218 Y9.343 E119.30402
G1 X120.783 Y9.343 E119.32281
G1 X163.92 Y52.48 E121.35184
G1 X163.92 Y51.914 E121.37067
G1 X121.349 Y9.343 E123.37308
G1 X121.915 Y9.343 E123.3919
G1 X163.92 Y51.348 E125.36769
G1 X163.92 Y50.782 E125.38651
G1 X122.48 Y9.343 E127.3357
G1 X123.046 Y9.343 E127.35453
G1 X163.92 Y50.217 E129.27711
G1 X163.92 Y49.651 E129.29594
G1 X123.612 Y9.343 E131.1919
G1 X124.177 Y9.343 E131.2107
G1 X163.92 Y49.085 E133.08006
G1 X163.92 Y48.52 E133.09885
G1 X124.743 Y9.343 E134.94162
G1 X125.309 Y9.343 E134.96044
G1 X163.92 Y47.954 E136.77659
G1 X163.92 Y47.388 E136.79541
G1 X125.874 Y9.343 E138.58496
G1 X126.44 Y9.343 E138.60378
G1 X163.92 Y46.823 E140.36673
G1 X163.92 Y46.257 E140.38555
G1 X127.006 Y9.343 E142.12187
G1 X127.571 Y9.343 E142.14066
G1 X163.92 Y45.691 E143.85039
G1 X163.92 Y45.126 E143.86918
G1 X128.137 Y9.343 E145.5523
G1 X128.703 Y9.343 E145.57113
G1 X163.92 Y44.56 E147.22763
G1 X163.92 Y43.994 E147.24645
G1 X129.269 Y9.343 E148.87633
G1 X129.834 Y9.343 E148.89512
G1 X163.92 Y43.429 E150.49842
G1 X163.92 Y42.863 E150.51725
G1 X130.4 Y9.343 E152.09392
G1 X130.966 Y9.343 E152.11275
G1 X163.92 Y42.297 E153.6628
G1 X163.92 Y41.732 E153.6816
G1 X131.531 Y9.343 E155.20508
G1 X132.097 Y9.343 E155.2239
G1 X163.92 Y41.166 E156.72076
G1 X163.92 Y40.6 E156.73958
G1 X132.663 Y9.343 E158.20982
G1 X133.228 Y9.343 E158.22861
G1 X163.92 Y40.034 E159.67224
G1 X163.92 Y39.469 E159.69103
G1 X133.794 Y9.343 E161.10807
G1 X134.36 Y9.343 E161.12689
G1 X163.92 Y38.903 E162.51731
G1 X163.92 Y38.337 E162.53613
G1 X134.925 Y9.343 E163.89994
G1 X135.491 Y9.343 E163.91877
G1 X163.92 Y37.772 E165.25598
G1 X163.92 Y37.206 E165.27481
G1 X136.057 Y9.343 E166.5854
G1 X136.622 Y9.343 E166.60419
G1 X163.92 Y36.64 E167.88818
G1 X163.92 Y36.075 E167.90697
G1 X137.188 Y9.343 E169.16436
G1 X137.754 Y9.343 E169.18319
G1 X163.92 Y35.509 E170.41396
G1 X163.92 Y34.943 E170.43278
G1 X138.319 Y9.343 E171.63695
G1 X138.885 Y9.343 E171.65578
G1 X163.92 Y34.378 E172.83335
G1 X163.92 Y33.812 E172.85217
G1 X139.451 Y9.343 E174.00312
G1 X140.017 Y9.343 E174.02194
G1 X163.92 Y33.246 E175.14627
G1 X163.92 Y32.681 E175.16506
G1 X140.582 Y9.343 E176.26281
G1 X141.148 Y9.343 E176.28163
G1 X163.92 Y32.115 E177.35276
G1 X163.92 Y31.549 E177.37158
G1 X141.714 Y9.343 E178.41608
G1 X142.279 Y9.343 E178.43488
G1 X163.92 Y30.984 E179.4528
G1 X163.92 Y30.418 E179.47163
G1 X142.845 Y9.343 E180.46293
G1 X143.411 Y9.343 E180.48176
G1 X163.92 Y29.852 E181.44644
G1 X163.92 Y29.286 E181.46526
G1 X143.976 Y9.343 E182.40334
G1 X144.542 Y9.343 E182.42217
G1 X163.92 Y28.721 E183.33365
G1 X163.92 Y28.155 E183.35248
G1 X145.108 Y9.343 E184.23733
G1 X145.673 Y9.343 E184.25613
G1 X163.92 Y27.589 E185.11439
G1 X163.92 Y27.024 E185.13318
G1 X146.239 Y9.343 E185.96484
G1 X146.805 Y9.343 E185.98366
G1 X163.92 Y26.458 E186.7887
G1 X163.92 Y25.892 E186.80752
G1 X147.37 Y9.343 E187.58596
G1 X147.946 Y9.353 E187.60512
G1 X163.92 Y25.327 E188.35649
G1 X163.92 Y24.761 E188.37532
G1 X148.536 Y9.377 E189.09893
G1 X149.151 Y9.427 E189.11946
G1 X163.917 Y24.193 E189.814
G1 X163.875 Y23.585 E189.83427
G1 X149.783 Y9.493 E190.49712
G1 X150.477 Y9.622 E190.5206
G1 X163.833 Y22.977 E191.1488
G1 X163.732 Y22.311 E191.1712
G1 X151.214 Y9.792 E191.76003
G1 X151.975 Y9.988 E191.78617
G1 X163.608 Y21.621 E192.33335
G1 X163.446 Y20.893 E192.35816
G1 X152.873 Y10.32 E192.85548
G1 X153.844 Y10.726 E192.89048
G1 X163.194 Y20.076 E193.33028
G1 X163.161 Y19.963 E193.33419
G1 X162.853 Y19.168 E193.36255
G1 X155.077 Y11.393 E193.72829
G1 X155.498 Y11.629 E193.74434
G1 X155.53 Y11.574 E193.74646
G1 X156.134 Y11.885 E193.76905
G1 X162.39 Y18.14 E194.06329
G1 X162.346 Y18.046 E194.06674
G1 X161.668 Y16.853 E194.11238
G1 X157.454 Y12.638 E194.31062
G1 X157.55 Y12.696 E194.31435
G1 X158.464 Y13.358 E194.35189
G1 X159.257 Y14.026 E194.38637
G1 X159.873 Y14.619 E194.41481
G1 X160.583 Y15.402 E194.44997
G1 X161.265 Y16.276 E194.48684
M204 S5000
M205 X10 Y10
G0 F600 X161.265 Y16.276 Z2.14
G0 F4800 X164.822 Y59.742
G0 X213.237 Y181.655
;TIME_ELAPSED:38715.289587
;LAYER:-5
M204 S1000
M205 X8 Y8
;TYPE:SUPPORT-INTERFACE
G1 F1050 X214.102 Y180.979 E194.52335
G1 X214.884 Y180.269 E194.55848
G1 X215.48 Y179.651 E194.58704
G1 X216.145 Y178.859 E194.62143
G1 X216.557 Y178.29 E194.6448
G1 X213.107 Y181.741 E194.8071
G1 X212.431 Y182.188 E194.83406
G1 X211.65 Y182.632 E194.86394
G1 X217.478 Y176.804 E195.13807
G1 X217.822 Y176.133 E195.16315
G1 X217.993 Y175.723 E195.17792
G1 X210.552 Y183.164 E195.52792
G1 X209.628 Y183.523 E195.56089
G1 X218.357 Y174.793 E195.9715
G1 X218.566 Y174.18 E195.99304
G1 X218.621 Y173.963 E196.00049
G1 X208.814 Y183.771 E196.4618
G1 X208.053 Y183.966 E196.48793
G1 X218.816 Y173.203 E196.99419
G1 X218.95 Y172.503 E197.0179
G1 X207.349 Y184.105 E197.5636
G1 X206.681 Y184.206 E197.58607
G1 X219.044 Y171.844 E198.16756
G1 X219.111 Y171.211 E198.18873
G1 X206.06 Y184.262 E198.80261
G1 X205.453 Y184.303 E198.82285
G1 X219.141 Y170.615 E199.46669
G1 X219.161 Y170.03 E199.48616
G1 X204.875 Y184.315 E200.1581
G1 X204.31 Y184.315 E200.17689
G1 X219.161 Y169.464 E200.87544
G1 X219.161 Y168.898 E200.89426
G1 X203.744 Y184.315 E201.61943
G1 X203.178 Y184.315 E201.63826
G1 X219.161 Y168.333 E202.39003
G1 X219.161 Y167.767 E202.40885
G1 X202.612 Y184.315 E203.18724
G1 X202.047 Y184.315 E203.20603
G1 X219.161 Y167.201 E204.01102
G1 X219.161 Y166.636 E204.02982
G1 X201.481 Y184.315 E204.8614
G1 X200.915 Y184.315 E204.88023
G1 X219.161 Y166.07 E205.73844
G1 X219.161 Y165.504 E205.75727
G1 X200.35 Y184.315 E206.64208
G1 X199.784 Y184.315 E206.6609
G1 X219.161 Y164.939 E207.57232
G1 X219.161 Y164.373 E207.59114
G1 X199.218 Y184.315 E208.52918
G1 X198.653 Y184.315 E208.54797
G1 X219.161 Y163.807 E209.5126
G1 X219.161 Y163.241 E209.53143
G1 X198.087 Y184.315 E210.52268
G1 X197.521 Y184.315 E210.54151
G1 X219.161 Y162.676 E211.55936
G1 X219.161 Y162.11 E211.57819
G1 X196.956 Y184.315 E212.62264
G1 X196.39 Y184.315 E212.64147
G1 X219.161 Y161.544 E213.71255
G1 X219.161 Y160.979 E213.73134
G1 X195.824 Y184.315 E214.82902
G1 X195.259 Y184.315 E214.84781
G1 X219.161 Y160.413 E215.97208
G1 X219.161 Y159.847 E215.99091
G1 X194.693 Y184.315 E217.14181
G1 X194.127 Y184.315 E217.16064
G1 X219.161 Y159.282 E218.33813
G1 X219.161 Y158.716 E218.35696
G1 X193.561 Y184.315 E219.56108
G1 X192.996 Y184.315 E219.57987
G1 X219.161 Y158.15 E220.81059
G1 X219.161 Y157.585 E220.82939
G1 X192.43 Y184.315 E222.08671
G1 X191.864 Y184.315 E222.10553
G1 X219.161 Y157.019 E223.38948
G1 X219.161 Y156.453 E223.4083
G1 X191.299 Y184.315 E224.71884
G1 X190.733 Y184.315 E224.73767
G1 X219.161 Y155.888 E226.07481
G1 X219.161 Y155.322 E226.09364
G1 X190.167 Y184.315 E227.4574
G1 X189.602 Y184.315 E227.47619
G1 X219.161 Y154.756 E228.86656
G1 X219.161 Y154.19 E228.88538
G1 X189.036 Y184.315 E230.30237
G1 X188.47 Y184.315 E230.3212
G1 X219.161 Y153.625 E231.76478
G1 X219.161 Y153.059 E231.78361
G1 X187.905 Y184.315 E233.2538
G1 X187.339 Y184.315 E233.27262
G1 X219.161 Y152.493 E234.76943
G1 X219.161 Y151.928 E234.78822
G1 X186.773 Y184.315 E236.31163
G1 X186.208 Y184.315 E236.33042
G1 X219.161 Y151.362 E237.88043
G1 X219.161 Y150.796 E237.89926
G1 X185.642 Y184.315 E239.47589
G1 X185.076 Y184.315 E239.49471
G1 X219.161 Y150.231 E241.09794
G1 X219.161 Y149.665 E241.11677
G1 X184.511 Y184.315 E242.7466
G1 X183.945 Y184.315 E242.76542
G1 X219.161 Y149.099 E244.42188
G1 X219.161 Y148.534 E244.44067
G1 X183.379 Y184.315 E246.12372
G1 X182.813 Y184.315 E246.14255
G1 X219.161 Y147.968 E247.85222
G1 X219.161 Y147.402 E247.87105
G1 X182.248 Y184.315 E249.60732
G1 X181.682 Y184.315 E249.62615
G1 X219.161 Y146.837 E251.38902
G1 X219.161 Y146.271 E251.40784
G1 X181.116 Y184.315 E253.19734
G1 X180.551 Y184.315 E253.21613
G1 X219.161 Y145.705 E255.03223
G1 X219.161 Y145.14 E255.05102
G1 X179.985 Y184.315 E256.89372
G1 X179.419 Y184.315 E256.91254
G1 X219.161 Y144.574 E258.78186
G1 X219.161 Y144.008 E258.80069
G1 X178.854 Y184.315 E260.6966
G1 X178.288 Y184.315 E260.71543
G1 X219.161 Y143.442 E262.63797
G1 X219.161 Y142.877 E262.65676
G1 X177.722 Y184.315 E264.6059
G1 X177.157 Y184.315 E264.62469
G1 X219.161 Y142.311 E266.60043
G1 X219.161 Y141.745 E266.61926
G1 X176.591 Y184.315 E268.62162
G1 X176.025 Y184.315 E268.64044
G1 X219.161 Y141.18 E270.66941
G1 X219.161 Y140.614 E270.68823
G1 X175.46 Y184.315 E272.74379
G1 X174.894 Y184.315 E272.76262
G1 X219.161 Y140.048 E274.8448
G1 X219.161 Y139.483 E274.86359
G1 X174.328 Y184.315 E276.97238
G1 X173.763 Y184.315 E276.99117
G1 X219.161 Y138.917 E279.12655
G1 X219.161 Y138.351 E279.14538
G1 X173.197 Y184.315 E281.30738
G1 X172.631 Y184.315 E281.32621
G1 X219.161 Y137.786 E283.51481
G1 X219.161 Y137.22 E283.53364
G1 X172.065 Y184.315 E285.74887
G1 X171.5 Y184.315 E285.76766
G1 X219.161 Y136.654 E288.00949
G1 X219.161 Y136.089 E288.02828
G1 X170.934 Y184.315 E290.2967
G1 X170.368 Y184.315 E290.31553
G1 X219.161 Y135.523 E292.61058
G1 X219.161 Y134.957 E292.6294
G1 X169.803 Y184.315 E294.95105
G1 X169.237 Y184.315 E294.96988
G1 X219.161 Y134.392 E297.31813
G1 X219.161 Y133.826 E297.33695
G1 X168.671 Y184.315 E299.71182
G1 X168.106 Y184.315 E299.73062
G1 X219.161 Y133.26 E302.13209
G1 X219.161 Y132.694 E302.15091
G1 X167.54 Y184.315 E304.57901
G1 X166.974 Y184.315 E304.59783
G1 X219.161 Y132.129 E307.05252
G1 X219.161 Y131.563 E307.07135
G1 X166.409 Y184.315 E309.55264
G1 X165.843 Y184.315 E309.57147
G1 X219.161 Y130.997 E312.07938
G1 X219.161 Y130.432 E312.09817
G1 X165.277 Y184.315 E314.63269
G1 X164.712 Y184.315 E314.65148
G1 X219.161 Y129.866 E317.21259
G1 X219.161 Y129.3 E317.23142
G1 X164.146 Y184.315 E319.81916
G1 X163.58 Y184.315 E319.83798
G1 X219.161 Y128.735 E322.45232
G1 X219.161 Y128.169 E322.47114
G1 X163.014 Y184.315 E325.1121
G1 X162.449 Y184.315 E325.13089
G1 X219.161 Y127.603 E327.79845
G1 X219.161 Y127.038 E327.81724
G1 X161.883 Y184.315 E330.5114
G1 X161.317 Y184.315 E330.53023
G1 X219.161 Y126.472 E333.25101
G1 X219.161 Y125.906 E333.26983
G1 X160.752 Y184.315 E336.01721
G1 X160.186 Y184.315 E336.03604
G1 X219.161 Y125.341 E338.81002
G1 X219.161 Y124.775 E338.82884
G1 X159.62 Y184.315 E341.62945
G1 X159.055 Y184.315 E341.64824
G1 X219.161 Y124.209 E344.47544
G1 X219.161 Y123.643 E344.49427
G1 X158.489 Y184.315 E347.34809
G1 X157.923 Y184.315 E347.36692
G1 X219.161 Y123.078 E350.24734
G1 X219.161 Y122.512 E350.26617
G1 X157.358 Y184.315 E353.17319
G1 X156.792 Y184.315 E353.19201
G1 X219.161 Y121.946 E356.12566
G1 X219.161 Y121.381 E356.14445
G1 X156.226 Y184.315 E359.1047
G1 X155.661 Y184.315 E359.12349
G1 X219.161 Y120.815 E362.11034
G1 X219.161 Y120.249 E362.12916
G1 X155.095 Y184.315 E365.14263
G1 X154.529 Y184.315 E365.16146
G1 X219.161 Y119.684 E368.20152
G1 X219.161 Y119.118 E368.22035
G1 X153.964 Y184.315 E371.28701
G1 X153.398 Y184.315 E371.30584
G1 X219.161 Y118.552 E374.39913
G1 X219.161 Y117.987 E374.41792
G1 X152.832 Y184.315 E377.53781
G1 X152.266 Y184.315 E377.55664
G1 X219.161 Y117.421 E380.70315
G1 X219.161 Y116.855 E380.72197
G1 X151.701 Y184.315 E383.89509
G1 X151.135 Y184.315 E383.91391
G1 X219.161 Y116.29 E387.11362
G1 X219.161 Y115.724 E387.13245
G1 X150.569 Y184.315 E390.35878
G1 X150.004 Y184.315 E390.37757
G1 X219.161 Y115.158 E393.63051
G1 X219.161 Y114.593 E393.6493
G1 X149.438 Y184.315 E396.92883
G1 X148.872 Y184.315 E396.94766
G1 X219.161 Y114.027 E400.25381
G1 X219.161 Y113.461 E400.27264
G1 X148.307 Y184.315 E403.60539
G1 X147.741 Y184.315 E403.62422
G1 X219.161 Y112.895 E406.98359
G1 X219.161 Y112.33 E407.00239
G1 X147.175 Y184.315 E410.38836
G1 X146.61 Y184.315 E410.40716
G1 X219.161 Y111.764 E413.81973
G1 X219.161 Y111.198 E413.83856
G1 X146.044 Y184.315 E417.27776
G1 X145.478 Y184.315 E417.29658
G1 X219.161 Y110.633 E420.76238
G1 X219.161 Y110.067 E420.78121
G1 X144.913 Y184.315 E424.2736
G1 X144.347 Y184.315 E424.29243
G1 X219.161 Y109.501 E427.81145
G1 X219.161 Y108.936 E427.83024
G1 X143.781 Y184.315 E431.37586
G1 X143.215 Y184.315 E431.39469
G1 X219.161 Y108.37 E434.96693
G1 X219.161 Y107.804 E434.98576
G1 X142.65 Y184.315 E438.5846
G1 X142.084 Y184.315 E438.60343
G1 X219.161 Y107.239 E442.22887
G1 X219.161 Y106.673 E442.24769
G1 X141.518 Y184.315 E445.89976
G1 X140.953 Y184.315 E445.91855
G1 X219.161 Y106.107 E449.59722
G1 X219.161 Y105.542 E449.61601
G1 X140.387 Y184.315 E453.32127
G1 X139.821 Y184.315 E453.3401
G1 X219.161 Y104.976 E457.07198
G1 X219.161 Y104.41 E457.09081
G1 X139.256 Y184.315 E460.84929
G1 X138.69 Y184.315 E460.86812
G1 X219.161 Y103.844 E464.65323
G1 X219.161 Y103.279 E464.67202
G1 X138.124 Y184.315 E468.48373
G1 X137.559 Y184.315 E468.50252
G1 X219.161 Y102.713 E472.34083
G1 X219.161 Y102.147 E472.35965
G1 X136.993 Y184.315 E476.22459
G1 X136.427 Y184.315 E476.24341
G1 X219.161 Y101.582 E480.13494
G1 X219.161 Y101.016 E480.15377
G1 X135.862 Y184.315 E484.0719
G1 X135.296 Y184.315 E484.09072
G1 X219.161 Y100.45 E488.03547
G1 X219.161 Y99.885 E488.05427
G1 X134.73 Y184.315 E492.02562
G1 X134.165 Y184.315 E492.04441
G1 X219.161 Y99.319 E496.04236
G1 X219.161 Y98.753 E496.06119
G1 X133.599 Y184.315 E500.08576
G1 X133.033 Y184.315 E500.10458
G1 X219.161 Y98.188 E504.15576
G1 X219.161 Y97.622 E504.17458
G1 X132.467 Y184.315 E508.25238
G1 X131.902 Y184.315 E508.27117
G1 X219.161 Y97.056 E512.37557
G1 X219.161 Y96.491 E512.39436
G1 X131.336 Y184.315 E516.52536
G1 X130.77 Y184.315 E516.54418
G1 X219.161 Y95.925 E520.7018
G1 X219.161 Y95.359 E520.72062
G1 X130.205 Y184.315 E524.90484
G1 X129.639 Y184.315 E524.92367
G1 X219.161 Y94.794 E529.13448
G1 X219.161 Y94.228 E529.15331
G1 X129.073 Y184.315 E533.39075
G1 X128.508 Y184.315 E533.40954
G1 X219.161 Y93.662 E537.67358
G1 X219.161 Y93.096 E537.6924
G1 X127.942 Y184.315 E541.98307
G1 X127.376 Y184.315 E542.00189
G1 X219.161 Y92.531 E546.31915
G1 X219.161 Y91.965 E546.33798
G1 X126.811 Y184.315 E550.68184
G1 X126.245 Y184.315 E550.70066
G1 X219.161 Y91.399 E555.07115
G1 X219.161 Y90.834 E555.08994
G1 X125.679 Y184.315 E559.48702
G1 X125.114 Y184.315 E559.50582
G1 X219.161 Y90.268 E563.9295
G1 X219.161 Y89.702 E563.94832
G1 X124.548 Y184.315 E568.39863
G1 X123.982 Y184.315 E568.41745
G1 X219.161 Y89.137 E572.89436
G1 X219.161 Y88.571 E572.91318
G1 X123.417 Y184.315 E577.41669
G1 X122.851 Y184.315 E577.43551
G1 X219.161 Y88.005 E581.96564
G1 X219.161 Y87.44 E581.98443
G1 X122.285 Y184.315 E586.54116
G1 X121.719 Y184.315 E586.55998
G1 X219.161 Y86.874 E591.14333
G1 X219.161 Y86.308 E591.16216
G1 X121.154 Y184.315 E595.77211
G1 X120.588 Y184.315 E595.79093
G1 X219.161 Y85.743 E600.42748
G1 X219.161 Y85.177 E600.44631
G1 X120.022 Y184.315 E605.10948
G1 X119.457 Y184.315 E605.12827
G1 X219.161 Y84.611 E609.81804
G1 X219.161 Y84.046 E609.83683
G1 X118.891 Y184.315 E614.5532
G1 X118.325 Y184.315 E614.57203
G1 X219.161 Y83.48 E619.31502
G1 X219.161 Y82.914 E619.33385
G1 X117.76 Y184.315 E624.10344
G1 X117.194 Y184.315 E624.12226
G1 X219.161 Y82.348 E628.91848
G1 X219.161 Y81.783 E628.93727
G1 X116.628 Y184.315 E633.76008
G1 X116.063 Y184.315 E633.77888
G1 X219.161 Y81.217 E638.62829
G1 X219.161 Y80.651 E638.64712
G1 X115.497 Y184.315 E643.52315
G1 X114.931 Y184.315 E643.54198
G1 X219.161 Y80.086 E648.44461
G1 X219.161 Y79.52 E648.46344
G1 X114.366 Y184.315 E653.39267
G1 X113.8 Y184.315 E653.4115
G1 X219.161 Y78.954 E658.36736
G1 X219.133 Y78.416 E658.38528
G1 X113.234 Y184.315 E663.36644
G1 X112.668 Y184.315 E663.38527
G1 X219.097 Y77.887 E668.39134
G1 X219.046 Y77.372 E668.40855
G1 X112.103 Y184.315 E673.43882
G1 X111.537 Y184.315 E673.45764
G1 X218.971 Y76.881 E678.51101
G1 X218.893 Y76.394 E678.52741
G1 X110.971 Y184.315 E683.60371
G1 X110.406 Y184.315 E683.6225
G1 X218.79 Y75.931 E688.72055
G1 X218.679 Y75.477 E688.7361
G1 X109.84 Y184.315 E693.85553
G1 X109.274 Y184.315 E693.87435
G1 X218.55 Y75.04 E699.01434
G1 X218.421 Y74.604 E699.02946
G1 X108.709 Y184.315 E704.18995
G1 X108.143 Y184.315 E704.20878
G1 X218.267 Y74.191 E709.38867
G1 X218.109 Y73.784 E709.4032
G1 X107.577 Y184.315 E714.60226
G1 X107.012 Y184.315 E714.62105
G1 X217.945 Y73.382 E719.839
G1 X217.764 Y72.998 E719.85312
G1 X106.446 Y184.315 E725.08915
G1 X105.88 Y184.315 E725.10798
G1 X217.583 Y72.613 E730.36212
G1 X217.378 Y72.252 E730.37593
G1 X105.315 Y184.315 E735.64703
G1 X104.749 Y184.315 E735.66585
G1 X217.173 Y71.891 E740.95393
G1 X216.962 Y71.537 E740.96764
G1 X104.183 Y184.315 E746.2724
G1 X103.618 Y184.315 E746.29119
G1 X216.736 Y71.197 E751.61191
G1 X216.51 Y70.857 E751.62549
G1 X103.052 Y184.315 E756.96221
G1 X102.486 Y184.315 E756.98103
G1 X216.264 Y70.538 E762.33278
G1 X216.016 Y70.22 E762.34619
G1 X101.92 Y184.315 E767.71289
G1 X101.355 Y184.315 E767.73168
G1 X215.763 Y69.907 E773.11309
G1 X215.494 Y69.611 E773.12639
G1 X100.789 Y184.315 E778.52174
G1 X100.223 Y184.315 E778.54056
G1 X215.224 Y69.314 E783.94986
G1 X214.944 Y69.029 E783.96314
G1 X99.658 Y184.315 E789.38584
G1 X99.092 Y184.315 E789.40467
G1 X214.657 Y68.751 E794.84047
G1 X214.36 Y68.482 E794.8538
G1 X98.526 Y184.315 E800.30225
G1 X97.961 Y184.315 E800.32104
G1 X214.052 Y68.224 E805.78161
G1 X213.745 Y67.965 E805.79497
G1 X97.395 Y184.315 E811.26771
G1 X96.829 Y184.315 E811.28654
G1 X213.42 Y67.725 E816.7706
G1 X213.092 Y67.487 E816.78408
G1 X96.264 Y184.315 E822.27931
G1 X95.698 Y184.315 E822.29813
G1 X212.762 Y67.252 E827.80444
G1 X212.409 Y67.038 E827.81817
G1 X95.132 Y184.315 E833.33452
G1 X94.567 Y184.315 E833.35331
G1 X212.057 Y66.825 E838.87968
G1 X211.695 Y66.622 E838.89349
G1 X94.001 Y184.315 E844.42943
G1 X93.435 Y184.315 E844.44825
G1 X211.321 Y66.429 E849.99325
G1 X210.945 Y66.24 E850.00725
G1 X92.869 Y184.315 E855.56116
G1 X92.304 Y184.315 E855.57995
G1 X210.546 Y66.073 E861.14169
G1 X210.147 Y65.906 E861.15608
G1 X91.738 Y184.315 E866.72567
G1 X91.172 Y184.315 E866.7445
G1 X209.737 Y65.751 E872.32141
G1 X209.314 Y65.608 E872.33626
G1 X90.607 Y184.315 E877.91987
G1 X90.041 Y184.315 E877.9387
G1 X208.882 Y65.474 E883.52861
G1 X208.433 Y65.358 E883.54404
G1 X89.475 Y184.315 E889.13943
G1 X88.91 Y184.315 E889.15823
G1 X207.982 Y65.243 E894.75901
G1 X207.505 Y65.154 E894.77515
G1 X88.344 Y184.315 E900.38011
G1 X87.778 Y184.315 E900.39894
G1 X207.022 Y65.072 E906.00779
G1 X206.515 Y65.013 E906.02476
G1 X87.213 Y184.315 E911.63637
G1 X86.647 Y184.315 E911.65519
G1 X206.004 Y64.959 E917.26935
G1 X205.46 Y64.937 E917.28746
G1 X86.081 Y184.315 E922.90266
G1 X85.516 Y184.315 E922.92145
G1 X204.915 Y64.916 E928.53762
G1 X204.349 Y64.916 E928.55644
G1 X84.95 Y184.315 E934.1726
G1 X84.384 Y184.315 E934.19143
G1 X203.783 Y64.916 E939.80759
G1 X203.218 Y64.916 E939.82638
G1 X83.819 Y184.315 E945.44255
G1 X83.253 Y184.315 E945.46137
G1 X202.652 Y64.916 E951.07754
G1 X202.086 Y64.916 E951.09636
G1 X82.687 Y184.315 E956.71252
G1 X82.121 Y184.315 E956.73135
G1 X201.521 Y64.916 E962.34754
G1 X200.955 Y64.916 E962.36636
G1 X81.556 Y184.315 E967.98252
G1 X80.99 Y184.315 E968.00135
G1 X200.389 Y64.916 E973.61751
G1 X199.824 Y64.916 E973.6363
G1 X80.424 Y184.315 E979.25249
G1 X79.859 Y184.315 E979.27128
G1 X199.258 Y64.916 E984.88744
G1 X198.692 Y64.916 E984.90627
G1 X79.293 Y184.315 E990.52243
G1 X78.703 Y184.34 E990.54207
G1 X198.127 Y64.916 E996.15941
G1 X197.561 Y64.916 E996.17824
G1 X78.051 Y184.426 E1001.79962
G1 X77.678 Y184.498 E1001.81226
G1 X77.283 Y184.628 E1001.82609
G1 X196.995 Y64.916 E1007.45697
G1 X196.43 Y64.916 E1007.47577
G1 X76.28 Y185.066 E1013.12725
G1 X75.707 Y185.432 E1013.14987
G1 X75.279 Y185.78 E1013.16821
G1 X75.031 Y185.993 E1013.17909
G1 X74.282 Y186.572 E1013.21057
G1 X74.063 Y186.717 E1013.21931
G1 X195.864 Y64.916 E1018.94846
G1 X195.298 Y64.916 E1018.96728
G1 X72.606 Y187.609 E1024.73836
G1 X71.538 Y188.111 E1024.77761
G1 X194.732 Y64.916 E1030.5723
G1 X194.167 Y64.916 E1030.59109
G1 X70.626 Y188.457 E1036.40208
G1 X69.819 Y188.698 E1036.4301
G1 X193.601 Y64.916 E1042.25242
G1 X193.035 Y64.916 E1042.27125
G1 X69.063 Y188.888 E1048.10251
G1 X68.361 Y189.025 E1048.1263
G1 X192.47 Y64.916 E1053.96401
G1 X191.904 Y64.916 E1053.98283
G1 X67.684 Y189.136 E1059.82576
G1 X67.076 Y189.178 E1059.84603
G1 X191.338 Y64.916 E1065.69093
G1 X190.773 Y64.916 E1065.70973
G1 X66.469 Y189.22 E1071.5566
G1 X65.893 Y189.23 E1071.57576
G1 X190.207 Y64.916 E1077.42311
G1 X189.641 Y64.916 E1077.44194
G1 X65.328 Y189.23 E1083.28927
G1 X64.762 Y189.23 E1083.30809
G1 X189.076 Y64.916 E1089.15544
G1 X188.51 Y64.916 E1089.17427
G1 X64.196 Y189.23 E1095.02161
G1 X63.631 Y189.23 E1095.04041
G1 X187.944 Y64.916 E1100.88773
G1 X187.379 Y64.916 E1100.90652
G1 X63.065 Y189.23 E1106.75387
G1 X62.499 Y189.23 E1106.7727
G1 X186.814 Y64.915 E1112.6201
G1 X186.248 Y64.915 E1112.63892
G1 X61.934 Y189.23 E1118.48629
G1 X61.368 Y189.23 E1118.50512
G1 X185.682 Y64.915 E1124.35249
G1 X185.117 Y64.915 E1124.37128
G1 X60.802 Y189.23 E1130.21868
G1 X60.237 Y189.23 E1130.23747
G1 X184.551 Y64.915 E1136.08485
G1 X183.985 Y64.915 E1136.10367
G1 X59.671 Y189.23 E1141.95104
G1 X59.105 Y189.23 E1141.96987
G1 X183.419 Y64.915 E1147.81724
G1 X182.854 Y64.915 E1147.83603
G1 X58.539 Y189.23 E1153.68343
G1 X57.974 Y189.23 E1153.70222
G1 X182.288 Y64.915 E1159.5496
G1 X181.722 Y64.915 E1159.56842
G1 X57.408 Y189.23 E1165.41579
G1 X56.842 Y189.23 E1165.43462
G1 X181.157 Y64.915 E1171.28201
G1 X180.591 Y64.915 E1171.30084
G1 X56.277 Y189.23 E1177.14821
G1 X55.711 Y189.23 E1177.16704
G1 X180.025 Y64.915 E1183.01441
G1 X179.46 Y64.915 E1183.0332
G1 X55.145 Y189.23 E1188.8806
G1 X54.58 Y189.23 E1188.89939
G1 X178.894 Y64.915 E1194.74676
G1 X178.328 Y64.915 E1194.76559
G1 X54.014 Y189.23 E1200.61296
G1 X53.448 Y189.23 E1200.63179
G1 X177.763 Y64.915 E1206.47918
G1 X177.197 Y64.915 E1206.49801
G1 X52.883 Y189.23 E1212.34538
G1 X52.317 Y189.23 E1212.36421
G1 X176.631 Y64.915 E1218.21158
G1 X176.066 Y64.915 E1218.23037
G1 X51.751 Y189.23 E1224.07777
G1 X51.186 Y189.23 E1224.09656
G1 X175.5 Y64.915 E1229.94393
G1 X174.934 Y64.915 E1229.96276
G1 X50.62 Y189.23 E1235.81013
G1 X50.054 Y189.23 E1235.82896
G1 X174.368 Y64.915 E1241.67633
G1 X173.803 Y64.915 E1241.69512
G1 X49.488 Y189.23 E1247.54252
G1 X48.923 Y189.23 E1247.56131
G1 X173.237 Y64.915 E1253.40868
G1 X172.671 Y64.915 E1253.42751
G1 X48.357 Y189.23 E1259.27488
G1 X47.791 Y189.23 E1259.29371
G1 X172.106 Y64.915 E1265.1411
G1 X171.54 Y64.915 E1265.15993
G1 X47.226 Y189.23 E1271.0073
G1 X46.66 Y189.23 E1271.02613
G1 X170.974 Y64.915 E1276.8735
G1 X170.409 Y64.915 E1276.89229
G1 X46.094 Y189.23 E1282.73969
G1 X45.529 Y189.23 E1282.75848
G1 X169.843 Y64.915 E1288.60585
G1 X169.311 Y64.881 E1288.62358
G1 X44.963 Y189.23 E1294.47256
G1 X44.397 Y189.23 E1294.49138
G1 X168.792 Y64.836 E1300.34252
G1 X168.326 Y64.735 E1300.35838
G1 X43.832 Y189.23 E1306.21422
G1 X43.266 Y189.23 E1306.23304
G1 X167.884 Y64.612 E1312.09469
G1 X167.476 Y64.454 E1312.10924
G1 X42.7 Y189.23 E1317.97832
G1 X42.135 Y189.23 E1317.99711
G1 X167.09 Y64.275 E1323.87461
G1 X166.722 Y64.077 E1323.88851
G1 X41.569 Y189.23 E1329.77533
G1 X41.003 Y189.23 E1329.79415
G1 X166.385 Y63.848 E1335.69174
G1 X166.056 Y63.612 E1335.7052
G1 X40.438 Y189.23 E1341.61389
G1 X39.864 Y189.238 E1341.63298
G1 X165.762 Y63.34 E1347.55484
G1 X165.472 Y63.064 E1347.56815
G1 X39.257 Y189.279 E1353.50492
G1 X38.557 Y189.413 E1353.52863
G1 X165.215 Y62.755 E1359.48623
G1 X164.97 Y62.435 E1359.49963
G1 X37.674 Y189.73 E1365.48722
G1 X37.198 Y189.955 E1365.50474
G1 X36.58 Y190.351 E1365.52915
G1 X36.018 Y190.821 E1365.55352
G1 X164.748 Y62.091 E1371.60858
G1 X164.549 Y61.724 E1371.62247
G1 X10.016 Y216.257 E1378.89122
G1 X9.688 Y216.019 E1378.9047
G1 X164.367 Y61.34 E1386.18033
G1 X164.219 Y60.923 E1386.19505
G1 X9.36 Y215.782 E1393.47914
G1 X9.047 Y215.529 E1393.49252
G1 X164.087 Y60.489 E1400.78513
G1 X163.995 Y60.015 E1400.80119
G1 X8.739 Y215.271 E1408.10396
G1 X8.435 Y215.009 E1408.1173
G1 X163.942 Y59.503 E1415.43185
G1 X163.92 Y58.959 E1415.44996
G1 X8.147 Y214.732 E1422.77705
G1 X7.859 Y214.454 E1422.79036
G1 X163.92 Y58.394 E1430.13097
G1 X163.92 Y57.828 E1430.14979
G1 X7.59 Y214.157 E1437.50305
G1 X7.321 Y213.861 E1437.51636
G1 X163.92 Y57.262 E1444.88229
G1 X163.92 Y56.697 E1444.90108
G1 X7.059 Y213.557 E1452.27932
G1 X6.812 Y213.239 E1452.29271
G1 X163.92 Y56.131 E1459.68259
G1 X163.92 Y55.565 E1459.70142
G1 X6.564 Y212.921 E1467.10296
G1 X6.332 Y212.587 E1467.11649
G1 X163.92 Y55 E1474.52892
G1 X163.92 Y54.434 E1474.54775
G1 X6.105 Y212.248 E1481.97086
G1 X5.883 Y211.905 E1481.98444
G1 X163.92 Y53.868 E1489.41802
G1 X163.92 Y53.303 E1489.43681
G1 X5.678 Y211.544 E1496.88001
G1 X5.474 Y211.183 E1496.8938
G1 X163.92 Y52.737 E1504.34661
G1 X163.92 Y52.171 E1504.36544
G1 X5.282 Y210.809 E1511.82728
G1 X5.101 Y210.424 E1511.84143
G1 X163.92 Y51.606 E1519.31177
G1 X163.92 Y51.04 E1519.33059
G1 X4.927 Y210.033 E1526.80914
G1 X4.77 Y209.624 E1526.82371
G1 X163.92 Y50.474 E1534.30964
G1 X163.92 Y49.909 E1534.32843
G1 X4.613 Y209.215 E1541.82172
G1 X4.475 Y208.787 E1541.83667
G1 X163.92 Y49.343 E1549.33646
G1 X163.92 Y48.777 E1549.35528
G1 X4.347 Y208.35 E1556.86111
G1 X4.224 Y207.907 E1556.8764
G1 X163.92 Y48.211 E1564.38801
G1 X163.92 Y47.646 E1564.4068
G1 X4.122 Y207.443 E1571.92318
G1 X4.03 Y206.97 E1571.93921
G1 X163.92 Y47.08 E1579.45995
G1 X163.92 Y46.514 E1579.47877
G1 X3.956 Y206.478 E1587.00299
G1 X3.89 Y205.978 E1587.01976
G1 X163.92 Y45.949 E1594.54706
G1 X163.92 Y45.383 E1594.56588
G1 X3.853 Y205.449 E1602.09492
G1 X3.816 Y204.92 E1602.11256
G1 X163.92 Y44.817 E1609.64334
G1 X163.92 Y44.252 E1609.66213
G1 X3.811 Y204.36 E1617.19314
G1 X3.811 Y203.795 E1617.21193
G1 X163.92 Y43.686 E1624.74297
G1 X163.92 Y43.12 E1624.76179
G1 X3.811 Y203.229 E1632.29283
G1 X3.811 Y202.663 E1632.31166
G1 X163.92 Y42.555 E1639.84267
G1 X163.92 Y41.989 E1639.86149
G1 X3.811 Y202.098 E1647.39253
G1 X3.811 Y201.532 E1647.41136
G1 X163.92 Y41.423 E1654.94239
G1 X163.92 Y40.858 E1654.96119
G1 X3.811 Y200.966 E1662.4922
G1 X3.811 Y200.401 E1662.51099
G1 X163.92 Y40.292 E1670.04203
G1 X163.92 Y39.726 E1670.06085
G1 X3.811 Y199.835 E1677.59189
G1 X3.811 Y199.269 E1677.61071
G1 X163.92 Y39.16 E1685.14175
G1 X163.92 Y38.595 E1685.16054
G1 X3.811 Y198.704 E1692.69158
G1 X3.811 Y198.138 E1692.7104
G1 X163.92 Y38.029 E1700.24144
G1 X163.92 Y37.463 E1700.26027
G1 X3.811 Y197.572 E1707.7913
G1 X3.811 Y197.007 E1707.81009
G1 X163.92 Y36.898 E1715.34113
G1 X163.92 Y36.332 E1715.35996
G1 X3.811 Y196.441 E1722.89099
G1 X3.811 Y195.875 E1722.90982
G1 X163.92 Y35.766 E1730.44085
G1 X163.92 Y35.201 E1730.45965
G1 X3.811 Y195.309 E1737.99066
G1 X3.811 Y194.744 E1738.00945
G1 X163.92 Y34.635 E1745.54049
G1 X163.92 Y34.069 E1745.55931
G1 X3.811 Y194.178 E1753.09035
G1 X3.811 Y193.612 E1753.10917
G1 X163.92 Y33.504 E1760.64019
G1 X163.92 Y32.938 E1760.65901
G1 X3.811 Y193.047 E1768.19005
G1 X3.811 Y192.481 E1768.20887
G1 X163.92 Y32.372 E1775.73991
G1 X163.92 Y31.807 E1775.7587
G1 X3.811 Y191.915 E1783.28972
G1 X3.811 Y191.35 E1783.30851
G1 X163.92 Y31.241 E1790.83954
G1 X163.92 Y30.675 E1790.85837
G1 X3.811 Y190.784 E1798.38941
G1 X3.811 Y190.218 E1798.40823
G1 X163.92 Y30.11 E1805.93924
G1 X163.92 Y29.544 E1805.95807
G1 X3.811 Y189.653 E1813.48911
G1 X3.811 Y189.087 E1813.50793
G1 X163.92 Y28.978 E1821.03897
G1 X163.92 Y28.412 E1821.05779
G1 X3.811 Y188.521 E1828.58883
G1 X3.811 Y187.956 E1828.60762
G1 X163.92 Y27.847 E1836.13866
G1 X163.92 Y27.281 E1836.15748
G1 X3.811 Y187.39 E1843.68852
G1 X3.811 Y186.824 E1843.70734
G1 X163.92 Y26.715 E1851.23838
G1 X163.92 Y26.15 E1851.25717
G1 X3.811 Y186.258 E1858.78819
G1 X3.811 Y185.693 E1858.80698
G1 X163.92 Y25.584 E1866.33801
G1 X163.92 Y25.018 E1866.35684
G1 X3.811 Y185.127 E1873.88788
G1 X3.811 Y184.561 E1873.9067
G1 X163.92 Y24.453 E1881.43771
G1 X163.897 Y23.91 E1881.45579
G1 X3.811 Y183.996 E1888.98575
G1 X3.811 Y183.43 E1889.00457
G1 X163.86 Y23.381 E1896.53278
G1 X163.815 Y22.86 E1896.55018
G1 X3.811 Y182.864 E1904.07628
G1 X3.811 Y182.299 E1904.09507
G1 X163.74 Y22.37 E1911.61764
G1 X163.665 Y21.879 E1911.63416
G1 X3.811 Y181.733 E1919.1532
G1 X3.811 Y181.167 E1919.17202
G1 X163.562 Y21.416 E1926.68622
G1 X163.454 Y20.959 E1926.70184
G1 X3.811 Y180.602 E1934.21096
G1 X3.811 Y180.036 E1934.22978
G1 X163.325 Y20.522 E1941.73283
G1 X163.196 Y20.085 E1941.74799
G1 X3.811 Y179.47 E1949.24497
G1 X3.811 Y178.905 E1949.26376
G1 X163.046 Y19.669 E1956.75371
G1 X162.888 Y19.262 E1956.76823
G1 X3.811 Y178.339 E1964.25073
G1 X3.811 Y177.773 E1964.26955
G1 X162.727 Y18.857 E1971.74447
G1 X162.546 Y18.473 E1971.75859
G1 X3.811 Y177.208 E1979.225
G1 X3.811 Y176.642 E1979.24383
G1 X162.365 Y18.088 E1986.70172
G1 X162.162 Y17.725 E1986.71555
G1 X3.811 Y176.076 E1994.1639
G1 X3.811 Y175.51 E1994.18272
G1 X161.958 Y17.363 E2001.62147
G1 X161.749 Y17.007 E2001.6352
G1 X3.811 Y174.945 E2009.06412
G1 X3.811 Y174.379 E2009.08295
G1 X161.523 Y16.667 E2016.50124
G1 X161.298 Y16.326 E2016.51482
G1 X3.811 Y173.813 E2023.92253
G1 X3.811 Y173.248 E2023.94132
G1 X161.054 Y16.005 E2031.33755
G1 X160.805 Y15.687 E2031.35098
G1 X3.811 Y172.682 E2038.73552
G1 X3.811 Y172.116 E2038.75435
G1 X160.555 Y15.372 E2046.12711
G1 X160.286 Y15.075 E2046.14043
G1 X3.811 Y171.551 E2053.50056
G1 X3.811 Y170.985 E2053.51939
G1 X160.017 Y14.779 E2060.86684
G1 X159.74 Y14.49 E2060.88015
G1 X3.811 Y170.419 E2068.21458
G1 X3.811 Y169.854 E2068.23337
G1 X159.452 Y14.212 E2075.55427
G1 X159.157 Y13.942 E2075.56757
G1 X3.811 Y169.288 E2082.87457
G1 X3.811 Y168.722 E2082.89339
G1 X158.85 Y13.683 E2090.18595
G1 X158.543 Y13.425 E2090.19929
G1 X3.811 Y168.157 E2097.47741
G1 X3.811 Y167.591 E2097.49623
G1 X158.22 Y13.181 E2104.75918
G1 X157.892 Y12.944 E2104.77264
G1 X3.811 Y167.025 E2112.02014
G1 X3.811 Y166.46 E2112.03893
G1 X157.564 Y12.706 E2119.27103
G1 X157.213 Y12.492 E2119.2847
G1 X3.811 Y165.894 E2126.50026
G1 X3.811 Y165.328 E2126.51908
G1 X156.86 Y12.279 E2133.71804
G1 X156.501 Y12.072 E2133.73182
G1 X3.811 Y164.762 E2140.91389
G1 X3.811 Y164.197 E2140.93268
G1 X156.127 Y11.88 E2148.09718
G1 X155.753 Y11.689 E2148.11115
G1 X3.811 Y163.631 E2155.25804
G1 X3.811 Y163.065 E2155.27686
G1 X155.338 Y11.538 E2162.40423
G1 X154.975 Y11.335 E2162.41806
G1 X3.811 Y162.5 E2169.52838
G1 X3.811 Y161.934 E2169.5472
G1 X154.613 Y11.132 E2176.64047
G1 X154.24 Y10.939 E2176.65443
G1 X3.811 Y161.368 E2183.73015
G1 X3.811 Y160.803 E2183.74894
G1 X153.867 Y10.746 E2190.80714
G1 X153.476 Y10.571 E2190.82139
G1 X3.811 Y160.237 E2197.8612
G1 X3.811 Y159.671 E2197.88002
G1 X153.078 Y10.405 E2204.90106
G1 X152.676 Y10.241 E2204.9155
G1 X3.811 Y159.106 E2211.91765
G1 X3.811 Y158.54 E2211.93648
G1 X152.254 Y10.097 E2218.91878
G1 X151.832 Y9.953 E2218.93361
G1 X3.811 Y157.974 E2225.89607
G1 X3.811 Y157.409 E2225.91486
G1 X151.384 Y9.835 E2232.85626
G1 X150.934 Y9.719 E2232.87172
G1 X3.811 Y156.843 E2239.79196
G1 X3.811 Y156.277 E2239.81078
G1 X150.468 Y9.62 E2246.70908
G1 X149.991 Y9.531 E2246.72522
G1 X3.811 Y155.711 E2253.60108
G1 X3.811 Y155.146 E2253.61987
G1 X149.491 Y9.466 E2260.47221
G1 X148.984 Y9.407 E2260.48919
G1 X3.811 Y154.58 E2267.31768
G1 X3.811 Y154.014 E2267.3365
G1 X148.452 Y9.373 E2274.13997
G1 X147.909 Y9.351 E2274.15805
G1 X3.811 Y153.449 E2280.93598
G1 X3.811 Y152.883 E2280.9548
G1 X147.351 Y9.343 E2287.70648
G1 X146.786 Y9.343 E2287.72528
G1 X3.811 Y152.317 E2294.45036
G1 X3.811 Y151.752 E2294.46915
G1 X146.22 Y9.343 E2301.16763
G1 X145.654 Y9.343 E2301.18646
G1 X3.811 Y151.186 E2307.85832
G1 X3.811 Y150.62 E2307.87714
G1 X145.089 Y9.343 E2314.5224
G1 X144.523 Y9.343 E2314.54123
G1 X3.811 Y150.055 E2321.15989
G1 X3.811 Y149.489 E2321.17872
G1 X143.957 Y9.343 E2327.77075
G1 X143.392 Y9.343 E2327.78955
G1 X3.811 Y148.923 E2334.35498
G1 X3.811 Y148.358 E2334.37378
G1 X142.826 Y9.343 E2340.91262
G1 X142.26 Y9.343 E2340.93144
G1 X3.811 Y147.792 E2347.44366
G1 X3.811 Y147.226 E2347.46248
G1 X141.695 Y9.343 E2353.9481
G1 X141.129 Y9.343 E2353.96692
G1 X3.811 Y146.661 E2360.42594
G1 X3.811 Y146.095 E2360.44477
G1 X140.563 Y9.343 E2366.87716
G1 X139.997 Y9.343 E2366.89599
G1 X3.811 Y145.529 E2373.30176
G1 X3.811 Y144.963 E2373.32058
G1 X139.432 Y9.343 E2379.69976
G1 X138.866 Y9.343 E2379.71858
G1 X3.811 Y144.398 E2386.07116
G1 X3.811 Y143.832 E2386.08998
G1 X138.3 Y9.343 E2392.41593
G1 X137.735 Y9.343 E2392.43472
G1 X3.811 Y143.266 E2398.73407
G1 X3.811 Y142.701 E2398.75287
G1 X137.169 Y9.343 E2405.02562
G1 X136.603 Y9.343 E2405.04444
G1 X3.811 Y142.135 E2411.29057
G1 X3.811 Y141.569 E2411.3094
G1 X136.038 Y9.343 E2417.52893
G1 X135.472 Y9.343 E2417.54775
G1 X3.811 Y141.004 E2423.74068
G1 X3.811 Y140.438 E2423.75951
G1 X134.906 Y9.343 E2429.92581
G1 X134.341 Y9.343 E2429.9446
G1 X3.811 Y139.872 E2436.08431
G1 X3.811 Y139.307 E2436.1031
G1 X133.775 Y9.343 E2442.21621
G1 X133.209 Y9.343 E2442.23504
G1 X3.811 Y138.741 E2448.32152
G1 X3.811 Y138.175 E2448.34035
G1 X132.644 Y9.343 E2454.40023
G1 X132.078 Y9.343 E2454.41906
G1 X3.811 Y137.61 E2460.45235
G1 X3.811 Y137.044 E2460.47117
G1 X131.512 Y9.343 E2466.47783
G1 X130.946 Y9.343 E2466.49666
G1 X3.811 Y136.478 E2472.4767
G1 X3.811 Y135.912 E2472.49553
G1 X130.381 Y9.343 E2478.44897
G1 X129.815 Y9.343 E2478.46779
G1 X3.811 Y135.347 E2484.39463
G1 X3.811 Y134.781 E2484.41346
G1 X129.249 Y9.343 E2490.31368
G1 X128.684 Y9.343 E2490.33247
G1 X3.811 Y134.215 E2496.20609
G1 X3.811 Y133.65 E2496.22488
G1 X128.118 Y9.343 E2502.0719
G1 X127.552 Y9.343 E2502.09073
G1 X3.811 Y133.084 E2507.91112
G1 X3.811 Y132.518 E2507.92995
G1 X126.987 Y9.343 E2513.72375
G1 X126.421 Y9.343 E2513.74257
G1 X3.811 Y131.953 E2519.50977
G1 X3.811 Y131.387 E2519.5286
G1 X125.855 Y9.343 E2525.26917
G1 X125.29 Y9.343 E2525.28796
G1 X3.811 Y130.821 E2531.00194
G1 X3.811 Y130.256 E2531.02073
G1 X124.724 Y9.343 E2536.70811
G1 X124.158 Y9.343 E2536.72693
G1 X3.811 Y129.69 E2542.38769
G1 X3.811 Y129.124 E2542.40651
G1 X123.593 Y9.343 E2548.04067
G1 X123.027 Y9.343 E2548.05949
G1 X3.811 Y128.559 E2553.66705
G1 X3.811 Y127.993 E2553.68587
G1 X122.461 Y9.343 E2559.26681
G1 X121.896 Y9.343 E2559.2856
G1 X3.811 Y127.427 E2564.83993
G1 X3.811 Y126.862 E2564.85872
G1 X121.33 Y9.343 E2570.38646
G1 X120.764 Y9.343 E2570.40528
G1 X3.811 Y126.296 E2575.90639
G1 X3.811 Y125.73 E2575.92522
G1 X120.198 Y9.343 E2581.3997
G1 X119.633 Y9.343 E2581.4185
G1 X3.811 Y125.164 E2586.86638
G1 X3.811 Y124.599 E2586.88518
G1 X119.067 Y9.343 E2592.30647
G1 X118.501 Y9.343 E2592.32529
G1 X3.811 Y124.033 E2597.71996
G1 X3.811 Y123.467 E2597.73878
G1 X117.936 Y9.343 E2603.10685
G1 X117.37 Y9.343 E2603.12567
G1 X3.811 Y122.902 E2608.46714
G1 X3.811 Y122.336 E2608.48597
G1 X116.804 Y9.343 E2613.80081
G1 X116.239 Y9.343 E2613.8196
G1 X3.811 Y121.77 E2619.10785
G1 X3.811 Y121.205 E2619.12664
G1 X115.673 Y9.343 E2624.38828
G1 X115.107 Y9.343 E2624.40711
G1 X3.811 Y120.639 E2629.64213
G1 X3.811 Y120.073 E2629.66096
G1 X114.542 Y9.343 E2634.86938
G1 X113.976 Y9.343 E2634.88821
G1 X3.811 Y119.508 E2640.07003
G1 X3.811 Y118.942 E2640.08886
G1 X113.41 Y9.343 E2645.24406
G1 X112.845 Y9.343 E2645.26285
G1 X3.811 Y118.376 E2650.39145
G1 X3.811 Y117.811 E2650.41024
G1 X112.279 Y9.343 E2655.51224
G1 X111.713 Y9.343 E2655.53107
G1 X3.811 Y117.245 E2660.60645
G1 X3.811 Y116.679 E2660.62527
G1 X111.147 Y9.343 E2665.67403
G1 X110.582 Y9.343 E2665.69282
G1 X3.811 Y116.114 E2670.715
G1 X3.811 Y115.548 E2670.73383
G1 X110.016 Y9.343 E2675.72939
G1 X109.45 Y9.343 E2675.74821
G1 X3.811 Y114.982 E2680.71715
G1 X3.811 Y114.416 E2680.73597
G1 X108.885 Y9.343 E2685.67831
G1 X108.319 Y9.343 E2685.69713
G1 X3.811 Y113.851 E2690.61287
G1 X3.811 Y113.285 E2690.63169
G1 X107.753 Y9.343 E2695.5208
G1 X107.188 Y9.343 E2695.5396
G1 X3.811 Y112.719 E2700.40211
G1 X3.811 Y112.154 E2700.4209
G1 X106.622 Y9.343 E2705.25682
G1 X106.056 Y9.343 E2705.27564
G1 X3.811 Y111.588 E2710.08493
G1 X3.811 Y111.022 E2710.10376
G1 X105.491 Y9.343 E2714.88645
G1 X104.925 Y9.343 E2714.90528
G1 X3.811 Y110.457 E2719.66137
G1 X3.811 Y109.891 E2719.68019
G1 X104.359 Y9.343 E2724.40966
G1 X103.794 Y9.343 E2724.42846
G1 X3.811 Y109.325 E2729.13133
G1 X3.811 Y108.76 E2729.15012
G1 X103.228 Y9.343 E2733.82639
G1 X102.662 Y9.343 E2733.84521
G1 X3.811 Y108.194 E2738.49486
G1 X3.811 Y107.628 E2738.51369
G1 X102.097 Y9.343 E2743.13674
G1 X101.531 Y9.343 E2743.15556
G1 X3.811 Y107.063 E2747.75201
G1 X3.811 Y106.497 E2747.77083
G1 X100.965 Y9.343 E2752.34066
G1 X100.399 Y9.343 E2752.35949
G1 X3.811 Y105.931 E2756.90269
G1 X3.811 Y105.365 E2756.92152
G1 X99.834 Y9.343 E2761.43812
G1 X99.268 Y9.343 E2761.45694
G1 X3.811 Y104.8 E2765.94695
G1 X3.811 Y104.234 E2765.96577
G1 X98.702 Y9.343 E2770.42916
G1 X98.137 Y9.343 E2770.44795
G1 X3.811 Y103.668 E2774.88473
G1 X3.811 Y103.103 E2774.90352
G1 X97.571 Y9.343 E2779.31371
G1 X97.005 Y9.343 E2779.33253
G1 X3.811 Y102.537 E2783.71609
G1 X3.811 Y101.971 E2783.73492
G1 X96.44 Y9.343 E2788.09188
G1 X95.874 Y9.343 E2788.1107
G1 X3.811 Y101.406 E2792.44106
G1 X3.811 Y100.84 E2792.45989
G1 X95.308 Y9.343 E2796.76363
G1 X94.743 Y9.343 E2796.78242
G1 X3.811 Y100.274 E2801.05956
G1 X3.811 Y99.709 E2801.07835
G1 X94.177 Y9.343 E2805.32889
G1 X93.611 Y9.343 E2805.34771
G1 X3.811 Y99.143 E2809.57163
G1 X3.811 Y98.577 E2809.59046
G1 X93.046 Y9.343 E2813.78777
G1 X92.48 Y9.343 E2813.8066
G1 X3.811 Y98.012 E2817.97732
G1 X3.811 Y97.446 E2817.99614
G1 X91.914 Y9.343 E2822.14024
G1 X91.349 Y9.343 E2822.15903
G1 X3.811 Y96.88 E2826.27652
G1 X3.811 Y96.315 E2826.29532
G1 X90.783 Y9.343 E2830.38621
G1 X90.217 Y9.343 E2830.40504
G1 X3.811 Y95.749 E2834.46931
G1 X3.811 Y95.183 E2834.48814
G1 X89.651 Y9.343 E2838.52579
G1 X89.086 Y9.343 E2838.54458
G1 X3.811 Y94.617 E2842.55563
G1 X3.811 Y94.052 E2842.57442
G1 X88.52 Y9.343 E2846.55887
G1 X87.954 Y9.343 E2846.5777
G1 X3.811 Y93.486 E2850.53553
G1 X3.811 Y92.92 E2850.55435
G1 X87.389 Y9.343 E2854.48558
G1 X86.823 Y9.343 E2854.50441
G1 X3.811 Y92.355 E2858.40904
G1 X3.811 Y91.789 E2858.42786
G1 X86.257 Y9.343 E2862.30587
G1 X85.692 Y9.343 E2862.32466
G1 X3.811 Y91.223 E2866.17607
G1 X3.811 Y90.658 E2866.19486
G1 X85.126 Y9.343 E2870.01967
G1 X84.56 Y9.343 E2870.03849
G1 X43.97 Y49.933 E2871.94772
G1 X44.124 Y49.6 E2871.95993
G1 X44.308 Y49.029 E2871.97988
G1 X83.995 Y9.343 E2873.84661
G1 X83.429 Y9.343 E2873.86544
G1 X44.457 Y48.315 E2875.69856
G1 X44.51 Y47.696 E2875.71922
G1 X82.863 Y9.343 E2877.52323
G1 X82.298 Y9.343 E2877.54202
G1 X44.52 Y47.12 E2879.31896
G1 X44.52 Y46.554 E2879.33779
G1 X81.732 Y9.343 E2881.0881
G1 X81.166 Y9.343 E2881.10693
G1 X44.52 Y45.988 E2882.83062
G1 X44.52 Y45.423 E2882.84941
G1 X80.6 Y9.343 E2884.5465
G1 X80.035 Y9.343 E2884.56529
G1 X44.52 Y44.857 E2886.23579
G1 X44.52 Y44.291 E2886.25461
G1 X79.469 Y9.343 E2887.89848
G1 X78.903 Y9.343 E2887.91731
G1 X44.52 Y43.726 E2889.53458
G1 X44.52 Y43.16 E2889.5534
G1 X78.338 Y9.343 E2891.14408
G1 X77.772 Y9.343 E2891.1629
G1 X44.52 Y42.594 E2892.72695
G1 X44.52 Y42.029 E2892.74574
G1 X77.206 Y9.343 E2894.28319
G1 X76.641 Y9.343 E2894.30198
G1 X44.52 Y41.463 E2895.81283
G1 X44.52 Y40.897 E2895.83166
G1 X76.075 Y9.343 E2897.31588
G1 X75.509 Y9.343 E2897.33471
G1 X44.52 Y40.331 E2898.79231
G1 X44.52 Y39.766 E2898.81111
G1 X74.944 Y9.343 E2900.24213
G1 X74.378 Y9.343 E2900.26096
G1 X44.52 Y39.2 E2901.66536
G1 X44.52 Y38.634 E2901.68419
G1 X73.812 Y9.343 E2903.06197
G1 X73.247 Y9.343 E2903.08076
G1 X44.52 Y38.069 E2904.43197
G1 X44.52 Y37.503 E2904.4508
G1 X72.681 Y9.343 E2905.77538
G1 X72.115 Y9.343 E2905.7942
G1 X44.52 Y36.937 E2907.09217
G1 X44.52 Y36.372 E2907.11096
G1 X71.55 Y9.343 E2908.38234
G1 X70.984 Y9.343 E2908.40117
G1 X44.52 Y35.806 E2909.64593
G1 X44.52 Y35.24 E2909.66475
G1 X70.418 Y9.343 E2910.88289
G1 X69.852 Y9.343 E2910.90172
G1 X44.52 Y34.675 E2912.09326
G1 X44.52 Y34.109 E2912.11208
G1 X69.287 Y9.343 E2913.27702
G1 X68.721 Y9.343 E2913.29585
G1 X44.52 Y33.543 E2914.43417
G1 X44.52 Y32.978 E2914.45296
G1 X68.155 Y9.343 E2915.56468
G1 X67.59 Y9.343 E2915.58347
G1 X44.52 Y32.412 E2916.66859
G1 X44.52 Y31.846 E2916.68741
G1 X67.024 Y9.343 E2917.74591
G1 X66.458 Y9.343 E2917.76473
G1 X44.52 Y31.28 E2918.79661
G1 X44.52 Y30.715 E2918.8154
G1 X65.893 Y9.343 E2919.82069
G1 X65.327 Y9.343 E2919.83952
G1 X44.52 Y30.149 E2920.81819
G1 X44.52 Y29.583 E2920.83702
G1 X64.761 Y9.343 E2921.78907
G1 X64.196 Y9.343 E2921.80786
G1 X44.52 Y29.018 E2922.73334
G1 X44.52 Y28.452 E2922.75216
G1 X63.63 Y9.343 E2923.65101
G1 X63.064 Y9.343 E2923.66984
G1 X44.52 Y27.886 E2924.54207
G1 X44.52 Y27.321 E2924.56086
G1 X62.499 Y9.343 E2925.40651
G1 X61.933 Y9.343 E2925.42534
G1 X44.52 Y26.755 E2926.24437
G1 X44.52 Y26.189 E2926.2632
G1 X61.367 Y9.343 E2927.0556
G1 X60.801 Y9.343 E2927.07443
G1 X44.52 Y25.624 E2927.84024
G1 X44.52 Y25.058 E2927.85906
G1 X60.223 Y9.355 E2928.59768
G1 X59.615 Y9.398 E2928.61796
G1 X44.523 Y24.489 E2929.32781
G1 X44.544 Y23.903 E2929.34732
G1 X58.992 Y9.455 E2930.02691
G1 X58.325 Y9.556 E2930.04934
G1 X44.586 Y23.295 E2930.69558
G1 X44.654 Y22.662 E2930.71676
G1 X57.621 Y9.695 E2931.32669
G1 X56.861 Y9.889 E2931.35278
G1 X44.761 Y21.988 E2931.9219
G1 X44.912 Y21.272 E2931.94624
G1 X56.046 Y10.138 E2932.46995
G1 X55.121 Y10.498 E2932.50296
G1 X45.106 Y20.513 E2932.97403
G1 X45.392 Y19.661 E2933.00393
G1 X53.97 Y11.083 E2933.40741
G1 X52.877 Y11.61 E2933.44777
G1 X45.785 Y18.702 E2933.78135
G1 X45.859 Y18.525 E2933.78773
G1 X46.346 Y17.575 E2933.82324
G1 X51.719 Y12.203 E2934.07595
G1 X51.25 Y12.469 E2934.09388
G1 X50.444 Y13.004 E2934.12606
G1 X50.027 Y13.328 E2934.14362
G1 X47.481 Y15.875 E2934.2634
G1 X47.536 Y15.798 E2934.26655
G1 X48.203 Y15.006 E2934.30099
G1 X48.797 Y14.389 E2934.32947
G1 X49.578 Y13.678 E2934.3646
M204 S5000
M205 X10 Y10
G0 F4800 X43.816 Y50.265
M204 S1000
M205 X8 Y8
G1 F1050 X43.424 Y50.884 E2934.38897
G1 X42.959 Y51.453 E2934.41341
G1 X42.424 Y51.956 E2934.43783
G1 X41.831 Y52.386 E2934.4622
G1 X41.128 Y52.775 E2934.48892
G1 X3.811 Y90.092 E2936.2442
G1 X3.811 Y89.526 E2936.26302
G1 X40.268 Y53.069 E2937.97785
G1 X39.55 Y53.221 E2938.00226
[truncated: 19,775,149 more chars]
