# Supplementary material for: Effects of altered gravity on growth and morphology in Wolffia globosa implications for bioregenerative life support systems and space-based agriculture
Source: Sci Rep. 2024 Jan 3;14:410. doi: 10.1038/s41598-023-49680-3 (PMC10764921; doi:10.1038/s41598-023-49680-3)
Supplement: Supplementary file 7 — Supplementary Information 7. [file 41598_2023_49680_MOESM7_ESM.md]

# Aquatic_plants
Hello! Here you can find the 3D file for the aquatic plant experimental hardware. You can find the file in different versions. Please read the README file before downloading.

This repository contains files for the experimental hardware that I have developed. In this README file, I will explain what you can find in this repository and how to use the files.

Files Included
In this repository, you will find the following files:

Bot_Plate.stl
Cover_plate.stl
Top_Plate.stl
Ex_HW_For_Aquatic_plants.stl
File ST_3d.skb
EX_HW.gcode
LaserCUT.svg
LaserCUT.stl

The .stl files are editable files that can be opened in 3D design software. If you want to make any changes to the design, you can download these files and make the changes in your preferred 3D design software.

The .gcode file is a file that can be fed directly to a 3D printer without any modifications. If you don't know how to 3D design, you can simply download this file and feed it to your 3D printer to print the design.

The .svg file is a file that can be used to laser cut.

The .skb file is a file type compatible with SketchUP software.

How to Use the Files
To use the .stl files, you will need to have 3D design software installed on your computer. There are many free 3D design software options available online, such as Tinkercad or SketchUP.

To use the .gcode file, you will need a 3D printer that is compatible with the file format. You can use the software that came with your 3D printer to upload the .gcode file and start printing.

Contact Information
If you have any questions or issues with the files in this repository, please feel free to contact me, you can find my email address in the corresponding section of the following article doiXXX. I am happy to help!
